# Supplementary material for: Functional and Proteomic Investigations Reveal Major Royal Jelly Protein 1 Associated with Anti-hypertension Activity in Mouse Vascular Smooth Muscle Cells
Source: Sci Rep. 2016 Jul 22;6:30230. doi: 10.1038/srep30230 (PMC4957218; doi:10.1038/srep30230)
Supplement: Supplementary Dataset 1 [file srep30230-s2.xls]

## Sheet: Sheet1
Table S1. Identification of proteins in both control and MRJP1 expressed mouse VSMCs. "Uniprot Accession" is the Uniprot ID for a specific protein; "Coverage (%)" means the ratio of amino acid numbers in uniqie peptides to all amino acids in a protein; "#Peptides" shows the number of identified peptides; "#Unique" indicates number of uniquely identified peptides belonging to a specific protein; "…
Uniprot Accession	Coverage (%)	#Peptides	#Unique	Description
B9EKP5	65	186	16	Filamin alpha
Q8VDD5	61	218	179	Myosin-9
Q6KAM8	69	144	1	MFLJ00343 protein (Fragment)
Q9QXS1	44	230	226	Plectin
E9Q616	38	209	114	Protein Ahnak
P63260	95	178	1	Actin cytoplasmic 2
Q3UA89	90	133	1	Putative uncharacterized protein
Q68FD5	65	139	139	Clathrin heavy chain 1
Q8BMA8	76	118	1	Putative uncharacterized protein
P99024	82	107	16	Tubulin beta-5 chain
Q3UAA9	92	158	3	Putative uncharacterized protein
Q3TW58	77	114	1	Putative uncharacterized protein
Q3UAF6	85	113	2	Putative uncharacterized protein
Q71LX8	75	141	1	Heat shock protein 84b
Q3TIJ9	82	139	2	Putative uncharacterized protein
Q80X90	48	111	99	Filamin-B
Q9JHU4	34	144	144	Cytoplasmic dynein 1 heavy chain 1
P52480	80	106	103	Pyruvate kinase PKM
Q80TM2	43	102	1	MKIAA1027 protein (Fragment)
P26039	44	102	1	Talin-1
Q3UHS6	44	102	1	Putative uncharacterized protein
Q9D6F9	67	81	4	Tubulin beta-4A chain
P11276	39	88	6	Fibronectin
A0A087WR50	41	88	6	Fibronectin
P57780	69	86	56	Alpha-actinin-4
Q3ULT2	69	86	56	Actinin alpha 4
Q3TCF1	41	83	1	Putative uncharacterized protein
P05213	88	106	1	Tubulin alpha-1B chain
S4R1W1	76	93	1	Glyceraldehyde-3-phosphate dehydrogenase
P17182	76	93	41	Alpha-enolase
Q5FW97	76	93	41	Enolase 1 alpha non-neuron
P07901	71	110	17	Heat shock protein HSP 90-alpha
Q3UBQ4	92	47	1	Putative uncharacterized protein
P16546	44	97	3	Spectrin alpha chain non-erythrocytic 1
Q9JKF1	51	88	58	Ras GTPase-activating-like protein IQGAP1
Q3UH59	42	96	65	Myosin-10
Q61879	43	96	65	Myosin-10
Q01853	68	73	72	Transitional endoplasmic reticulum ATPase
B2RXX6	44	95	1	Spna2 protein
Q3TRH3	79	79	1	Putative uncharacterized protein
Q7TPR4	71	84	51	Alpha-actinin-1
Q58E64	74	82	53	Eukaryotic translation elongation factor 1 alpha 1
P10126	74	82	53	Elongation factor 1-alpha 1
Q3UHT6	44	99	99	Putative uncharacterized protein
P19096	44	99	99	Fatty acid synthase
P68373	89	106	1	Tubulin alpha-1C chain
P14211	79	56	56	Calreticulin
B2MWM9	79	56	56	Calreticulin
Q62261	39	87	83	Spectrin beta chain non-erythrocytic 1
Q80YC2	79	70	1	Hsp90ab1 protein (Fragment)
P68368	79	92	3	Tubulin alpha-4A chain
P09103	76	65	4	Protein disulfide-isomerase
Q3UDR2	77	65	4	Putative uncharacterized protein (Fragment)
Q3TIZ0	89	101	2	Putative uncharacterized protein
P08113	53	64	25	Endoplasmin
Q91V38	53	64	25	Heat shock protein 90 beta (Grp94) member 1
P20152	83	96	1	Vimentin
E9Q390	40	71	71	Myoferlin
P09411	80	70	54	Phosphoglycerate kinase 1
Q3UPA3	63	45	4	Putative uncharacterized protein (Fragment)
Q3UC72	63	45	4	Putative uncharacterized protein (Fragment)
Q61598	72	45	4	Rab GDP dissociation inhibitor beta
Q8C5U3	63	80	1	Putative uncharacterized protein (Fragment)
Q3TIM0	76	63	2	Protein disulfide-isomerase
Q8BGQ7	55	52	4	Alanine--tRNA ligase cytoplasmic
Q6XMP4	55	52	4	Alanine--tRNA ligase cytoplasmic
D3YYI5	68	66	1	Glyceraldehyde-3-phosphate dehydrogenase
Q02053	58	70	68	Ubiquitin-like modifier-activating enzyme 1
B9EHN0	58	70	68	Ubiquitin-activating enzyme E1 Chr X
Q3TWV0	77	88	1	Putative uncharacterized protein
P62737	87	86	2	Actin aortic smooth muscle
Q3UM23	83	36	36	Putative uncharacterized protein
Q91VI7	83	36	36	Ribonuclease inhibitor
P56480	75	57	57	ATP synthase subunit beta mitochondrial
Q571M2	57	52	48	MKIAA4025 protein (Fragment)
Q3U2G2	63	52	48	Heat shock 70 kDa protein 4
P68040	74	39	39	Guanine nucleotide-binding protein subunit beta-2-like 1
Q3UMM1	74	66	4	Tubulin beta 6
Q3TIY6	70	42	2	Putative uncharacterized protein
P27773	68	49	49	Protein disulfide-isomerase A3
O88342	57	42	42	WD repeat-containing protein 1
Q3TJY2	57	42	42	WD repeat domain 1
P11087	42	50	21	Collagen alpha-1(I) chain
F8WIT2	59	50	5	Annexin
P63038	59	57	57	60 kDa heat shock protein mitochondrial
Q99KI0	55	49	49	Aconitate hydratase mitochondrial
Q7TPV4	43	60	60	Myb-binding protein 1A
Q3U2W2	43	60	60	MYB binding protein (P160) 1a isoform CRA_b
P48678	60	59	58	Prelamin-A/C
D3Z576	35	73	59	Filamin-C
Q8VHX6	35	73	59	Filamin-C
Q3TZ32	55	49	1	Alanine--tRNA ligase cytoplasmic
Q4FZK2	73	57	57	Eukaryotic translation elongation factor 1 gamma
Q9D8N0	73	57	57	Elongation factor 1-gamma
Q3TFD9	83	85	1	Putative uncharacterized protein
Q03265	59	57	57	ATP synthase subunit alpha mitochondrial
Q8VEK3	47	55	2	Heterogeneous nuclear ribonucleoprotein U
P05064	82	45	9	Fructose-bisphosphate aldolase A
O88568	47	54	1	Heterogenous nuclear ribonucleoprotein U
P19324	63	54	54	Serpin H1
Q3TJK3	63	54	54	Putative uncharacterized protein
Q3TWG9	63	54	54	Putative uncharacterized protein
Q6PAC1	38	32	3	Gelsolin isoform CRA_c
Q544B1	60	38	36	Aldehyde dehydrogenase 2 mitochondrial isoform CRA_b
Q3UJW1	60	38	36	Putative uncharacterized protein
P47738	60	38	36	Aldehyde dehydrogenase mitochondrial
Q3U9J7	60	38	36	Putative uncharacterized protein
Q3UDK4	53	46	1	Annexin
P20029	59	61	55	78 kDa glucose-regulated protein
Q3U9U3	69	61	2	Putative uncharacterized protein
P07356	76	43	43	Annexin A2
Q542G9	76	43	43	Annexin A2 isoform CRA_a
Q8VDN3	51	47	1	Ahnak protein (Fragment)
E9Q5F4	88	27	1	Actin cytoplasmic 1 (Fragment)
Q3U7Z6	83	44	44	MCG113582
Q9DBJ1	83	44	44	Phosphoglycerate mutase 1
Q9ERD7	62	59	5	Tubulin beta-3 chain
Q8BFZ3	53	58	6	Beta-actin-like protein 2
Q9JJZ2	54	75	3	Tubulin alpha-8 chain
Q542X7	66	40	40	Chaperonin subunit 2 (Beta) isoform CRA_a
P80314	66	40	40	T-complex protein 1 subunit beta
B9EIU1	38	52	1	Glutamyl-prolyl-tRNA synthetase
P10107	73	51	3	Annexin A1
Q4FJV4	73	51	3	Anxa1 protein
Q8BKS2	53	46	1	Putative uncharacterized protein (Fragment)
P68134	81	77	1	Actin alpha skeletal muscle
A0JLR7	40	48	1	Ahnak protein (Fragment)
P06745	56	41	41	Glucose-6-phosphate isomerase
F7C312	68	36	1	Endoplasmin (Fragment)
Q4FK88	73	50	2	Annexin
P17751	70	35	35	Triosephosphate isomerase
O35887	65	30	5	Calumenin
Q3TUF3	65	30	5	Calumenin isoform CRA_a
Q8BKC5	42	53	53	Importin-5
Q9Z2X1	56	32	23	Heterogeneous nuclear ribonucleoprotein F
Q9CWJ9	60	41	41	Bifunctional purine biosynthesis protein PURH
P38647	60	53	52	Stress-70 protein mitochondrial
Q6PB66	44	55	55	Leucine-rich PPR motif-containing protein mitochondrial
P26041	63	59	39	Moesin
Q7TPT7	39	54	54	Valyl-tRNA synthetase
Q790I0	39	54	54	Valyl-tRNA synthetase 2 isoform CRA_b
Q9Z1Q9	39	54	54	Valine--tRNA ligase
Q3TGJ9	38	30	1	Putative uncharacterized protein
Q5SUC3	61	42	42	Calnexin isoform CRA_a
P35564	61	42	42	Calnexin
Q3UVJ2	61	35	35	Adenylyl cyclase-associated protein
P40124	61	35	35	Adenylyl cyclase-associated protein 1
Q3U0U5	61	35	35	CAP adenylate cyclase-associated protein 1 (Yeast) isoform CRA_c
Q78PY7	47	42	39	Staphylococcal nuclease domain-containing protein 1
Q3UZI3	47	42	39	Putative uncharacterized protein
Q3TW51	47	42	39	Putative uncharacterized protein
Q8BVK3	62	38	36	Putative uncharacterized protein (Fragment)
Q3TW96	62	38	36	UDP-N-acetylhexosamine pyrophosphorylase-like protein 1
P18760	80	33	6	Cofilin-1
Q544Y7	80	33	6	Cofilin 1 non-muscle
P35700	83	35	6	Peroxiredoxin-1
Q3TGC5	92	34	34	Putative uncharacterized protein
Q5EBQ2	92	34	34	MCG7941 isoform CRA_f
P70296	92	34	34	Phosphatidylethanolamine-binding protein 1
Q9WTI7	35	37	37	Unconventional myosin-Ic
P08249	69	36	36	Malate dehydrogenase mitochondrial
P70168	46	48	48	Importin subunit beta-1
Q7TSZ6	46	48	48	Karyopherin (Importin) beta 1
Q3TFE8	47	48	48	Putative uncharacterized protein
Q3UB67	38	27	25	Putative uncharacterized protein
Q8K144	54	28	1	Polypyrimidine tract binding protein 1
Q3TL33	67	30	5	Putative uncharacterized protein
Q6XLQ8	67	30	5	Calumenin
Q60864	44	38	38	Stress-induced-phosphoprotein 1
Q3THQ5	44	38	38	Putative uncharacterized protein
Q99PV0	28	63	63	Pre-mRNA-processing-splicing factor 8
Q76MZ3	55	34	21	Serine/threonine-protein phosphatase 2A 65 kDa regulatory subunit A alpha isoform
E9QNN1	31	49	49	ATP-dependent RNA helicase A
P48036	76	43	43	Annexin A5
O89054	87	47	6	Cytoskeletal beta-actin (Fragment)
P60843	68	51	25	Eukaryotic initiation factor 4A-I
Q3TFG3	68	51	25	Putative uncharacterized protein
Q5F2A7	68	51	25	Putative uncharacterized protein
Q6NZJ6	26	41	36	Eukaryotic translation initiation factor 4 gamma 1
E9Q9E1	26	41	36	Eukaryotic translation initiation factor 4 gamma 1
E9PVC6	26	41	36	Eukaryotic translation initiation factor 4 gamma 1
E9PVC5	26	41	36	Eukaryotic translation initiation factor 4 gamma 1
Q61881	54	35	35	DNA replication licensing factor MCM7
Q3UDI8	54	35	35	Putative uncharacterized protein
Q3U4T8	54	35	35	MCG10694 isoform CRA_a
Q8R081	55	23	1	Heterogeneous nuclear ribonucleoprotein L
Q8BP47	39	24	24	Asparagine--tRNA ligase cytoplasmic
P80316	67	38	37	T-complex protein 1 subunit epsilon
Q3U0V1	41	28	28	Far upstream element-binding protein 2
Q3TU64	27	32	32	Putative uncharacterized protein
Q8CIJ3	36	31	31	Eif3b protein
Q8JZQ9	43	31	31	Eukaryotic translation initiation factor 3 subunit B
Q3TIP0	41	32	15	Putative uncharacterized protein
Q3TXV1	41	32	15	Putative uncharacterized protein
Q3TKV1	41	32	15	MCG129789 isoform CRA_b
Q8VDM4	41	32	15	26S proteasome non-ATPase regulatory subunit 2
Q3ULD6	53	45	4	DNA helicase
Q3UI57	53	45	4	Putative uncharacterized protein
A2ACG7	46	29	29	Dolichyl-diphosphooligosaccharide--protein glycosyltransferase subunit 2
B1AX58	59	40	2	Plastin-3
Q3UJG9	59	40	2	Putative uncharacterized protein
Q99K51	60	40	2	Plastin-3
Q9D1A2	69	28	28	Cytosolic non-specific dipeptidase
G5E8N5	72	40	3	L-lactate dehydrogenase A chain
Q564E2	79	40	3	Ldha protein
P06151	79	40	3	L-lactate dehydrogenase A chain
Q3TFK4	72	32	2	Annexin
Q8BHN3	42	47	47	Neutral alpha-glucosidase AB
A1A4T2	41	47	47	Alpha glucosidase 2 alpha neutral subunit
P05202	70	43	43	Aspartate aminotransferase mitochondrial
Q3UKB1	58	39	1	Putative uncharacterized protein
P09405	38	48	48	Nucleolin
Q8CD23	38	48	48	Putative uncharacterized protein
Q3TL52	38	48	48	Putative uncharacterized protein
Q8VDN2	37	43	24	Sodium/potassium-transporting ATPase subunit alpha-1
Q99LL6	52	30	1	Col1a1 protein (Fragment)
F8WHL2	41	44	6	Coatomer subunit alpha
Q8BTF0	42	44	6	Coatomer subunit alpha
Q8CIE6	42	44	6	Coatomer subunit alpha
Q91V92	47	44	44	ATP-citrate synthase
Q3UZH2	53	42	1	DNA helicase
Q8BQ03	50	38	38	DNA helicase
Q52KC3	50	38	38	DNA replication licensing factor MCM5
Q8BTS0	51	43	32	DEAD (Asp-Glu-Ala-Asp) box polypeptide 5
Q61656	51	43	32	Probable ATP-dependent RNA helicase DDX5
P14206	60	25	25	40S ribosomal protein SA
B2CY77	60	25	25	Laminin receptor (Fragment)
Q9D0K2	48	31	31	Succinyl-CoA:3-ketoacid coenzyme A transferase 1 mitochondrial
Q64727	39	42	40	Vinculin
P63101	74	36	19	14-3-3 protein zeta/delta
Q3TQX5	50	38	34	Putative uncharacterized protein
Q62167	50	38	34	ATP-dependent RNA helicase DDX3X
B7ZWF1	50	38	34	Ddx3x protein
B9EKE9	50	38	34	Ddx3x protein
B0QZL1	76	39	2	Enolase (Fragment)
Q542I2	44	38	38	Minichromosome maintenance deficient 6 (MIS5 homolog S. pombe) (S. cerevisiae) isoform CRA_b
P97311	44	38	38	DNA replication licensing factor MCM6
Q3UC10	44	38	38	DNA helicase
O88569	69	46	43	Heterogeneous nuclear ribonucleoproteins A2/B1
Q9CX22	52	29	2	Putative uncharacterized protein
O08553	55	31	26	Dihydropyrimidinase-related protein 2
Q6P4T2	29	55	55	U5 small nuclear ribonucleoprotein 200 kDa helicase
Q9R0P3	76	24	24	S-formylglutathione hydrolase
H3BKH6	72	24	24	S-formylglutathione hydrolase
Q3U5I2	49	27	2	Putative uncharacterized protein
Q9DCL9	65	30	29	Multifunctional protein ADE2
Q9CPY7	58	28	28	Cytosol aminopeptidase
P29341	36	28	14	Polyadenylate-binding protein 1
Q8BN32	36	28	14	Polyadenylate-binding protein
Q3U8U8	36	28	14	Polyadenylate-binding protein
P50516	47	30	30	V-type proton ATPase catalytic subunit A
P97310	46	41	41	DNA replication licensing factor MCM2
P23116	36	52	51	Eukaryotic translation initiation factor 3 subunit A
Q9D0R2	43	34	32	Threonine--tRNA ligase cytoplasmic
Q8BMR3	52	35	35	Dolichyl-diphosphooligosaccharide--protein glycosyltransferase subunit 1
Q3U900	52	35	35	Dolichyl-diphosphooligosaccharide--protein glycosyltransferase subunit 1
Q91YQ5	52	35	35	Dolichyl-diphosphooligosaccharide--protein glycosyltransferase subunit 1
Q5RKP4	53	35	35	Dolichyl-diphosphooligosaccharide--protein glycosyltransferase subunit 1 (Fragment)
P40142	48	35	35	Transketolase
Q60597	36	32	32	2-oxoglutarate dehydrogenase mitochondrial
Q61699	43	34	2	Heat shock protein 105 kDa
Q9Z1N5	52	25	12	Spliceosome RNA helicase Ddx39b
E9Q3D6	76	40	1	Heat shock protein HSP 90-beta (Fragment)
P16045	92	46	46	Galectin-1
Q9D0E1	43	37	2	Heterogeneous nuclear ribonucleoprotein M
Q3THB3	46	37	2	Putative uncharacterized protein
Q570Z0	45	37	2	MKIAA4193 protein (Fragment)
P62137	70	25	4	Serine/threonine-protein phosphatase PP1-alpha catalytic subunit
Q3U8S5	40	26	26	Putative uncharacterized protein
O08529	40	26	26	Calpain-2 catalytic subunit
Q99PL5	25	38	38	Ribosome-binding protein 1
A2AVJ7	27	38	38	Ribosome-binding protein 1
P63087	64	25	3	Serine/threonine-protein phosphatase PP1-gamma catalytic subunit
Q6ZWM8	64	25	3	MCG126872
Q3U7K1	64	25	3	Serine/threonine-protein phosphatase
Q9QUR6	53	35	35	Prolyl endopeptidase
Q543B9	53	35	35	Prolyl endopeptidase
Q9QYB1	79	24	22	Chloride intracellular channel protein 4
Q543N5	79	24	22	Clic4 protein
Q5NC82	80	34	1	MCG1461 isoform CRA_a
Q01768	80	34	1	Nucleoside diphosphate kinase B
Q564E8	45	32	32	Ribosomal protein L4
Q9D8E6	45	32	32	60S ribosomal protein L4
P97855	47	33	31	Ras GTPase-activating protein-binding protein 1
P19157	66	27	27	Glutathione S-transferase P 1
Q61753	50	31	31	D-3-phosphoglycerate dehydrogenase
P62814	51	28	28	V-type proton ATPase subunit B brain isoform
Q5BL09	61	32	1	Npm1 protein
E9Q0U7	44	33	1	Heat shock protein 105 kDa
Q3TL71	58	30	1	Putative uncharacterized protein
Q00519	32	35	35	Xanthine dehydrogenase/oxidase
Q63ZW9	40	39	1	Copa protein (Fragment)
Q3TF14	58	31	5	MCG21063 isoform CRA_c
Q3U4D1	58	31	5	Adenosylhomocysteinase
P50247	58	31	5	Adenosylhomocysteinase
P49717	39	34	1	DNA replication licensing factor MCM4
Q921D5	39	34	1	Minichromosome maintenance deficient 4 homolog (S. cerevisiae)
Q542F4	39	34	1	Minichromosome maintenance deficient 4 homolog (S. cerevisiae)
Q3TW40	46	36	1	Putative uncharacterized protein
P07742	44	35	35	Ribonucleoside-diphosphate reductase large subunit
Q6NZB3	44	35	35	Ribonucleoside-diphosphate reductase
Q05DU8	46	35	35	Ribonucleoside-diphosphate reductase (Fragment)
Q8R5L1	44	21	21	Complement component 1 Q subcomponent-binding protein mitochondrial
Q3UPL0	30	30	30	Protein transport protein Sec31A
P21981	40	25	25	Protein-glutamine gamma-glutamyltransferase 2
P56399	32	30	30	Ubiquitin carboxyl-terminal hydrolase 5
Q3U4W8	33	30	30	Ubiquitin carboxyl-terminal hydrolase 5
P21550	44	38	10	Beta-enolase
Q3TXS7	35	29	29	26S proteasome non-ATPase regulatory subunit 1
Q3TS38	67	31	31	UDP-glucose dehydrogenase
O70475	67	31	31	UDP-glucose 6-dehydrogenase
Q3TIC8	46	23	23	Putative uncharacterized protein
Q9CZ13	46	23	23	Cytochrome b-c1 complex subunit 1 mitochondrial
Q61171	78	21	19	Peroxiredoxin-2
Q6ZQ61	36	27	27	MCG121979 isoform CRA_c (Fragment)
Q5BL18	36	27	27	Matrin 3
Q8K310	36	27	27	Matrin-3
Q8VIJ6	39	41	14	Splicing factor proline- and glutamine-rich
P48962	58	47	9	ADP/ATP translocase 1
Q9DCN2	69	17	17	NADH-cytochrome b5 reductase 3
Q3TET0	46	26	2	Putative uncharacterized protein
P80313	46	26	2	T-complex protein 1 subunit eta
Q3TIJ7	46	26	2	Chaperonin subunit 7 (Eta) isoform CRA_a
Q9ERK4	45	45	45	Exportin-2
Q3THH1	49	24	24	Putative uncharacterized protein
Q922R8	49	24	24	Protein disulfide-isomerase A6
Q8C2Q7	51	31	13	Heterogeneous nuclear ribonucleoprotein H
Q811L7	53	31	13	Heterogeneous nuclear ribonucleoprotein H1
O35737	53	31	13	Heterogeneous nuclear ribonucleoprotein H
Q64737	30	28	28	Trifunctional purine biosynthetic protein adenosine-3
Q3UJP8	30	28	28	Putative uncharacterized protein
Q8BMK4	47	31	31	Cytoskeleton-associated protein 4
Q8QZY1	41	24	24	Eukaryotic translation initiation factor 3 subunit L
Q8BPA6	42	31	1	Putative uncharacterized protein (Fragment)
P30416	55	27	27	Peptidyl-prolyl cis-trans isomerase FKBP4
Q3U9N8	42	23	23	Inosine-5'-monophosphate dehydrogenase
Q3UAT9	42	23	23	Inosine 5'-phosphate dehydrogenase 2
P24547	42	23	23	Inosine-5'-monophosphate dehydrogenase 2
Q5DTP7	20	33	33	MKIAA4075 protein (Fragment)
E9QAS5	20	33	33	Chromodomain-helicase-DNA-binding protein 4
Q6PDQ2	20	33	33	Chromodomain-helicase-DNA-binding protein 4
E9QAS4	20	33	33	Chromodomain-helicase-DNA-binding protein 4
P60335	80	27	22	Poly(rC)-binding protein 1
P50396	49	22	15	Rab GDP dissociation inhibitor alpha
Q8CGP5	75	51	1	Histone H2A type 1-F
Q3TI05	49	28	1	Chaperonin containing Tcp1 subunit 6a (Zeta)
P80317	49	28	1	T-complex protein 1 subunit zeta
A2BE93	53	18	18	Protein SET (Fragment)
Q5U445	39	18	18	cDNA sequence BC085271
Q3T9S3	39	18	18	SET translocation
Q9EQU5	39	18	18	Protein SET
Q9Z110	33	26	26	Delta-1-pyrroline-5-carboxylate synthase
Q3TWN8	33	26	26	Putative uncharacterized protein
Q9Z1Q5	77	27	6	Chloride intracellular channel protein 1
Q542F1	77	27	6	Chloride intracellular channel 1 isoform CRA_c
Q60715	52	25	25	Prolyl 4-hydroxylase subunit alpha-1
Q3TN84	52	25	25	Putative uncharacterized protein
A2RTV1	48	24	16	Serpina3h protein
P62141	56	20	4	Serine/threonine-protein phosphatase PP1-beta catalytic subunit
Q9CY58	53	27	3	Plasminogen activator inhibitor 1 RNA-binding protein
Q3THH8	46	25	1	Putative uncharacterized protein
Q3ULZ3	63	28	28	Phosphoserine aminotransferase
Q99K85	63	28	28	Phosphoserine aminotransferase
Q8BTJ1	63	28	28	Phosphoserine aminotransferase
Q543K5	63	28	28	MCG5377
Q3TSY9	37	22	1	Putative uncharacterized protein
Q8BGD9	37	22	1	Eukaryotic translation initiation factor 4B
Q3TDD8	37	22	1	Putative uncharacterized protein
Q6ZPT2	29	32	32	MKIAA1352 protein (Fragment)
Q7TSZ3	30	32	32	Leucyl-tRNA synthetase
Q8BMJ2	30	32	32	Leucine--tRNA ligase cytoplasmic
F6VW30	52	29	21	14-3-3 protein theta (Fragment)
Q5SVG4	31	28	5	AP-1 complex subunit beta-1
Q5SVG5	31	28	5	AP-1 complex subunit beta-1
O35643	30	28	5	AP-1 complex subunit beta-1
Q564F4	61	29	28	Chaperonin subunit 4 (Delta)
Q3UJZ8	61	29	28	T-complex protein 1 subunit delta
P80315	61	29	28	T-complex protein 1 subunit delta
Q3TII0	61	29	28	T-complex protein 1 subunit delta
P70699	30	27	27	Lysosomal alpha-glucosidase
Q6GSS7	70	49	1	Histone H2A type 2-A
Q9EQH3	37	25	25	Vacuolar protein sorting-associated protein 35
Q3TRJ1	37	25	25	Vacuolar protein sorting 35 isoform CRA_a
Q3THU8	45	22	22	Putative uncharacterized protein
Q8VEM8	45	22	22	Phosphate carrier protein mitochondrial
Q3UDU4	78	38	2	L-lactate dehydrogenase
Q9CPQ9	57	26	1	Protein Aldoart1
B2RQC6	20	36	36	CAD protein
Q8BH04	50	27	4	Phosphoenolpyruvate carboxykinase [GTP] mitochondrial
O08807	57	23	17	Peroxiredoxin-4
Q6ZWY9	73	53	2	Histone H2B type 1-C/E/G
Q64478	73	53	2	Histone H2B type 1-H
Q3UGC0	33	22	1	Putative uncharacterized protein
P63242	80	19	15	Eukaryotic translation initiation factor 5A-1
Q3TI99	79	37	1	L-lactate dehydrogenase
P11983	57	28	28	T-complex protein 1 subunit alpha
Q6A0F1	57	31	3	MKIAA0002 protein (Fragment)
P42932	57	31	3	T-complex protein 1 subunit theta
Q3UL22	57	31	3	Chaperonin subunit 8 (Theta) isoform CRA_a
Q3TKG4	45	27	26	Putative uncharacterized protein (Fragment)
O88685	51	27	26	26S protease regulatory subunit 6A
Q3U8Y7	53	27	26	Putative uncharacterized protein
A2AGN7	56	27	26	26S protease regulatory subunit 6A
B7ZCF1	50	27	26	26S protease regulatory subunit 6A
Q71V06	58	17	9	Y box transcription factor (Fragment)
P62960	54	17	9	Nuclease-sensitive element-binding protein 1
Q3UBT1	54	17	9	Y box protein 1
Q810K5	54	17	9	Y box protein 1
Q60951	54	17	9	MYB-1b
Q3TWJ4	54	22	20	Putative uncharacterized protein
Q3TGW0	54	22	20	Putative uncharacterized protein
Q3ULF7	54	22	20	Actr3 protein
Q99JY9	54	22	20	Actin-related protein 3
Q3UIG0	49	28	28	MCG16052 isoform CRA_a
P60229	49	28	28	Eukaryotic translation initiation factor 3 subunit E
P27546	26	22	22	Microtubule-associated protein 4
A0A0B4J1F2	26	22	22	Microtubule-associated protein 4
Q3V1M8	29	32	32	Putative uncharacterized protein
Q8VDJ3	29	32	32	Vigilin
Q3U4Z7	29	32	32	High density lipoprotein (HDL) binding protein isoform CRA_d
P46935	31	26	26	E3 ubiquitin-protein ligase NEDD4
B2RSC8	31	26	26	Neural cell expressed developmentally down-regulated 4
J3JS91	67	15	1	Filamin alpha (Fragment)
Q5FB19	39	30	24	Heterogeneous nuclear ribonucleoprotein A3
Q8BG05	39	30	24	Heterogeneous nuclear ribonucleoprotein A3
A2AL12	46	30	24	Heterogeneous nuclear ribonucleoprotein A3
Q07113	14	27	27	Cation-independent mannose-6-phosphate receptor
B7ZWC4	14	27	27	Insulin-like growth factor 2 receptor
B9EKB8	14	27	27	Insulin-like growth factor 2 receptor
A2A5N2	64	29	11	Tyrosine 3-monooxygenase/tryptophan 5-monooxygenase activation protein beta polypeptide
Q9CQV8	64	29	11	14-3-3 protein beta/alpha
Q3TXD3	46	28	28	Putative uncharacterized protein
Q3U331	46	28	28	Putative uncharacterized protein
Q499X4	46	28	28	Vesicle amine transport protein 1 homolog (T californica)
Q62465	46	28	28	Synaptic vesicle membrane protein VAT-1 homolog
Q5RKP0	47	28	28	Vat1 protein (Fragment)
Q9JIK5	39	30	30	Nucleolar RNA helicase 2
Q9CWZ5	40	30	30	Putative uncharacterized protein
Q3TW97	46	27	1	Putative uncharacterized protein
O70194	32	23	23	Eukaryotic translation initiation factor 3 subunit D
Q6ZWQ9	66	21	7	MCG5400
Q5SS40	76	33	18	Tyrosine 3-monooxygenase/tryptophan 5-monooxygenase activation protein epsilon polypeptide isoform CRA_c
P62259	76	33	18	14-3-3 protein epsilon
Q61696	34	27	8	Heat shock 70 kDa protein 1A
Q9CQ65	72	22	22	S-methyl-5'-thioadenosine phosphorylase
Q6ZQ38	35	41	40	Cullin-associated NEDD8-dissociated protein 1
Q9QZE5	36	23	21	Coatomer subunit gamma-1
Q9R1J0	57	21	2	Sterol-4-alpha-carboxylate 3-dehydrogenase decarboxylating
Q3US15	57	21	2	NAD(P) dependent steroid dehydrogenase-like
Q5YLW3	77	30	1	Ribosomal protein S3
P62908	77	30	1	40S ribosomal protein S3
Q60973	56	25	17	Histone-binding protein RBBP7
P17156	24	34	2	Heat shock-related 70 kDa protein 2
Q3UEI6	59	25	1	Putative uncharacterized protein
P49312	72	39	33	Heterogeneous nuclear ribonucleoprotein A1
P14148	54	33	33	60S ribosomal protein L7
Q5M9N8	54	33	33	Ribosomal protein L7
Q3UBI6	54	33	33	Putative uncharacterized protein
Q3U837	48	23	10	Putative uncharacterized protein
Q8VDW0	48	23	10	ATP-dependent RNA helicase DDX39A
Q3T9L0	48	23	10	Putative uncharacterized protein
Q3UVN0	48	23	10	Putative uncharacterized protein
Q3U5U5	56	27	1	Adenosylhomocysteinase
Q790Y8	47	28	1	Glucose-6-phosphate dehydrogenase
Q00612	47	28	1	Glucose-6-phosphate 1-dehydrogenase X
Q5FWB6	59	24	24	MCG17387 isoform CRA_a
Q3UCL7	77	30	1	Putative uncharacterized protein
Q3TDE6	44	24	1	Putative uncharacterized protein
Q5SWR1	37	33	17	AP complex subunit beta
Q9DBG3	38	33	17	AP-2 complex subunit beta
Q8CGP1	73	52	1	Histone H2B type 1-K
P54071	52	27	26	Isocitrate dehydrogenase [NADP] mitochondrial
Q3TVS6	47	23	3	Putative uncharacterized protein
P10605	47	23	3	Cathepsin B
Q5U415	75	33	32	Aldo-keto reductase family 1 member B3 (Aldose reductase)
Q3UDA7	75	31	4	Putative uncharacterized protein (Fragment)
Q5DTI2	29	32	18	ATPase Ca++ transporting cardiac muscle slow twitch 2 isoform CRA_b (Fragment)
O55143	29	32	18	Sarcoplasmic/endoplasmic reticulum calcium ATPase 2
Q6A0E3	33	28	27	MKIAA0031 protein (Fragment)
A2AH85	33	28	27	116 kDa U5 small nuclear ribonucleoprotein component
Q3TMY8	33	28	27	Putative uncharacterized protein
Q3U5Q3	33	28	27	Putative uncharacterized protein
O08810	33	28	27	116 kDa U5 small nuclear ribonucleoprotein component
Q543F1	33	28	27	Putative uncharacterized protein
Q3U3L3	50	24	23	Putative uncharacterized protein
Q4FJQ6	50	24	23	Serine (Or cysteine) peptidase inhibitor clade B member 6a isoform CRA_a
Q60854	50	24	23	Serpin B6
Q91VR5	34	21	21	ATP-dependent RNA helicase DDX1
P37040	37	26	26	NADPH--cytochrome P450 reductase
Q9CZD3	44	28	28	Glycine--tRNA ligase
P08003	37	28	27	Protein disulfide-isomerase A4
P50580	61	24	24	Proliferation-associated protein 2G4
Q3TGU7	61	24	24	Proliferation-associated 2G4
P51859	64	14	11	Hepatoma-derived growth factor
F6ZFU0	31	25	1	Elongation factor 1-delta (Fragment)
P26638	42	21	21	Serine--tRNA ligase cytoplasmic
Q8C483	40	21	21	Serine--tRNA ligase cytoplasmic
Q3U6F6	42	21	21	Putative uncharacterized protein
P63330	54	22	21	Serine/threonine-protein phosphatase 2A catalytic subunit alpha isoform
Q3U1J4	29	35	20	DNA damage-binding protein 1
Q99K87	56	23	22	Serine hydroxymethyltransferase 2 (Mitochondrial)
Q9CZN7	56	23	22	Protein Shmt2
Q3TFD0	56	23	22	Serine hydroxymethyltransferase
Q922Q8	48	22	22	Leucine-rich repeat-containing protein 59
P15532	79	25	5	Nucleoside diphosphate kinase A
Q5NC81	79	25	5	Putative uncharacterized protein
Q3TNH0	50	20	8	Putative uncharacterized protein
Q80Y35	12	17	11	Nuclear mitotic apparatus protein 1
E9Q7G0	12	17	11	Protein Numa1
Q9EPL8	25	21	21	Importin-7
P14733	45	31	28	Lamin-B1
Q3U741	44	32	21	DEAD (Asp-Glu-Ala-Asp) box polypeptide 17 isoform CRA_a
Q501J6	44	32	21	Probable ATP-dependent RNA helicase DDX17
P29758	46	20	20	Ornithine aminotransferase mitochondrial
Q3TG75	46	20	20	Ornithine aminotransferase isoform CRA_b
E9PW66	38	23	20	Nucleosome assembly protein 1-like 1
P28656	41	23	20	Nucleosome assembly protein 1-like 1
Q9D819	64	18	18	Inorganic pyrophosphatase
Q4FK49	64	18	18	Pyp protein
Q8VE30	57	20	1	NAD(P) dependent steroid dehydrogenase-like
P30999	27	21	20	Catenin delta-1
G3X9V2	27	21	20	Catenin (Cadherin associated protein) delta 1 isoform CRA_a
E9Q8Z8	26	21	20	Catenin delta-1
E9Q8Z6	26	21	20	Catenin delta-1
E9Q8Z5	27	21	20	Catenin delta-1
D3YYM6	76	24	24	40S ribosomal protein S5 (Fragment)
Q91V55	68	24	24	40S ribosomal protein S5
G5E866	31	30	30	Splicing factor 3B subunit 1
Q99NB9	31	30	30	Splicing factor 3B subunit 1
Q91ZH2	61	21	21	Proliferating cell nuclear antigen
Q542J9	61	21	21	MCG15182
P17918	61	21	21	Proliferating cell nuclear antigen
Q3UBK2	51	27	23	Putative uncharacterized protein
Q58EV5	51	27	23	High mobility group box 1
P63158	51	27	23	High mobility group protein B1
Q8BNM0	60	27	23	Putative uncharacterized protein (Fragment)
Q8C7C4	61	27	23	Putative uncharacterized protein (Fragment)
Q497Z6	51	27	23	High mobility group box 1
Q8BMS1	33	25	25	Trifunctional enzyme subunit alpha mitochondrial
Q5EBP9	28	16	16	Tripartite motif-containing 28
Q62318	28	16	16	Transcription intermediary factor 1-beta
Q3UIJ2	41	21	8	Putative uncharacterized protein
Q3TML6	41	21	8	Eukaryotic translation initiation factor 2 subunit 3 structural gene X-linked
Q9Z0N1	41	21	8	Eukaryotic translation initiation factor 2 subunit 3 X-linked
Q99PT1	74	22	22	Rho GDP-dissociation inhibitor 1
Q9WVS5	53	29	1	Chaperonin containing TCP-1 theta subunit
Q64674	66	23	23	Spermidine synthase
Q543H0	66	23	23	MCG16662
Q60865	31	22	22	Caprin-1
B2RSV4	28	29	29	Splicing factor 3b subunit 3
Q921M3	28	29	29	Splicing factor 3B subunit 3
Q62351	28	21	21	Transferrin receptor protein 1
Q542D9	28	21	21	Transferrin receptor isoform CRA_a
Q3TNL1	47	28	1	Glucose-6-phosphate 1-dehydrogenase
Q61553	47	21	21	Fascin
G3X8T3	40	18	18	Lysosomal protective protein
P16675	42	18	18	Lysosomal protective protein
Q544R6	42	18	18	Protective protein for beta-galactosidase isoform CRA_a
Q9D2D1	42	18	18	Carboxypeptidase
Q9D0I9	48	35	35	Arginine--tRNA ligase cytoplasmic
Q9DCD0	43	21	1	6-phosphogluconate dehydrogenase decarboxylating
Q91V28	43	21	1	Phosphogluconate dehydrogenase
Q3U4U6	58	33	33	Chaperonin containing Tcp1 subunit 3 (Gamma)
P80318	58	33	33	T-complex protein 1 subunit gamma
Q3UAG2	43	21	1	Putative uncharacterized protein
Q3U7N2	41	26	1	Putative uncharacterized protein
Q3TZL2	64	27	1	Putative uncharacterized protein (Fragment)
Q8BWT1	46	18	1	3-ketoacyl-CoA thiolase mitochondrial
Q8CAY6	50	19	3	Acetyl-CoA acetyltransferase cytosolic
Q3UDE2	45	28	28	Tubulin--tyrosine ligase-like protein 12
Q9DB05	49	14	14	Alpha-soluble NSF attachment protein
P67778	72	24	24	Prohibitin
Q9CZU6	34	21	10	Citrate synthase mitochondrial
Q3TIP8	77	22	1	Chloride intracellular channel protein
P54823	40	14	14	Probable ATP-dependent RNA helicase DDX6
Q3TC17	50	21	1	Putative uncharacterized protein
Q80X50	20	20	20	Ubiquitin-associated protein 2-like
Q8BK67	44	20	20	Protein RCC2
P57776	61	24	1	Elongation factor 1-delta
P26443	41	19	19	Glutamate dehydrogenase 1 mitochondrial
Q8R384	14	31	5	Myh11 protein
E9QPE7	14	31	5	Myosin-11
Q9Z1F9	36	16	16	SUMO-activating enzyme subunit 2
Q80UT7	49	19	14	Rpl7a protein (Fragment)
P12970	50	19	14	60S ribosomal protein L7a
Q58ET1	50	19	14	MCG11348
Q6P1A9	50	19	14	Ribosomal protein L7A
Q9CRT0	62	36	1	Putative uncharacterized protein (Fragment)
Q8K009	29	22	19	Mitochondrial 10-formyltetrahydrofolate dehydrogenase
P14152	42	15	15	Malate dehydrogenase cytoplasmic
P84078	79	32	13	ADP-ribosylation factor 1
E9PWE8	40	27	3	Dihydropyrimidinase-related protein 3
Q6P5E4	27	31	31	UDP-glucose:glycoprotein glucosyltransferase 1
Q3UKH3	46	18	1	Putative uncharacterized protein
Q564E6	47	23	2	Sjogren syndrome antigen B isoform CRA_a
P32067	47	23	2	Lupus La protein homolog
Q91W90	32	16	16	Thioredoxin domain-containing protein 5
Q3TEE8	32	16	16	Putative uncharacterized protein
E9PXX7	39	16	16	Thioredoxin domain-containing protein 5
Q920E5	41	17	17	Farnesyl pyrophosphate synthase
Q4FJN9	41	17	17	Fdps protein
Q9WVA4	78	24	24	Transgelin-2
Q3UXR4	47	35	19	Putative uncharacterized protein
Q4KML7	47	35	19	Ezrin
Q3UL48	47	35	19	Putative uncharacterized protein
P26040	47	35	19	Ezrin
P70333	41	24	12	Heterogeneous nuclear ribonucleoprotein H2
P62631	42	32	3	Elongation factor 1-alpha 2
Q6GQU1	31	29	23	Hexokinase 1 isoform CRA_d
Q3TJE3	31	29	23	Hexokinase
Q60737	46	17	17	Casein kinase II subunit alpha
B2RRH9	33	21	21	Guanine monphosphate synthetase
Q3THK7	33	21	21	GMP synthase [glutamine-hydrolyzing]
Q8BU30	27	29	29	Isoleucine--tRNA ligase cytoplasmic
Q8K1X5	52	22	14	EH-domain containing 1 (Fragment)
Q80ZZ0	54	22	14	EH-domain containing 1
Q9WVK4	54	22	14	EH domain-containing protein 1
Q3TI62	44	26	1	Putative uncharacterized protein
O35129	69	23	23	Prohibitin-2
Q3V235	69	23	23	Prohibitin 2
Q497I3	70	12	12	Fatty acid binding protein 5 epidermal
Q05816	70	12	12	Fatty acid-binding protein epidermal
Q9D051	44	15	15	Pyruvate dehydrogenase E1 component subunit beta mitochondrial
P84228	73	47	23	Histone H3.2
O35286	34	26	25	Putative pre-mRNA-splicing factor ATP-dependent RNA helicase DHX15
Q3TFE5	34	26	25	Putative uncharacterized protein
Q3UKJ6	34	26	25	DEAH (Asp-Glu-Ala-His) box polypeptide 15 isoform CRA_a
Q9ERG0	31	21	21	LIM domain and actin-binding protein 1
Q6IWE2	97	19	1	Beta-actin (Fragment)
Q62188	42	25	1	Dihydropyrimidinase-related protein 3
Q3TT92	42	25	1	Dihydropyrimidinase-related protein 3
Q8R1F1	33	23	23	Niban-like protein 1
Q642K0	76	21	21	MCG140959 isoform CRA_a
O35074	44	22	22	Prostacyclin synthase
Q542I9	39	18	17	MCG122657
P62192	39	18	17	26S protease regulatory subunit 4
F8WJE0	35	20	20	Deoxynucleoside triphosphate triphosphohydrolase SAMHD1
E9Q0K6	35	20	20	Deoxynucleoside triphosphate triphosphohydrolase SAMHD1
Q60710	37	20	20	Deoxynucleoside triphosphate triphosphohydrolase SAMHD1
Q7TMN7	60	22	21	Annexin
P97429	60	22	21	Annexin A4
Q61033	35	18	6	Lamina-associated polypeptide 2 isoforms alpha/zeta
Q3TMZ8	37	20	18	Putative uncharacterized protein
Q20BD0	36	20	18	Heterogeneous nuclear ribonucleoprotein A/B
Q3UHQ5	14	32	32	Putative uncharacterized protein
E9PVA8	14	32	32	Protein Gcn1l1
B2RWW6	14	32	32	GCN1 general control of amino-acid synthesis 1-like 1 (Yeast)
O55131	37	22	21	Septin-7
E9Q9F5	37	22	21	Septin-7
E9Q1G8	37	22	21	Septin-7
Q8C2A3	39	22	21	Putative uncharacterized protein
Q5DTS3	42	22	21	MKIAA4020 protein (Fragment)
Q64152	59	12	10	Transcription factor BTF3
Q3UJR8	75	12	10	Basic transcription factor 3 isoform CRA_b
Q4FZE6	62	19	19	Ribosomal protein S7
P62082	62	19	19	40S ribosomal protein S7
Q91YH5	46	19	19	Atlastin-3
E9PYT3	46	19	19	Atlastin-3
Q3UHZ3	19	24	24	DNA (cytosine-5)-methyltransferase
Q3UJ20	37	29	7	Putative uncharacterized protein
Q545V3	37	29	7	Enolase 2 gamma neuronal isoform CRA_a
P17183	37	29	7	Gamma-enolase
Q69ZW4	29	25	17	MKIAA0899 protein (Fragment)
Q3U7X9	30	25	17	Putative uncharacterized protein
P17427	30	25	17	AP-2 complex subunit alpha-2
Q3TV20	37	20	20	Putative uncharacterized protein
P25444	52	23	4	40S ribosomal protein S2
Q58EU3	52	23	4	MCG12811 isoform CRA_b
P02301	62	39	20	Histone H3.3C
P84244	62	39	20	Histone H3.3
O70251	52	10	9	Elongation factor 1-beta
Q8BT90	55	14	14	Putative uncharacterized protein (Fragment)
Q5M9L7	57	14	14	MCG15301 isoform CRA_a
P63276	57	14	14	40S ribosomal protein S17
F7DBB3	11	14	14	Protein Ahnak2 (Fragment)
Q8K2B3	36	19	19	Succinate dehydrogenase [ubiquinone] flavoprotein subunit mitochondrial
P62204	72	18	1	Calmodulin
P26043	45	35	15	Radixin
Q3UJW9	44	13	13	Putative uncharacterized protein
Q9JII6	44	13	13	Alcohol dehydrogenase [NADP(+)]
Q99JF8	42	22	19	PC4 and SFRS1-interacting protein
Q3UKW2	55	18	1	Calmodulin
Q6IRU2	56	18	14	Tropomyosin alpha-4 chain
Q3TEU8	40	18	18	Coronin
Q499X7	40	18	18	Coronin actin binding protein 1C
Q5PPQ7	40	18	18	Coronin
Q9WUM4	40	18	18	Coronin-1C
Q544Z7	43	13	1	Apurinic/apyrimidinic endonuclease 1
P28352	43	13	1	DNA-(apurinic or apyrimidinic site) lyase
P05201	52	19	19	Aspartate aminotransferase cytoplasmic
Q3U8D2	28	16	16	Putative uncharacterized protein
Q99L47	28	16	16	Hsc70-interacting protein
Q3U9V1	28	16	16	Putative uncharacterized protein
F8WJK8	29	16	16	Hsc70-interacting protein
Q3TUN5	50	21	21	Putative uncharacterized protein
P54775	50	21	21	26S protease regulatory subunit 6B
Q569X4	50	21	21	Proteasome (Prosome macropain) 26S subunit ATPase 4
Q8BKU2	50	21	21	Putative uncharacterized protein
A1L0V4	73	44	23	Histone H3 (Fragment)
P68433	73	44	23	Histone H3.1
P21956	39	17	17	Lactadherin
Q8BTU6	43	27	2	Eukaryotic initiation factor 4A-II
Q52KC1	38	27	2	Eukaryotic translation initiation factor 4A2
P10630	38	27	2	Eukaryotic initiation factor 4A-II
P28658	38	18	18	Ataxin-10
Q3TCF4	38	18	18	Putative uncharacterized protein
Q3TKP3	38	18	18	Putative uncharacterized protein
P99027	78	18	18	60S acidic ribosomal protein P2
Q8BFR5	39	17	16	Elongation factor Tu mitochondrial
P63037	40	21	21	DnaJ homolog subfamily A member 1
Q99LF8	34	21	12	Polyadenylate-binding protein
Q6PHQ9	34	21	12	MCG5546 isoform CRA_c
A3KFU5	35	21	12	Polyadenylate-binding protein
Q9CQN1	35	23	20	Heat shock protein 75 kDa mitochondrial
B2M1R7	71	19	6	Poly(RC) binding protein 2
Q8VCQ8	32	25	1	Caldesmon 1
E9QA16	31	25	1	Protein Cald1
E9Q0M9	31	25	1	Protein Cald1
Q60932	62	26	25	Voltage-dependent anion-selective channel protein 1
Q62418	43	18	18	Drebrin-like protein
Q9Z0X1	37	19	19	Apoptosis-inducing factor 1 mitochondrial
B1AU25	38	19	19	Apoptosis-inducing factor 1 mitochondrial
Q9D8W5	45	23	23	26S proteasome non-ATPase regulatory subunit 12
Q3U8F5	45	23	23	Putative uncharacterized protein
Q9DCX2	77	20	20	ATP synthase subunit d mitochondrial
G3X9L6	78	20	20	MCG55033
P61164	40	15	6	Alpha-centractin
Q6PIC6	17	20	1	Sodium/potassium-transporting ATPase subunit alpha-3
Q8VCE0	17	20	1	ATPase Na+/K+ transporting alpha 3 polypeptide
Q5SW83	44	23	23	ARP2 actin-related protein 2 homolog (Yeast)
P61161	44	23	23	Actin-related protein 2
Q6P5F9	35	30	30	Exportin-1
Q8BUM1	38	13	13	Putative uncharacterized protein
Q921F2	28	13	13	TAR DNA-binding protein 43
Q544R5	28	13	13	MCG16669 isoform CRA_b
Q3THX5	29	19	19	Putative uncharacterized protein
E9Q3X0	29	19	19	Major vault protein
Q8C2S9	29	19	19	Putative uncharacterized protein
Q9EQK5	29	19	19	Major vault protein
Q3TG93	47	23	2	Putative uncharacterized protein
Q99MD9	25	16	16	Nuclear autoantigenic sperm protein
B1AU75	25	16	16	Nuclear autoantigenic sperm protein
Q9CZ30	50	16	16	Obg-like ATPase 1
Q6GT24	67	16	15	Peroxiredoxin 6
O08709	67	16	15	Peroxiredoxin-6
Q53ZU7	67	16	15	Peroxiredoxin 6
Q64133	38	21	21	Amine oxidase [flavin-containing] A
Q3TPD9	39	21	21	Putative uncharacterized protein (Fragment)
Q9JKR6	28	28	28	Hypoxia up-regulated protein 1
Q9DB20	54	11	11	ATP synthase subunit O mitochondrial
P62702	61	23	7	40S ribosomal protein S4 X isoform
Q545X8	61	23	7	MCG116623
Q91VC3	30	23	12	Eukaryotic initiation factor 4A-III
Q3ULW0	52	22	22	Putative uncharacterized protein
E9QA15	21	25	1	Protein Cald1
P97807	38	17	17	Fumarate hydratase mitochondrial
Q9D6R2	44	15	15	Isocitrate dehydrogenase [NAD] subunit alpha mitochondrial
Q6ZWZ6	71	11	11	40S ribosomal protein S12
P70349	77	13	13	Histidine triad nucleotide-binding protein 1
Q11011	30	27	27	Puromycin-sensitive aminopeptidase
P70698	38	24	22	CTP synthase 1
Q3UAC2	55	22	22	40S ribosomal protein S3a
Q564F3	55	22	22	MCG1128 isoform CRA_c
P97351	55	22	22	40S ribosomal protein S3a
Q99KK7	30	22	22	Dipeptidyl peptidase 3
Q6NXZ0	30	22	22	Dipeptidylpeptidase 3
Q3UDD5	30	22	22	Putative uncharacterized protein
Q3UDF3	30	22	22	Putative uncharacterized protein
Q9DBG5	48	20	20	Perilipin-3
Q4JG03	7	22	22	Mcl-1 ubiquitin ligase
A2AFQ0	7	22	22	E3 ubiquitin-protein ligase HUWE1
Q7TMY8	7	22	22	E3 ubiquitin-protein ligase HUWE1
Q91Z25	43	15	15	Arpc1b protein
Q9WV32	43	15	15	Actin-related protein 2/3 complex subunit 1B
Q3TCE7	43	15	15	Putative uncharacterized protein
Q3U094	43	15	15	Putative uncharacterized protein
P09055	25	20	20	Integrin beta-1
Q9ERU9	8	20	20	E3 SUMO-protein ligase RanBP2
Q8BFY9	25	19	16	Transportin-1
Q3UGQ1	53	19	6	Cellular tumor antigen p53 (Fragment)
P02340	49	19	6	Cellular tumor antigen p53
Q80ZA1	49	19	6	Cellular tumor antigen p53
I7HIK9	50	19	6	Cellular tumor antigen p53
Q91XH8	48	19	6	Cellular tumor antigen p53
O70366	48	19	6	Cellular tumor antigen p53
Q549C9	48	19	6	Cellular tumor antigen p53
Q921F4	29	15	9	Heterogeneous nuclear ribonucleoprotein L-like
Q9CSH0	29	15	9	Putative uncharacterized protein (Fragment)
Q4FJX4	59	13	13	Csrp1 protein
P97315	59	13	13	Cysteine and glycine-rich protein 1
Q3TWG2	35	18	18	Putative uncharacterized protein
O08795	35	18	18	Glucosidase 2 subunit beta
Q3U518	35	18	18	Protein kinase C substrate 80K-H isoform CRA_b
Q3UF82	51	16	5	Mitogen-activated protein kinase
P63085	50	16	5	Mitogen-activated protein kinase 1
Q8K411	28	23	23	Presequence protease mitochondrial
O88990	15	16	1	Alpha-actinin-3
Q6IWE3	78	19	3	Glyceraldehyde-3-phosphate-dehydrogenase (Fragment)
Q3TL20	52	20	1	Putative uncharacterized protein
Q9WVJ2	54	21	21	26S proteasome non-ATPase regulatory subunit 13
B2RT97	54	21	21	Proteasome (Prosome macropain) 26S subunit non-ATPase 13
F6QA74	46	13	1	DNA-(apurinic or apyrimidinic site) lyase (Fragment)
P12382	28	20	17	ATP-dependent 6-phosphofructokinase liver type
P26369	40	16	16	Splicing factor U2AF 65 kDa subunit
Q80XR5	40	16	16	U2 small nuclear ribonucleoprotein auxiliary factor (U2AF) 2 isoform CRA_a
Q505Q1	47	16	16	U2af2 protein (Fragment)
Q99JX4	37	14	14	Eukaryotic translation initiation factor 3 subunit M
Q80X48	18	21	21	Nucleoporin 155
Q6ZQ45	17	21	21	MKIAA0791 protein (Fragment)
Q99P88	18	21	21	Nuclear pore complex protein Nup155
Q8R1B4	24	21	21	Eukaryotic translation initiation factor 3 subunit C
P47754	48	15	12	F-actin-capping protein subunit alpha-2
Q3UCD2	48	15	12	Putative uncharacterized protein
Q5DQJ3	48	15	12	Capping protein (Actin filament) muscle Z-line alpha 2 isoform CRA_c
Q3UBZ3	48	15	12	Putative uncharacterized protein
B2RUC7	49	18	18	Serine/threonine kinase receptor associated protein
Q9Z1Z2	49	18	18	Serine-threonine kinase receptor-associated protein
Q3U716	30	21	14	Putative uncharacterized protein
Q9ER72	27	21	14	Cysteine--tRNA ligase cytoplasmic
Q60930	54	17	17	Voltage-dependent anion-selective channel protein 2
Q8BH64	31	15	14	EH domain-containing protein 2
B2RTM0	73	40	40	Hist2h4 protein
P62806	73	40	40	Histone H4
P62918	53	24	1	60S ribosomal protein L8
Q3UJS0	53	24	1	Putative uncharacterized protein
P62880	44	15	6	Guanine nucleotide-binding protein G(I)/G(S)/G(T) subunit beta-2
Q3U9V4	44	15	6	Guanine nucleotide binding protein beta 2 isoform CRA_a
E9QKR0	39	15	6	Guanine nucleotide-binding protein G(I)/G(S)/G(T) subunit beta-2
P34022	51	14	14	Ran-specific GTPase-activating protein
Q99LC5	58	14	14	Electron transfer flavoprotein subunit alpha mitochondrial
Q64514	23	27	27	Tripeptidyl-peptidase 2
Q3U4M7	24	27	27	Putative uncharacterized protein
Q3TW28	24	27	27	Putative uncharacterized protein
Q3TUI9	56	16	16	Proteasome subunit alpha type
Q9Z2U1	56	16	16	Proteasome subunit alpha type-5
Q3TUX3	56	16	16	Proteasome subunit alpha type
Q3UPK6	56	16	16	MCG4051
Q3UA17	43	13	4	Putative uncharacterized protein
Q791V5	43	13	4	Mitochondrial carrier homolog 2
Q3TW74	30	23	23	Putative uncharacterized protein
Q922D8	30	23	23	C-1-tetrahydrofolate synthase cytoplasmic
P84084	72	26	4	ADP-ribosylation factor 5
Q3UEB3	38	19	19	Poly(U)-binding-splicing factor PUF60
Q9DB77	32	15	15	Cytochrome b-c1 complex subunit 2 mitochondrial
J3KMQ2	20	16	1	Uncharacterized protein
Q6DFW4	34	16	16	Nucleolar protein 58
Q91W50	24	18	18	Cold shock domain-containing protein E1
Q3U1S6	24	18	18	Putative uncharacterized protein
Q99LF4	33	17	17	tRNA-splicing ligase RtcB homolog
Q3TJ01	33	17	17	tRNA-splicing ligase RtcB homolog
Q3UJC3	28	15	10	Glycylpeptide N-tetradecanoyltransferase
O70310	28	15	10	Glycylpeptide N-tetradecanoyltransferase 1
Q9EPU0	24	22	22	Regulator of nonsense transcripts 1
E9Q586	18	18	18	Dynactin subunit 1
Q3T9V8	18	18	18	Putative uncharacterized protein
Q3TB96	18	18	18	Putative uncharacterized protein
Q3THC7	53	24	1	Putative uncharacterized protein
P46471	46	20	1	26S protease regulatory subunit 7
Q01320	19	28	20	DNA topoisomerase 2-alpha
P28798	25	11	11	Granulins
Q3UC19	25	11	11	Putative uncharacterized protein
Q544Y8	25	11	11	Granulin
Q3TVQ3	25	11	11	Putative uncharacterized protein
Q3UD85	25	11	11	Putative uncharacterized protein
Q3U9N4	25	11	11	Granulins
Q3TW77	25	11	11	Putative uncharacterized protein
Q3UAJ3	25	11	11	Putative uncharacterized protein
Q6GU23	35	26	1	Signal transducer and activator of transcription
P42227	33	26	1	Signal transducer and activator of transcription 3
P42208	41	15	15	Septin-2
B2RXS4	14	19	19	Plexin-B2
P62196	52	18	17	26S protease regulatory subunit 8
Q3UJN2	39	15	15	Putative uncharacterized protein
P60122	39	15	15	RuvB-like 1
Q3U1C2	39	15	15	MCG130614
P15626	73	20	12	Glutathione S-transferase Mu 2
Q3ULI4	34	26	1	Signal transducer and activator of transcription
Q9WVA3	38	12	12	Mitotic checkpoint protein BUB3
P50431	39	17	16	Serine hydroxymethyltransferase cytosolic
P24549	37	18	17	Retinal dehydrogenase 1
P62962	91	25	25	Profilin-1
Q5SX50	91	25	25	Profilin 1 isoform CRA_c
Q3UIH5	47	20	1	Putative uncharacterized protein
Q5EBQ6	64	13	9	MCG10266 isoform CRA_a
P51410	64	13	9	60S ribosomal protein L9
P54822	39	18	18	Adenylosuccinate lyase
Q3TMB8	39	18	18	Adenylosuccinate lyase
Q99P72	16	12	1	Reticulon-4
O54931	16	14	14	A-kinase anchor protein 2
A2API8	15	14	14	A-kinase anchor protein 2
Q69ZV5	17	14	14	MKIAA0920 protein (Fragment)
Q99L95	18	14	14	Akap2 protein
Q8C9L6	18	14	14	Putative uncharacterized protein
Q3TIQ2	67	13	13	Putative uncharacterized protein
P35979	67	13	13	60S ribosomal protein L12
Q5BLK0	67	13	13	MCG18564 isoform CRA_a
Q5XJF6	53	15	1	60S ribosomal protein L10a
Q60972	49	16	8	Histone-binding protein RBBP4
Q8BY71	30	12	12	Histone acetyltransferase type B catalytic subunit
Q61035	31	19	16	Histidine--tRNA ligase cytoplasmic
Q3U890	31	19	16	Putative uncharacterized protein
Q9D094	31	19	16	Putative uncharacterized protein
Q61768	24	19	19	Kinesin-1 heavy chain
P62889	83	15	2	60S ribosomal protein L30
Q58DZ3	83	15	2	MCG20799
Q05186	48	12	12	Reticulocalbin-1
O55029	30	24	24	Coatomer subunit beta'
Q80X81	42	18	2	Acetyl-Coenzyme A acetyltransferase 3
P68510	64	21	11	14-3-3 protein eta
Q9JMA1	39	22	22	Ubiquitin carboxyl-terminal hydrolase 14
Q3UJ03	31	24	24	Putative uncharacterized protein
Q3TF18	31	24	24	Putative uncharacterized protein
Q3TIV3	31	24	24	Putative uncharacterized protein
Q3TX36	31	24	24	Putative uncharacterized protein
Q921K2	31	24	24	Poly (ADP-ribose) polymerase family member 1
Q80UG5	29	19	19	Septin-9
Q8CFQ9	28	12	10	Fusion derived from t(1216) malignant liposarcoma (Human)
Q564D0	28	12	10	Fusion derived from t(12;16) malignant liposarcoma (Human) isoform CRA_a
Q3USY4	28	12	10	Putative uncharacterized protein
P56959	28	12	10	RNA-binding protein FUS
Q8K3G7	54	12	1	Reticulon
Q8BH78	54	12	1	RTN4
P51174	38	21	21	Long-chain specific acyl-CoA dehydrogenase mitochondrial
Q3TL10	40	16	16	Putative uncharacterized protein
Q3TDF8	40	16	16	Putative uncharacterized protein
Q3TF02	40	16	16	Putative uncharacterized protein
Q8BWY3	40	16	16	Eukaryotic peptide chain release factor subunit 1
P62242	52	17	17	40S ribosomal protein S8
Q3THE2	66	18	4	Myosin regulatory light chain 12B
Q3UKB4	22	15	10	Putative uncharacterized protein
Q3TIS3	22	15	10	Putative uncharacterized protein
Q9D662	22	15	10	Protein transport protein Sec23B
Q3TYS4	22	15	10	Putative uncharacterized protein
Q3TFQ8	28	19	19	Alpha-1 4 glucan phosphorylase
Q3UYH9	28	19	19	Alpha-1 4 glucan phosphorylase
Q8CI94	28	19	19	Glycogen phosphorylase brain form
Q3V3U0	28	19	19	Alpha-1 4 glucan phosphorylase
Q923G3	64	22	22	Capping protein (Actin filament) muscle Z-line beta
A2AMW0	67	22	22	Capping protein (Actin filament) muscle Z-line beta isoform CRA_a
P09041	20	14	1	Phosphoglycerate kinase 2
Q8BJW6	34	17	17	Eukaryotic translation initiation factor 2A
Q8C292	37	20	20	Lysine--tRNA ligase
Q8C1V4	37	20	20	Lysine--tRNA ligase
Q99MN1	37	20	20	Lysine--tRNA ligase
Q3TIV6	37	20	20	Lysine--tRNA ligase
Q8R2P8	35	20	20	Kars protein
Q8CFK5	35	20	20	Lysine--tRNA ligase
Q9JK81	31	11	11	UPF0160 protein MYG1 mitochondrial
Q8R038	31	11	11	Melanocyte proliferating gene 1
Q8C243	40	15	1	Putative uncharacterized protein
Q3TWR6	43	15	1	Putative uncharacterized protein
Q3TWD0	43	15	1	Putative uncharacterized protein
P18242	43	15	1	Cathepsin D
Q3UCD9	43	15	1	Cathepsin D isoform CRA_a
Q3U7I9	44	15	1	Putative uncharacterized protein
Q3TXL5	43	15	1	Putative uncharacterized protein
Q3U7P0	43	15	1	Putative uncharacterized protein
Q6P542	25	17	17	ATP-binding cassette sub-family F member 1
Q5RL55	25	17	17	ATP-binding cassette sub-family F (GCN20) member 1
Q3U541	28	11	9	RIKEN cDNA E430034L04 isoform CRA_b
P97379	28	11	9	Ras GTPase-activating protein-binding protein 2
Q3U7D2	43	18	18	Ribosomal protein L15
E9QAZ2	43	18	18	Ribosomal protein L15
Q9CZM2	43	18	18	60S ribosomal protein L15
Q5M8Q0	43	18	18	MCG10029
Q8CGK3	31	23	22	Lon protease homolog mitochondrial
Q6ZWX6	60	18	18	Eukaryotic translation initiation factor 2 subunit 1
I7HLV2	53	20	20	60S ribosomal protein L10 (Fragment)
Q3THJ6	50	20	20	Putative uncharacterized protein
Q6ZWV3	50	20	20	60S ribosomal protein L10
Q3TGQ3	28	16	12	Putative uncharacterized protein
P26231	28	16	12	Catenin alpha-1
Q545R0	28	16	12	Catenin (Cadherin associated protein) alpha 1
Q91VA7	36	15	15	Isocitrate dehydrogenase 3 (NAD+) beta
Q99L45	50	17	17	Eukaryotic translation initiation factor 2 subunit 2
Q3ULL5	50	17	17	Eif2s2 protein
Q3TQP7	39	12	12	Putative uncharacterized protein
Q8QZT1	39	12	12	Acetyl-CoA acetyltransferase mitochondrial
Q9D6Z1	43	23	23	Nucleolar protein 56
Q91YE6	18	15	15	Importin-9
E9QKZ2	18	15	15	Importin-9
Q4FJQ0	62	21	20	MCG130610
P51150	62	21	20	Ras-related protein Rab-7a
Q9JIF7	31	21	21	Coatomer subunit beta
Q7TMW1	35	20	20	Rangap1 protein
Q6ZPH4	32	20	20	MKIAA1835 protein (Fragment)
Q8C2E3	35	20	20	Putative uncharacterized protein
Q91YS2	35	20	20	Rangap1 protein
P46061	35	20	20	Ran GTPase-activating protein 1
Q8CDN6	51	14	14	Thioredoxin-like protein 1
Q3U8R9	51	14	14	Putative uncharacterized protein
Q8BH59	36	17	13	Calcium-binding mitochondrial carrier protein Aralar1
P48722	24	19	15	Heat shock 70 kDa protein 4L
Q9JKB3	30	14	8	Y-box-binding protein 3
Q68G78	37	14	8	Csda protein
G3UZI2	33	21	14	Heterogeneous nuclear ribonucleoprotein Q
Q7TMK9	28	21	14	Heterogeneous nuclear ribonucleoprotein Q
G3V018	29	21	14	Heterogeneous nuclear ribonucleoprotein Q
P62874	36	13	4	Guanine nucleotide-binding protein G(I)/G(S)/G(T) subunit beta-1
Q3TQ70	36	13	4	Beta1 subnuit of GTP-binding protein
Q9CQF9	34	12	12	Prenylcysteine oxidase
Q3UYP2	34	12	12	Putative uncharacterized protein
Q3TVT6	34	12	12	Putative uncharacterized protein
Q3UZG4	41	10	10	Aminoacyl tRNA synthase complex-interacting multifunctional protein 1
Q8C2U7	41	10	10	Putative uncharacterized protein
P31230	43	10	10	Aminoacyl tRNA synthase complex-interacting multifunctional protein 1
P27612	27	20	20	Phospholipase A-2-activating protein
Q5SWN2	21	14	14	Replication protein A 70 kDa DNA-binding subunit
Q3U8B3	21	14	14	Putative uncharacterized protein
Q8VEE4	22	14	14	Replication protein A 70 kDa DNA-binding subunit
P17426	24	20	12	AP-2 complex subunit alpha-1
D3Z0A2	48	15	15	Protein arginine N-methyltransferase 1
Q9JIF0	41	15	15	Protein arginine N-methyltransferase 1
Q80WV6	43	15	15	Prmt1 protein
Q3UIG8	43	15	15	Putative uncharacterized protein
Q80WB1	43	15	15	Prmt1 protein (Fragment)
Q8C2D7	44	15	15	Putative uncharacterized protein
P67984	55	17	17	60S ribosomal protein L22
Q4VAG4	55	17	17	MCG12304
Q9CR16	41	14	14	Peptidyl-prolyl cis-trans isomerase D
Q3UB60	41	14	14	Putative uncharacterized protein
B2RRE0	17	18	18	A kinase (PRKA) anchor protein (Gravin) 12
Q9WTQ5	17	18	18	A-kinase anchor protein 12
P61982	50	22	10	14-3-3 protein gamma
A8IP69	50	22	10	14-3-3 protein gamma subtype
Q3UC89	43	15	1	Putative uncharacterized protein
Q9WUA3	20	13	11	ATP-dependent 6-phosphofructokinase platelet type
Q8C605	20	13	11	ATP-dependent 6-phosphofructokinase platelet type
P10649	59	15	7	Glutathione S-transferase Mu 1
A2A7S7	40	24	24	Tyrosine--tRNA ligase cytoplasmic
Q91WQ3	42	24	24	Tyrosine--tRNA ligase cytoplasmic
P00405	45	12	12	Cytochrome c oxidase subunit 2
Q7JCZ1	45	12	12	Cytochrome c oxidase polypeptide 2
A0A075DC90	45	12	12	Cytochrome c oxidase subunit 2
Q80WJ7	25	13	13	Protein LYRIC
Q8CI51	29	16	16	PDZ and LIM domain protein 5
B2RVP5	54	19	7	H2A histone family member V
P0C0S6	54	19	7	Histone H2A.Z
Q3THW5	54	19	7	Histone H2A.V
Q3UCH0	42	17	17	MCG16023
P47911	42	17	17	60S ribosomal protein L6
P08752	52	17	10	Guanine nucleotide-binding protein G(i) subunit alpha-2
Q9D791	31	11	1	Putative uncharacterized protein
P16627	18	18	1	Heat shock 70 kDa protein 1-like
B2CSK2	18	18	1	Heat shock protein 1-like protein
A1L347	18	18	1	Heat shock protein 1-like
O35558	43	12	1	Mitogen-activated protein kinase
Q8CGB9	22	20	20	Insulin degrading enzyme
B7ZNL2	41	15	12	Nap1l4 protein
Q8C1W9	37	15	12	Putative uncharacterized protein
Q78ZA7	42	15	12	Nucleosome assembly protein 1-like 4
A2RSB1	42	15	12	Nucleosome assembly protein 1-like 4
G3UWG1	58	15	15	MCG115977
Q56A15	58	15	15	Cytochrome c
P62897	58	15	15	Cytochrome c somatic
Q9QZD9	48	15	15	Eukaryotic translation initiation factor 3 subunit I
Q8BH97	45	14	14	Reticulocalbin-3
Q9D0M3	30	12	12	Cytochrome c1 heme protein mitochondrial
Q9JHF5	23	17	17	A3 subunit of vacuolar-adenosine triphosphatase
Q91W06	23	17	17	T-cell immune regulator 1 ATPase H+ transporting lysosomal V0 protein A3
Q925E2	63	14	1	Cellular tumor antigen p53 (Fragment)
Q9R0E1	23	14	14	Procollagen-lysine 2-oxoglutarate 5-dioxygenase 3
P47856	32	17	13	Glutamine--fructose-6-phosphate aminotransferase [isomerizing] 1
Q3TJ51	45	20	19	Isocitrate dehydrogenase [NADP]
Q8C338	44	20	19	Isocitrate dehydrogenase [NADP]
Q4FJU3	72	15	15	Crip2 protein
Q3V471	65	26	26	Galectin (Fragment)
P16110	46	26	26	Galectin-3
Q8C253	46	26	26	Galectin-3
Q3UZ39	24	13	7	Leucine-rich repeat flightless-interacting protein 1
E9PXY1	27	23	14	Cullin-4B
A2A432	25	23	14	Cullin-4B
P47753	44	11	8	F-actin-capping protein subunit alpha-1
Q3UAS2	44	11	8	Putative uncharacterized protein
Q5RKN9	44	11	8	Capping protein (Actin filament) muscle Z-line alpha 1
Q543K9	60	20	20	Pnp protein
P23492	60	20	20	Purine nucleoside phosphorylase
Q64442	38	13	13	Sorbitol dehydrogenase
P43275	34	16	11	Histone H1.1
Q8C1B7	32	16	13	Septin-11
Q8K0C4	34	17	17	Lanosterol 14-alpha demethylase
Q642L7	62	15	2	MCG13441
P62983	62	15	2	Ubiquitin-40S ribosomal protein S27a
Q547R0	28	15	12	Fragile X mental retardation protein FMRP
E9QAT0	28	15	12	Fragile X mental retardation protein 1 homolog
Q6AXB7	27	15	12	Fragile X mental retardation protein 1 homolog
P35922	27	15	12	Fragile X mental retardation protein 1 homolog
E9QAS8	26	15	12	Fragile X mental retardation protein 1 homolog
Q3TFP8	57	12	11	Putative uncharacterized protein
Q3TXU8	51	12	11	Progesterone receptor membrane component 1
O55022	51	12	11	Membrane-associated progesterone receptor component 1
Q3TH84	51	12	11	Putative uncharacterized protein
P11440	47	13	13	Cyclin-dependent kinase 1
Q99JW7	48	13	13	Cdc2a protein (Fragment)
P52293	42	16	16	Importin subunit alpha-1
Q52L97	42	16	16	Karyopherin (Importin) alpha 2
Q3UYV9	23	16	16	Nuclear cap-binding protein subunit 1
Q60668	33	19	2	Heterogeneous nuclear ribonucleoprotein D0
A6ZI47	43	20	1	Aldolase A retroprotein 2
P35550	51	15	12	rRNA 2'-O-methyltransferase fibrillarin
Q3UJS2	51	15	12	Putative uncharacterized protein
Q60598	30	18	18	Src substrate cortactin
A2AEX6	38	10	10	Four and a half LIM domains protein 1
A2AEX8	40	10	10	Four and a half LIM domains 1 isoform CRA_b
P97447	42	10	10	Four and a half LIM domains protein 1
Q3TMC5	48	22	22	Putative uncharacterized protein
Q3TF87	48	22	22	Putative uncharacterized protein
Q3UJQ3	48	22	22	Putative uncharacterized protein
Q8BK18	48	22	22	Putative uncharacterized protein
Q922B2	48	22	22	Aspartate--tRNA ligase cytoplasmic
P26645	33	8	8	Myristoylated alanine-rich C-kinase substrate
A0A0A1HAM8	33	8	8	80K protein
P63028	73	14	14	Translationally-controlled tumor protein
Q5PR15	83	14	1	Rpl30 protein
Q91WK2	41	11	11	Eukaryotic translation initiation factor 3 subunit H
Q8BTX5	41	11	11	Eukaryotic translation initiation factor 3 subunit H
Q5M9L0	41	11	11	Eukaryotic translation initiation factor 3 subunit H
Q545K5	56	11	11	MCG116386 isoform CRA_a
O89086	56	11	11	RNA-binding protein 3
Q3UWT6	33	9	9	Proteasome subunit alpha type
Q9CZ58	35	9	9	Proteasome subunit alpha type
P49722	35	9	9	Proteasome subunit alpha type-2
Q91ZX7	7	29	29	Prolow-density lipoprotein receptor-related protein 1
O08583	50	14	9	THO complex subunit 4
Q924C1	21	21	21	Exportin-5
Q3UE92	29	14	14	X-prolyl aminopeptidase (Aminopeptidase P) 1 soluble isoform CRA_b
Q6P1B1	31	14	14	Xaa-Pro aminopeptidase 1
Q3UKF5	31	14	14	X-prolyl aminopeptidase
Q66JR7	35	17	16	Pgm2 protein (Fragment)
Q7TNU0	35	17	16	Pgm2 protein (Fragment)
Q9D0F9	37	17	16	Phosphoglucomutase-1
Q5RJV4	37	17	16	Phosphoglucomutase 2
Q99JY0	31	12	12	Trifunctional enzyme subunit beta mitochondrial
Q9DCC5	56	14	10	Cbx3 protein
Q32P00	56	14	10	Chromobox homolog 3 (Drosophila HP1 gamma)
Q3ULS2	20	22	22	Structural maintenance of chromosomes protein
Q8CG48	21	22	22	Structural maintenance of chromosomes protein 2
Q9DCW4	50	13	13	Electron transfer flavoprotein subunit beta
Q9JMH6	23	10	5	Thioredoxin reductase 1 cytoplasmic
A0JNY7	23	16	16	Eukaryotic translation initiation factor 4 gamma 2
G3XA17	23	16	16	Eukaryotic translation initiation factor 4 gamma 2
Q99KP6	32	17	16	Pre-mRNA-processing factor 19
Q6DI95	20	15	15	Transportin 3
Q6P2B1	20	15	15	Transportin-3
V9GWY0	42	17	1	MCG1288
P28474	35	12	11	Alcohol dehydrogenase class-3
Q6P5I3	35	12	11	Alcohol dehydrogenase 5 (Class III) chi polypeptide
O09106	31	12	12	Histone deacetylase 1
Q58E49	31	12	12	Hdac1 protein
G5E8G0	37	18	1	Heterogeneous nuclear ribonucleoprotein D isoform CRA_b
G3X9W0	32	18	1	Heterogeneous nuclear ribonucleoprotein D isoform CRA_a
F8WHU5	19	21	18	Sister chromatid cohesion protein PDS5 homolog B
Q4VA53	19	21	18	Sister chromatid cohesion protein PDS5 homolog B
Q9QZQ8	38	25	14	Core histone macro-H2A.1
O88543	36	11	11	COP9 signalosome complex subunit 3
Q3UQL2	36	11	11	Putative uncharacterized protein
Q05C68	34	10	1	Mtch2 protein (Fragment)
Q3ULS8	28	16	1	Putative uncharacterized protein (Fragment)
Q9Z1R2	15	13	13	Large proline-rich protein BAG6
Q3UF95	15	13	13	Large proline-rich protein BAG6
D3Z2H9	46	16	2	Uncharacterized protein
Q5HZK3	50	16	16	Proteasome (Prosome macropain) 28 subunit alpha
P97371	50	16	16	Proteasome activator complex subunit 1
G3UXZ5	52	16	16	Proteasome activator complex subunit 1 (Fragment)
Q3UJ44	36	11	11	Putative uncharacterized protein
Q99LB4	36	11	11	Capping protein (Actin filament) gelsolin-like
Q9ESX5	26	10	7	H/ACA ribonucleoprotein complex subunit 4
Q3TM67	26	10	7	Putative uncharacterized protein
Q499D4	26	10	7	Dkc1 protein
Q3TI79	26	10	7	Putative uncharacterized protein
Q9WV55	42	11	10	Vesicle-associated membrane protein-associated protein A
O08749	34	15	15	Dihydrolipoyl dehydrogenase mitochondrial
P45377	41	10	9	Aldose reductase-related protein 2
P30681	61	20	16	High mobility group protein B2
Q9CQW2	52	10	4	ADP-ribosylation factor-like protein 8B
Q05D44	20	17	17	Eukaryotic translation initiation factor 5B
Q61207	24	14	14	Prosaposin
Q3UFE8	24	14	14	Prosaposin isoform CRA_e
B2RUD7	24	14	14	Psap protein
K3W4L3	24	14	14	Prosaposin
Q3TXP9	24	14	14	Putative uncharacterized protein
Q8BFQ1	24	14	14	Prosaposin
Q3TIT5	24	14	14	Putative uncharacterized protein
Q3U5W2	24	14	14	Putative uncharacterized protein
Q3TXJ0	24	14	14	Putative uncharacterized protein
Q3UE29	25	14	14	Putative uncharacterized protein
E9PZ00	25	14	14	Prosaposin
Q3UAS4	25	14	14	Putative uncharacterized protein
D3Z7P3	20	10	9	Glutaminase kidney isoform mitochondrial
Q9DAR7	36	12	12	m7GpppX diphosphatase
Q3UFJ3	33	12	12	Pyruvate dehydrogenase E1 alpha 1
P35486	33	12	12	Pyruvate dehydrogenase E1 component subunit alpha somatic form mitochondrial
O54724	33	12	12	Polymerase I and transcript release factor
Q3UFF9	42	11	11	ELAV-like protein
Q8BW03	42	11	11	ELAV-like protein
P70372	42	11	11	ELAV-like protein 1
Q8BM84	42	11	11	ELAV-like protein
Q569Z6	15	14	13	Thyroid hormone receptor-associated protein 3
P99026	39	11	11	Proteasome subunit beta type-4
Q3TL79	34	12	12	Putative uncharacterized protein
Q8BK64	34	12	12	Activator of 90 kDa heat shock protein ATPase homolog 1
P16125	55	20	16	L-lactate dehydrogenase B chain
Q8R050	24	15	15	Eukaryotic peptide chain release factor GTP-binding subunit ERF3A
Q3TTV7	33	17	4	Putative uncharacterized protein
Q99K48	33	17	4	Non-P
Q4FK11	33	17	4	Nono protein
Q3UM20	33	17	4	Putative uncharacterized protein
Q3TF40	30	17	4	Putative uncharacterized protein (Fragment)
Q9D554	27	12	12	Splicing factor 3A subunit 3
Q58E59	27	12	12	Splicing factor 3a subunit 3
Q3UW53	17	15	15	Protein Niban
Q3THS6	37	14	14	S-adenosylmethionine synthase isoform type-2
Q99J57	37	14	14	Methionine adenosyltransferase II alpha
Q4FK36	50	12	12	Destrin
Q9R0P5	50	12	12	Destrin
Q14AI7	46	16	16	C
O88544	46	16	16	C
O55135	41	11	11	Eukaryotic translation initiation factor 6
Q3UA13	41	11	11	Eukaryotic translation initiation factor 6
Q3U818	41	11	11	Putative uncharacterized protein
Q545K4	41	11	11	MCG21067 isoform CRA_a
Q9CQM9	44	12	12	Glutaredoxin-3
Q58EU6	36	17	17	MCG13589
P47962	36	17	17	60S ribosomal protein L5
Q3U850	36	17	17	Putative uncharacterized protein
Q8BU21	23	16	16	Glutaminyl-tRNA synthetase isoform CRA_a
Q8BML9	23	16	16	Glutaminyl-tRNA synthetase
Q3TN94	23	16	16	Putative uncharacterized protein
Q9D0F3	29	9	8	Protein ERGIC-53
Q3U944	28	9	8	Putative uncharacterized protein
A5GZX3	71	13	13	Glyoxalase 1
Q9CPU0	71	13	13	Lactoylglutathione lyase
F8VQC7	14	12	12	Kinectin
A0A087WQQ5	15	12	12	Kinectin
A0A087WRS1	15	12	12	Kinectin
A0A087WQ25	15	12	12	Kinectin
A0A087WQI3	15	12	12	Kinectin
A0A087WNW3	15	12	12	Kinectin
P70696	68	16	1	Histone H2B type 1-A
Q684I8	28	9	9	Isocitrate dehydrogenase [NAD] subunit mitochondrial (Fragment)
Q3TKM5	25	9	9	Isocitrate dehydrogenase 3 (NAD+) gamma isoform CRA_c
Q3TGZ3	25	9	9	Isocitrate dehydrogenase 3 (NAD+) gamma
P70404	25	9	9	Isocitrate dehydrogenase [NAD] subunit gamma 1 mitochondrial
P53026	47	15	1	60S ribosomal protein L10a
Q08093	40	11	9	Calponin-2
Q543F3	40	11	9	Calponin 2
P14685	33	16	16	26S proteasome non-ATPase regulatory subunit 3
Q3ULJ5	33	16	16	Putative uncharacterized protein
O09131	78	16	16	Glutathione S-transferase omega-1
Q3UL78	68	11	1	Putative uncharacterized protein
P62830	61	10	10	60S ribosomal protein L23
Q62426	66	15	15	Cystatin-B
Q3TGI9	42	11	3	Putative uncharacterized protein
Q3TAJ5	41	11	3	Putative uncharacterized protein
A0JNS9	68	15	1	Histone H2B
Q8BHG1	20	21	21	Nardilysin
Q9CZI5	48	11	11	Putative uncharacterized protein
P62267	49	11	11	40S ribosomal protein S23
Q497E1	49	11	11	Ribosomal protein S23
Q9CWI9	49	11	11	Putative uncharacterized protein
Q9D880	31	9	9	Mitochondrial import inner membrane translocase subunit TIM50
Q9CPR4	45	12	7	60S ribosomal protein L17
Q6PHZ1	45	12	7	Rpl17 protein
Q6ZWZ7	45	12	7	60S ribosomal protein L17
Q505B1	45	12	7	Rpl17 protein (Fragment)
Q80V08	43	12	7	Rpl17 protein (Fragment)
P50544	27	17	17	Very long-chain specific acyl-CoA dehydrogenase mitochondrial
Q9CVB6	48	15	15	Actin-related protein 2/3 complex subunit 2
Q3UA52	38	15	15	Putative uncharacterized protein (Fragment)
Q9Z1Z0	18	13	13	General vesicular transport factor p115
Q60950	32	9	1	MYB-1a
P40336	35	10	10	Vacuolar protein sorting-associated protein 26A
Q1HFZ0	23	14	14	tRNA (cytosine(34)-C(5))-methyltransferase
O08917	38	12	12	Flotillin-1
Q540I4	38	12	12	Flotillin 1
P62821	63	17	9	Ras-related protein Rab-1A
Q9JKB1	42	8	7	Ubiquitin carboxyl-terminal hydrolase isozyme L3
Q561N4	68	12	1	MCG1032217
P68037	68	12	1	Ubiquitin-conjugating enzyme E2 L3
P24527	33	15	15	Leukotriene A-4 hydrolase
Q80Y09	22	20	20	Pdcd6ip protein
Q9WU78	22	20	20	Programmed cell death 6-interacting protein
P62843	69	17	3	40S ribosomal protein S15
Q8K2Z4	17	18	18	Condensin complex subunit 1
Q8K5D8	25	12	8	Protein phosphatase 2a regulatory b56-delta subunit (Fragment)
Q7TNL5	23	12	8	Protein phosphatase 2 regulatory subunit B (B56) delta isoform isoform CRA_a
Q99PC9	23	12	8	Protein phosphatase 2 regulatory subunit B56 delta isoform
Q91V89	23	12	8	Protein Ppp2r5d
P63325	61	20	20	40S ribosomal protein S10
Q5M9K7	61	20	20	MCG21688
O35685	40	15	15	Nuclear migration protein nudC
Q8K0I5	27	12	11	3-hydroxy-3-methylglutaryl-Coenzyme A synthase 1
Q8JZK9	27	12	11	Hydroxymethylglutaryl-CoA synthase cytoplasmic
Q3UWQ9	27	12	11	Putative uncharacterized protein
S4R2J9	6	11	11	Protein PRRC2C
Q3TLH4	6	11	11	Protein PRRC2C
A0A0A0MQ79	6	11	11	Protein PRRC2C
Q3UKV5	22	13	6	Putative uncharacterized protein (Fragment)
Q9CT37	35	13	6	Putative uncharacterized protein (Fragment)
Q3UZI0	22	13	6	Putative uncharacterized protein (Fragment)
Q99KG1	22	13	6	Hnrpr protein (Fragment)
Q3U8W9	21	13	6	Putative uncharacterized protein
Q3UMT8	21	13	6	Putative uncharacterized protein
Q8VHM5	21	13	6	Heterogeneous nuclear ribonucleoprotein R
G3UWS4	21	16	3	Serine/threonine-protein phosphatase 2A 65 kDa regulatory subunit A beta isoform
Q8BIX1	21	16	3	Putative uncharacterized protein
H3BKU1	22	16	3	Protein phosphatase 2 (Formerly 2A) regulatory subunit A (PR 65) beta isoform isoform CRA_b
Q3TTF6	22	16	3	Serine/threonine-protein phosphatase 2A 65 kDa regulatory subunit A beta isoform
Q7TNP2	24	16	3	Serine/threonine-protein phosphatase 2A 65 kDa regulatory subunit A beta isoform
P61222	27	16	16	ATP-binding cassette sub-family E member 1
Q3UHY8	27	16	16	ATP-binding cassette sub-family E (
Q3TIU8	27	16	16	Putative uncharacterized protein
Q6NXX7	28	16	16	Abce1 protein (Fragment)
F6ZDS4	7	14	14	Nucleoprotein TPR
Q7M739	7	14	14	Nuclear pore complex-associated intranuclear coiled-coil protein TPR
Q8VEH3	48	8	2	ADP-ribosylation factor-like protein 8A
Q3TN61	55	13	2	Putative uncharacterized protein
Q9QUI0	55	13	2	Transforming protein RhoA
Q4VAE6	55	13	2	Ras family member A
Q3TG21	32	14	14	Putative uncharacterized protein
Q9Z1G3	32	14	14	V-type proton ATPase subunit C 1
Q9D9Z4	32	14	14	Putative uncharacterized protein
Q5SUR0	13	16	16	Phosphoribosylformylglycinamidine synthase
K3W4R2	8	19	4	Myosin-14
Q6URW6	8	19	4	Myosin-14
P51863	35	12	12	V-type proton ATPase subunit d 1
Q3UHU8	18	13	13	General transcription factor II-I
G3UYD0	19	13	13	General transcription factor II-I
Q9ESZ8	18	13	13	General transcription factor II-I
Q8BJS4	23	13	13	SUN domain-containing protein 2
P70398	9	19	14	Probable ubiquitin carboxyl-terminal hydrolase FAF-X
Q4FE56	9	19	14	Probable ubiquitin carboxyl-terminal hydrolase FAF-X
Q91ZW3	27	27	19	SWI/SNF-related matrix-associated actin-dependent regulator of chromatin subfamily A member 5
Q3UK70	69	15	1	Putative uncharacterized protein
Q62159	49	12	1	Rho-related GTP-binding protein RhoC
D3YWF6	49	11	11	Ubiquitin thioesterase OTUB1
Q7TQI3	44	11	11	Ubiquitin thioesterase OTUB1
O70569	64	13	5	Ribosomal protein S14
P62264	64	13	5	40S ribosomal protein S14
Q14AQ1	40	15	15	Proteasome (Prosome macropain) 26S subunit ATPase 6
P62334	40	15	15	26S protease regulatory subunit 10B
O55201	14	11	11	Transcription elongation factor SPT5
P58044	59	12	12	Isopentenyl-diphosphate Delta-isomerase 1
G3XA48	48	12	12	Isopentenyl-diphosphate Delta-isomerase 1
Q61081	20	8	8	Hsp90 co-chaperone Cdc37
Q14AX9	15	16	16	Mannose receptor C type 2
Q64449	15	16	16	C-type mannose receptor 2
Q8R5C5	34	11	2	Beta-centractin
Q9DAW9	37	11	9	Calponin-3
Q62048	45	8	8	Astrocytic phosphoprotein PEA-15
P99029	52	11	11	Peroxiredoxin-5 mitochondrial
Q3UW32	30	11	8	Putative uncharacterized protein (Fragment)
Q9EST5	28	11	8	Acidic leucine-rich nuclear phosphoprotein 32 family member B
Q9CX86	22	7	5	Heterogeneous nuclear ribonucleoprotein A0
Q9QXS6	14	10	10	Drebrin
Q3TRK3	15	10	10	Putative uncharacterized protein
Q99N15	58	13	13	17beta-hydroxysteroid dehydrogenase type 10/short chain L-3-hydroxyacyl-CoA dehydrogenase
P14873	6	10	10	Microtubule-associated protein 1B
B2RQQ5	6	10	10	Microtubule-associated protein 1B
Q9JJU8	79	11	11	SH3 domain-binding glutamic acid-rich-like protein
Q3U9A8	79	11	11	Putative uncharacterized protein
Q9WTP6	54	11	10	Adenylate kinase 2 mitochondrial
P63005	36	12	11	Platelet-activating factor acetylhydrolase IB subunit alpha
Q3UGR6	36	12	11	Platelet-activating factor acetylhydrolase IB subunit alpha
Q3TIK0	36	12	11	Platelet-activating factor acetylhydrolase IB subunit alpha
Q5SW18	36	12	11	Putative uncharacterized protein
O08579	50	13	13	Emerin
P35235	26	16	16	Tyrosine-protein phosphatase non-receptor type 11
Q3TT81	55	14	1	Putative uncharacterized protein
Q9D1Q6	29	10	9	Endoplasmic reticulum resident protein 44
Q7TMB8	13	15	15	Cytoplasmic FMR1-interacting protein 1
Q3V453	87	14	1	Putative uncharacterized protein (Fragment)
O54774	14	13	13	AP-3 complex subunit delta-1
Q921W7	22	6	6	Putative uncharacterized protein Tes
Q3ULB1	22	6	6	Testin
Q99L61	22	6	6	Tes protein
A2RS22	29	14	14	Coronin actin binding protein 1B
Q9WUM3	29	14	14	Coronin-1B
Q7TQE2	26	10	10	Zyx protein
Q8CBM0	25	10	10	Putative uncharacterized protein
Q62523	25	10	10	Zyxin
Q3TCR9	25	10	10	Putative uncharacterized protein
Q6PHZ2	31	16	10	Calcium/calmodulin-dependent protein kinase type II subunit delta
E9Q1T1	29	16	10	Calcium/calmodulin-dependent protein kinase type II subunit delta
Q6PJ18	54	17	1	Tpm2 protein
Q9D1G1	51	12	4	Ras-related protein Rab-1B
P27046	21	19	19	Alpha-mannosidase 2
Q9D1P4	43	11	11	Cysteine and histidine-rich domain-containing protein 1
Q00PI9	23	15	15	Heterogeneous nuclear ribonucleoprotein U-like protein 2
Q3UJB9	18	15	15	Enhancer of mRNA-decapping protein 4
G5E896	18	15	15	Enhancer of mRNA decapping 4 isoform CRA_b
P46664	23	8	8	Adenylosuccinate synthetase isozyme 2
B9EIE9	23	8	8	Adenylosuccinate synthetase non muscle
Q8K4Z5	17	11	11	Splicing factor 3A subunit 1
Q3TVM1	17	11	11	Putative uncharacterized protein
P43274	49	18	4	Histone H1.4
Q0VGU2	36	12	5	Prothymosin alpha
Q3U6E4	36	12	5	Putative uncharacterized protein
P26350	36	12	5	Prothymosin alpha
Q3UA54	23	12	5	Putative uncharacterized protein (Fragment)
Q8C2T3	23	12	5	Putative uncharacterized protein (Fragment)
Q3U8X6	23	12	5	Putative uncharacterized protein (Fragment)
O35350	21	12	12	Calpain-1 catalytic subunit
Q3UDG8	21	12	12	Putative uncharacterized protein
Q80Y25	21	12	12	Capn1 protein
Q8C2J1	21	12	12	Putative uncharacterized protein
Q3TI07	21	12	12	Putative uncharacterized protein
P20108	41	14	14	Thioredoxin-dependent peroxide reductase mitochondrial
Q7TMG8	27	9	8	Glioblastoma amplified sequence
O55126	27	9	8	Protein NipSnap homolog 2
Q3TD78	27	9	8	Putative uncharacterized protein
P19783	53	8	8	Cytochrome c oxidase subunit 4 isoform 1 mitochondrial
A2RSV8	53	8	8	Cytochrome c oxidase subunit IV isoform 1
Q7M6Y3	21	10	9	Phosphatidylinositol-binding clathrin assembly protein
Q61166	42	14	13	Microtubule-associated protein RP/EB family member 1
Q3U4H0	42	14	13	Microtubule-associated protein RP/EB family member 1
P13439	23	9	9	Uridine 5'-monophosphate synthase
Q3TVV7	23	9	9	Putative uncharacterized protein
Q544K9	23	9	9	Uridine monophosphate synthetase
Q9JJ44	60	10	1	DUTPase
Q9CQ43	60	10	1	Deoxyuridine triphosphatase
Q8VCW8	16	8	8	Acyl-CoA synthetase family member 2 mitochondrial
O09061	47	11	11	Proteasome subunit beta type-1
Q6RI64	47	11	11	Proteasome (Prosome macropain) subunit beta type 1
Q3UWW9	37	15	15	Putative uncharacterized protein
Q5BKQ9	37	15	15	MCG19050 isoform CRA_d
Q8BG32	37	15	15	26S proteasome non-ATPase regulatory subunit 11
Q7TMI0	38	15	15	Psmd11 protein (Fragment)
Q497E8	37	15	15	Proteasome (Prosome macropain) 26S subunit non-ATPase 11
F7A6H4	4	18	18	E3 ubiquitin-protein ligase RNF213
E9Q555	4	18	18	E3 ubiquitin-protein ligase RNF213
Q64511	11	16	8	DNA topoisomerase 2-beta
Z4YJW0	15	12	12	ER membrane protein complex subunit 1
Q07417	44	14	14	Short-chain specific acyl-CoA dehydrogenase mitochondrial
Q3TCH7	19	14	5	Cullin-4A
Q3TTN3	40	11	10	Putative uncharacterized protein
Q3TIH9	68	12	1	Putative uncharacterized protein
Q545V8	25	7	7	Putative uncharacterized protein
O54833	25	7	7	Casein kinase II subunit alpha'
Q8BPF9	25	7	7	Putative uncharacterized protein
Q91VH2	29	12	12	Sorting nexin-9
Q3U1P2	29	12	12	Putative uncharacterized protein
Q3TZU7	29	12	12	Sorting nexin
Q3U6W2	14	9	9	Putative uncharacterized protein
Q3UI16	14	9	9	Putative uncharacterized protein
Q8CE21	14	9	9	Putative uncharacterized protein
Q8VI75	17	13	13	Importin-4
P15864	43	15	2	Histone H1.2
Q5SZA3	43	15	2	Histone cluster 1 H1c
Q9R1P0	43	10	10	Proteasome subunit alpha type-4
Q3U646	33	11	11	Putative uncharacterized protein
Q9WV54	33	11	11	Acid ceramidase
Q78P93	33	11	11	Acid ceramidase
Q01405	12	9	4	Protein transport protein Sec23A
E9Q1S3	13	9	4	Protein transport protein Sec23A
Q8C1E4	12	9	4	Putative uncharacterized protein
O89079	44	8	8	Coatomer subunit epsilon
Q0PD65	43	11	10	RAB2 member RAS oncogene family
P53994	43	11	10	Ras-related protein Rab-2A
P62281	56	12	12	40S ribosomal protein S11
Q3UC02	56	12	12	MCG23457
Q9DB79	54	12	12	Putative uncharacterized protein
Q9JJ28	12	14	14	Protein flightless-1 homolog
Q8R2Y8	46	8	8	Peptidyl-tRNA hydrolase 2 mitochondrial
Q99KJ8	25	8	8	Dynactin subunit 2
Q3TPZ5	25	8	8	Dynactin 2
Q9R0Y5	48	7	7	Adenylate kinase isoenzyme 1
Q8C1A5	27	17	17	Thimet oligopeptidase
Q9D2R0	29	21	21	Acetoacetyl-CoA synthetase
Q80UE3	19	14	13	Protein 4.1G
O70318	19	14	13	Band 4.1-like protein 2
B6ZHD0	19	14	13	Erythrocyte protein band 4.1-like 2
Q9R0Q7	50	10	10	Prostaglandin E synthase 3
Q8R1Q8	33	12	11	Cytoplasmic dynein 1 light intermediate chain 1
Q3TWG5	33	12	11	Dynein cytoplasmic 1 light intermediate chain 1
Q8C129	17	15	14	Leucyl-cystinyl aminopeptidase
Q9CQE8	40	8	8	UPF0568 protein C14orf166 homolog
Q4VA29	40	8	8	MCG140066
Q3UXS0	26	8	8	Secretory carrier-associated membrane protein 3
Q3UK26	26	8	8	Putative uncharacterized protein
O35609	26	8	8	Secretory carrier-associated membrane protein 3
E9Q855	29	8	8	Secretory carrier-associated membrane protein 3
Q3TDM8	29	8	8	Putative uncharacterized protein
Q8K1M6	25	13	13	Dynamin-1-like protein
Q3U4P3	25	13	13	Putative uncharacterized protein (Fragment)
E9PUD2	26	13	13	Dynamin-1-like protein
Q5BLJ9	64	11	11	MCG15532
P61358	64	11	11	60S ribosomal protein L27
H3BL37	12	11	11	Treacle protein
Q7TPZ2	13	11	11	Tcof1 protein (Fragment)
O08784	13	11	11	Treacle protein
Q05BH6	14	11	11	Tcof1 protein (Fragment)
Q9CX34	36	8	8	Suppressor of G2 allele of SKP1 homolog
P70444	41	9	9	BH3-interacting domain death agonist
Q3U6C7	25	12	12	Succinyl-CoA ligase subunit beta (Fragment)
Q9Z2I9	26	12	12	Succinyl-CoA ligase [ADP-forming] subunit beta mitochondrial
Q3UCC6	25	12	12	Succinyl-CoA ligase subunit beta (Fragment)
P97822	45	11	11	Acidic leucine-rich nuclear phosphoprotein 32 family member E
Q3TX26	45	11	11	Putative uncharacterized protein
Q3U5V2	51	9	1	Putative uncharacterized protein
Q5QJQ9	49	9	1	Cellular nucleic acid binding protein
P53996	49	9	1	Cellular nucleic acid-binding protein
Q9R0N0	25	8	8	Galactokinase
P07724	24	25	25	Serum albumin
P61255	48	12	12	60S ribosomal protein L26
Q4FZH2	48	12	12	MCG50660 isoform CRA_a
Q3UWG5	28	7	7	Tetraspanin
P35762	28	7	7	CD81 antigen
Q5SF07	23	12	9	Insulin-like growth factor 2 mRNA-binding protein 2
Q3TMM5	30	15	2	Putative uncharacterized protein
D3YTQ3	24	14	10	Heterogeneous nuclear ribonucleoprotein D-like
Q3U935	51	9	1	Putative uncharacterized protein
Q3ULK8	49	9	1	Cellular nucleic acid binding protein isoform CRA_a
Q91XV3	52	6	6	Brain acid soluble protein 1
P12787	62	14	14	Cytochrome c oxidase subunit 5A mitochondrial
Q3UVN5	37	10	10	Putative uncharacterized protein
Q9CZ44	37	10	10	NSFL1 cofactor p47
A2AT02	40	10	10	NSFL1 cofactor p47
Q8VDF2	20	11	11	E3 ubiquitin-protein ligase UHRF1
Q3V3N6	25	10	1	Putative uncharacterized protein
P61202	26	10	1	C
Q6PFD9	10	14	14	Nuclear pore complex protein Nup98-Nup96
Q3TEA8	26	13	9	Heterochromatin protein 1-binding protein 3
Z4YKB8	26	13	9	Heterochromatin protein 1-binding protein 3
Q8K0D5	21	14	14	Elongation factor G mitochondrial
O54984	26	9	9	ATPase Asna1
Q61001	5	12	12	Laminin subunit alpha-5
Q8BMF4	18	11	11	Dihydrolipoyllysine-residue acetyltransferase component of pyruvate dehydrogenase complex mitochondrial
Q8K297	19	13	13	Procollagen galactosyltransferase 1
P62245	51	13	13	40S ribosomal protein S15a
Q5M9M4	51	13	13	Ribosomal protein S15A
P17439	28	10	10	Glucosylceramidase
Q9CQR6	28	8	8	Serine/threonine-protein phosphatase 6 catalytic subunit
Q9DBR7	15	13	13	Protein phosphatase 1 regulatory subunit 12A
Q6ZQG1	9	17	17	MCG21756 isoform CRA_a (Fragment)
B9EJ54	9	17	17	MCG21756 isoform CRA_b
Q6PDG0	9	17	17	Nup205 protein (Fragment)
Q91Z50	31	9	9	Flap endonuclease 1
Q8C952	31	9	9	Flap endonuclease 1
Q8R069	31	9	9	Flap endonuclease 1
Q8C5X6	29	9	9	Flap endonuclease 1
G3X9V0	38	8	8	MCG22048 isoform CRA_a
Q5SVP3	37	8	8	MCG22048 isoform CRA_c
P97372	37	8	8	Proteasome activator complex subunit 2
Q6P7V9	14	19	19	Structural maintenance of chromosomes protein
Q8CG47	13	19	19	Structural maintenance of chromosomes protein 4
E9Q2X6	14	19	19	Structural maintenance of chromosomes protein
B1AUX2	6	9	9	Host cell factor 1
Q61191	6	9	9	Host cell factor 1
Q91VX2	11	9	9	Ubiquitin-associated protein 2
A2AMY5	11	9	9	Ubiquitin-associated protein 2
Q9Z204	43	15	15	Heterogeneous nuclear ribonucleoproteins C1/C2
Q3U6P5	40	15	15	Putative uncharacterized protein
Q5SUH6	25	12	12	Clathrin interactor 1
Q5SUH7	26	12	12	Clathrin interactor 1
A2AW05	25	16	16	FACT complex subunit SSRP1 (Fragment)
Q05DR5	24	16	16	Ssrp1 protein (Fragment)
Q08943	22	16	16	FACT complex subunit SSRP1
P62774	47	6	6	Myotrophin
Q3U4X8	24	16	4	DNA ligase 1
P37913	24	16	4	DNA ligase 1
Q8R055	24	16	4	DNA ligase
F8VPN3	50	11	1	Peptidyl-prolyl cis-trans isomerase
Q5SX75	27	11	11	Procollagen-proline 2-oxoglutarate 4-dioxygenase (Proline 4-hydroxylase) alpha II polypeptide isoform CRA_f
Q60716	27	11	11	Prolyl 4-hydroxylase subunit alpha-2
Q5SX74	27	11	11	Putative uncharacterized protein
P58871	9	13	13	182 kDa tankyrase-1-binding protein
B9EKJ7	9	13	13	Tankyrase 1 binding protein 1
Q8VH51	23	12	3	RNA-binding protein 39
Q3U313	23	12	3	Putative uncharacterized protein
Q3UXT6	23	12	3	Putative uncharacterized protein (Fragment)
Q0VGU9	33	12	3	Rbm39 protein
Q6NZM8	17	7	7	3'-phosphoadenosine 5'-phosphosulfate synthase 1 isoform CRA_a
Q3U647	16	7	7	3'-phosphoadenosine 5'-phosphosulfate synthase 1 isoform CRA_b
Q60967	16	7	7	Bifunctional 3'-phosphoadenosine 5'-phosphosulfate synthase 1
Q9R0X4	30	12	12	Acyl-coenzyme A thioesterase 9 mitochondrial
Q8R429	13	13	1	Sarcoplasmic/endoplasmic reticulum calcium ATPase 1
Q3TVK3	44	14	14	Aspartyl aminopeptidase
Q9Z2W0	45	14	14	Aspartyl aminopeptidase
Q8CAJ7	45	14	14	Putative uncharacterized protein
Q3U3I6	45	14	14	Putative uncharacterized protein
Q8VDC3	20	12	12	Aconitate hydratase
P28271	20	12	12	Cytoplasmic aconitate hydratase
A0A068BFR3	46	12	12	RAS oncogene family protein
Q78ZJ8	46	12	12	MCG22989 isoform CRA_b
P46638	46	12	12	Ras-related protein Rab-11B
Q9CQ62	30	9	9	2 4-dienoyl-CoA reductase mitochondrial
Q4FJK0	30	9	9	Decr1 protein
Q9DBC7	27	12	9	cAMP-dependent protein kinase type I-alpha regulatory subunit
Q3TYK4	20	12	9	Putative uncharacterized protein
Q9CT10	32	10	10	Ran-binding protein 3
Q9JHJ0	33	10	10	Tropomodulin-3
Q3TFA9	33	10	10	Putative uncharacterized protein
Q0VGQ1	38	11	11	Hydroxysteroid (17-beta) dehydrogenase 12
O70503	38	11	11	Very-long-chain 3-oxoacyl-CoA reductase
Q9D883	30	9	8	Splicing factor U2AF 35 kDa subunit
Q14C24	30	9	8	MCG14259 isoform CRA_a
P62754	39	16	16	40S ribosomal protein S6
Q5BLK1	39	16	16	MCG6542 isoform CRA_f
Q6ZQI3	25	9	9	Malectin
H7BX95	39	12	11	Serine/arginine-rich-splicing factor 1
Q6PDM2	40	12	11	Serine/arginine-rich splicing factor 1
Q8BIJ6	20	15	15	Isoleucine--tRNA ligase mitochondrial
Q91YR9	40	13	13	Prostaglandin reductase 1
Q4FJY5	40	13	13	Ltb4dh protein
Q14AF6	47	9	9	MCG4862
P62317	47	9	9	Small nuclear ribonucleoprotein Sm D2
Q9D031	49	10	10	Ras suppressor protein 1
O35841	25	12	12	Apoptosis inhibitor 5
Q3UYQ4	24	12	12	Putative uncharacterized protein
Q80TU3	14	11	11	MKIAA0684 protein (Fragment)
Q9ES00	14	11	11	Ubiquitin conjugation factor E4 B
Q6NWW1	14	11	11	Ubiquitination factor E4B UFD2 homolog (S. cerevisiae)
Q6A068	20	12	12	Cell division cycle 5-like protein
Q3UCF2	20	12	12	MCG18249 isoform CRA_a
P10852	22	11	11	4F2 cell-surface antigen heavy chain
Q8BTJ9	22	11	11	Putative uncharacterized protein
Q3U144	29	11	11	Putative uncharacterized protein (Fragment)
Q5XJY5	36	17	17	Coatomer subunit delta
Q3UHW9	42	10	7	Putative uncharacterized protein
P45591	42	10	7	Cofilin-2
Q9WUL7	60	9	9	ADP-ribosylation factor-like protein 3
Q543P7	60	9	9	Putative uncharacterized protein
Q61074	26	8	8	Protein phosphatase 1G
Q9R1P3	46	8	8	Proteasome subunit beta type-2
Q99LP6	46	11	11	GrpE protein homolog 1 mitochondrial
Q8BTI8	6	13	13	Serine/arginine repetitive matrix protein 2
F8VQC1	21	12	12	Signal recognition particle subunit SRP72
Q3UZL8	25	12	12	Putative uncharacterized protein (Fragment)
A0JLN1	25	12	12	Srp72 protein (Fragment)
E9Q035	12	11	11	Protein Gm20425
Q1MWP9	21	11	1	EH-domain containing 4 (Fragment)
Q9EQP2	21	11	1	EH domain-containing protein 4
Q3TM70	21	11	1	EH-domain containing 4
P70670	3	8	8	Nascent polypeptide-associated complex subunit alpha muscle-specific form
Q60817	26	8	8	Nascent polypeptide-associated complex subunit alpha
Q3UK68	26	8	8	Putative uncharacterized protein
D3Z645	62	9	9	Vacuolar protein sorting-associated protein 29
Q9QZ88	49	9	9	Vacuolar protein sorting-associated protein 29
Q9CW03	12	10	10	Structural maintenance of chromosomes protein 3
Q1HL32	12	10	10	Cspg6
Q6P5E5	12	10	10	Structural maintenace of chromosomes 3
P00493	61	12	12	Hypoxanthine-guanine phosphoribosyltransferase
Q99KF5	61	12	12	Hypoxanthine guanine phosphoribosyl transferase 1
Q9R059	32	7	7	Four and a half LIM domains protein 3
Q3TWV1	37	8	8	Putative uncharacterized protein
Q3TMX0	37	8	8	MCG4375 isoform CRA_b
O88601	37	8	8	Syntenin
Q3UC68	37	8	8	Putative uncharacterized protein
O08992	36	8	8	Syntenin-1
Q3UBE4	36	8	8	Putative uncharacterized protein
P28653	28	8	1	Biglycan
Q3TNY9	28	8	1	Biglycan
Q3UXK8	28	8	1	Putative uncharacterized protein
O08997	59	6	6	Copper transport protein ATOX1
P08228	68	9	9	Superoxide dismutase [Cu-Zn]
P36552	20	8	8
Q9DC51	29	10	3	Guanine nucleotide-binding protein G(k) subunit alpha
Q91V41	56	14	3	Ras-related protein Rab-14
Q64521	24	14	14	Glycerol-3-phosphate dehydrogenase mitochondrial
Q3U6A2	18	9	9	Putative uncharacterized protein
Q8C2Q3	17	9	9	RNA-binding protein 14
Q8BTW2	32	9	9	Eukaryotic translation initiation factor 3 subunit F
Q3U8X1	32	9	9	Eukaryotic translation initiation factor 3 subunit F
Q9DCH4	32	9	9	Eukaryotic translation initiation factor 3 subunit F
Q6IRT4	32	9	9	Eukaryotic translation initiation factor 3 subunit F
Q3TZI5	13	11	11	MutS homolog 2 (E. coli)
Q80V79	13	11	11	MutS homolog 2 (E. coli)
P43247	13	11	11	DNA mismatch repair protein Msh2
O88587	39	8	8	Catechol O-methyltransferase
Q99JI4	44	18	18	26S proteasome non-ATPase regulatory subunit 6
Q5FWK3	35	14	13	Rho GTPase-activating protein 1
Q8BQW4	32	14	13	Putative uncharacterized protein
A2AH25	32	14	13	Rho GTPase-activating protein 1
Q9WUA2	23	12	11	Phenylalanine--tRNA ligase beta subunit
Q3TG12	23	12	11	Putative uncharacterized protein (Fragment)
Q3TI98	23	12	11	Putative uncharacterized protein
Q9DBR1	17	11	11	5'-3' exoribonuclease 2
E9QP62	27	9	9	LIM and senescent cell antigen-like-containing domain protein 1
Q4ZJB3	27	9	9	Lims E protein
Q99JW4	33	9	9	LIM and senescent cell antigen-like-containing domain protein 1
A8CVP4	33	9	9	LIM and senescent cell antigen-like domains 1 isoform B
A8CVP1	29	9	9	LIM and senescent cell antigen-like domains 1 isoform D
Q3TAF9	28	8	1	Putative uncharacterized protein
Q8C622	36	27	14	Putative uncharacterized protein
Q61390	15	7	1	T-complex protein 1 subunit zeta-2
Q497N0	15	7	1	Chaperonin containing Tcp1 subunit 6b (Zeta)
Q3TIQ3	36	12	10	Putative uncharacterized protein (Fragment)
P53810	46	12	10	Phosphatidylinositol transfer protein alpha isoform
Q5ND42	46	12	10	Putative uncharacterized protein
Q3TGI6	36	12	10	Putative uncharacterized protein (Fragment)
J3QQ30	46	12	10	Phosphatidylinositol transfer protein alpha isoform
Q3UE53	46	12	10	Putative uncharacterized protein
J3QPW1	46	12	10	Phosphatidylinositol transfer protein alpha isoform
P35980	44	12	12	60S ribosomal protein L18
Q642K1	44	12	12	60S ribosomal protein L18
Q58EW0	44	12	12	MCG132477 isoform CRA_a
Q9QYJ0	31	11	2	DnaJ homolog subfamily A member 2
D3YW48	34	9	9	Calpain small subunit 1 (Fragment)
O88456	30	9	9	Calpain small subunit 1
Q3UHX2	38	8	8	28 kDa heat- and acid-stable phosphoprotein
B2RTB0	38	8	8	MCG17262
Q8R0W0	2	9	6	Epiplakin
Q9CZW5	20	12	12	Mitochondrial import receptor subunit TOM70
Q3TSX8	20	12	12	Putative uncharacterized protein
Q80TT4	19	12	12	MKIAA0719 protein (Fragment)
Q9QXT0	49	9	9	Protein canopy homolog 2
Q3UZ17	27	9	5	Putative uncharacterized protein
Q3UGK2	27	9	5	Putative uncharacterized protein
Q7TNC4	26	9	5	Putative RNA-binding protein Luc7-like 2
Q9CQW9	36	9	8	Interferon-induced transmembrane protein 3
Q6PGH2	54	6	6	Hematological and neurological expressed 1-like protein
Q3TM10	54	6	6	HN1-like protein
Q3U7P4	54	6	6	Putative uncharacterized protein
Q5HZI8	36	8	8	MCG8761
Q3UDK3	36	8	8	Putative uncharacterized protein
Q9D0F6	36	8	8	Replication factor C subunit 5
Q8R010	25	6	6	Aminoacyl tRNA synthase complex-interacting multifunctional protein 2
Q3UVI9	22	12	12	Putative uncharacterized protein
Q99LE6	22	12	12	ATP-binding cassette sub-family F member 2
Q6A0A9	17	14	14	Constitutive coactivator of PPAR-gamma-like protein 1
Q8BVE3	34	17	17	V-type proton ATPase subunit H
A0A0A6YX18	35	17	17	V-type proton ATPase subunit H
Q3TXJ4	41	10	7	Putative uncharacterized protein
Q99JZ4	41	10	7	GTP-binding protein SAR1a
P57759	26	9	9	Endoplasmic reticulum resident protein 29
P05063	22	6	2	Fructose-bisphosphate aldolase C
P70677	28	8	8	Caspase-3
P09671	32	6	6	Superoxide dismutase [Mn] mitochondrial
Q4FJX9	32	6	6	Sod2 protein
O54962	62	6	5	Barrier-to-autointegration factor
Q3UIP2	30	12	12	Procollagen C-endopeptidase enhancer protein
Q61398	30	12	12	Procollagen C-endopeptidase enhancer 1
D3YUE2	28	12	12	Procollagen C-endopeptidase enhancer 1
Q04750	16	10	10	DNA topoisomerase 1
Q91Y95	30	8	3	Thioredoxin reductase 1 (Fragment)
Q61576	30	14	14	Peptidyl-prolyl cis-trans isomerase FKBP10
Q3UNJ3	30	14	14	Putative uncharacterized protein
Q9QZM0	13	6	5	Ubiquilin-2
G5E829	12	9	9	Plasma membrane calcium-transporting ATPase 1
Q3V2I5	34	15	7	Glyceraldehyde-3-phosphate dehydrogenase (Fragment)
S4R2G5	18	15	7	Glyceraldehyde-3-phosphate dehydrogenase
Q64467	18	15	7	Glyceraldehyde-3-phosphate dehydrogenase testis-specific
Q8CAQ5	29	9	2	MCG1041267
Q9WUP7	34	11	11	Ubiquitin carboxyl-terminal hydrolase isozyme L5
Q8CFK1	19	9	4	Glycylpeptide N-tetradecanoyltransferase 2
A2AJH3	18	9	4	Glycylpeptide N-tetradecanoyltransferase
O70311	17	9	4	Glycylpeptide N-tetradecanoyltransferase 2
Q3THR4	17	9	4	N-myristoyltransferase 2 isoform CRA_a
B0LAA9	59	6	1	Phosphoglycerate kinase (Fragment)
Q3TR98	13	9	9	Putative uncharacterized protein
P29533	13	9	9	Vascular cell adhesion protein 1
Q91X98	13	9	9	Vascular cell adhesion molecule 1
Q3UPN1	13	9	9	Vascular cell adhesion protein 1
Q8K0X1	13	9	9	Vascular cell adhesion molecule 1
P22437	19	9	9	Prostaglandin G/H synthase 1
Q3UZ23	19	9	9	Putative uncharacterized protein
Q543T1	19	9	9	Prostaglandin-endoperoxide synthase 1
Q9D1M0	35	8	8	Protein SEC13 homolog
Q3UK65	26	10	1	Putative uncharacterized protein
Q6GQT1	14	18	17	Alpha-2-macroglobulin-P
Q3UQN3	19	8	8	Putative uncharacterized protein
P54728	19	8	8	UV excision repair protein RAD23 homolog B
Q3U041	19	8	8	Putative uncharacterized protein
Q3TJ52	24	8	8	Putative uncharacterized protein
P26516	32	8	8	26S proteasome non-ATPase regulatory subunit 7
A1L3B8	32	8	8	Proteasome (Prosome macropain) 26S subunit non-ATPase 7
Q9QUR7	39	8	8	Peptidyl-prolyl cis-trans isomerase NIMA-interacting 1
Q3UTI7	39	8	8	Putative uncharacterized protein
Q3TS44	50	13	13	Proteasome (Prosome macropain) subunit alpha type 1 isoform CRA_a
Q9R1P4	50	13	13	Proteasome subunit alpha type-1
Q8CHP8	30	8	8	Phosphoglycolate phosphatase
O54734	32	13	13	Dolichyl-diphosphooligosaccharide--protein glycosyltransferase 48 kDa subunit
Q3TSU8	26	13	1	DNA ligase (Fragment)
Q9DCY1	46	10	10	Peptidylprolyl isomerase B
P24369	46	10	10	Peptidyl-prolyl cis-trans isomerase B
Q3U3F6	27	8	8	HnRNP-associated with lethal yellow isoform CRA_f
A2AU62	27	8	8	RNA-binding protein Raly (Fragment)
Q64012	26	8	8	RNA-binding protein Raly
O35295	21	6	4	Transcriptional activator protein Pur-beta
E9QN31	14	12	6	Probable 28S rRNA (cytosine-C(5))-methyltransferase
O35405	14	7	7	Phospholipase D3
G3UW70	57	5	5	MCG21719
P50543	52	11	11	Protein S100-A11
Q64337	32	13	13	Sequestosome-1
Q9DB73	25	9	9	NADH-cytochrome b5 reductase 1
Q9CQM8	41	7	7	60S ribosomal protein L21
Q9JLV5	13	10	10	Cullin-3
Q6ZQ84	13	10	10	MKIAA0617 protein (Fragment)
Q9QZD8	23	4	4	Mitochondrial dicarboxylate carrier
Q9CXW3	43	8	8	Calcyclin-binding protein
F8VQJ3	10	12	12	Laminin subunit gamma-1
Q3UAI4	22	16	16	Putative uncharacterized protein
Q3UJB0	22	16	16	Protein Sf3b2
E9PWK1	38	14	14	Epoxide hydrolase 1
Q9D379	36	14	14	Epoxide hydrolase 1
Q91YR1	29	8	7	Twinfilin-1
E9QB02	18	14	14	Methionine--tRNA ligase cytoplasmic
Q68FL6	19	14	14	Methionine--tRNA ligase cytoplasmic
Q8BYA0	9	9	9	Tubulin-specific chaperone D
Q9R1P1	39	8	8	Proteasome subunit beta type-3
Q545G0	39	8	8	MCG13231 isoform CRA_b
Q71LX4	5	11	1	Talin-2
B2RY15	5	11	1	Tln2 protein
E9PUM4	5	11	1	Talin-2
P54276	9	12	12	DNA mismatch repair protein Msh6
Q8C2N9	9	12	12	Putative uncharacterized protein
Q5FWI9	29	12	12	Adaptor protein complex AP-2 mu1
P84091	29	12	12	AP-2 complex subunit mu
Q3TWV4	29	12	12	AP-2 complex subunit mu
O35857	18	7	7	Mitochondrial import inner membrane translocase subunit TIM44
Q8R3X4	18	7	7	Timm44 protein (Fragment)
Q3UBU9	24	8	8	Putative uncharacterized protein
Q62446	24	8	8	Peptidyl-prolyl cis-trans isomerase FKBP3
Q99K01	18	11	11	Pyridoxal-dependent decarboxylase domain-containing protein 1
Q62084	39	6	6	Protein phosphatase 1 regulatory subunit 14B
P26883	42	5	5	Peptidyl-prolyl cis-trans isomerase FKBP1A
Q1WWK3	38	12	8	Hist1h1b protein (Fragment)
Q3UWX7	43	11	11	Putative uncharacterized protein
P10711	43	11	11	Transcription elongation factor A protein 1
Q6NS46	9	12	12	Protein RRP5 homolog
D3Z5I1	9	8	8	Zinc finger CCCH-type antiviral protein 1
Q62193	32	8	8	Replication protein A 32 kDa subunit
Q3TE40	32	8	8	Replication protein A 32 kDa subunit
Q99KL9	32	8	8	Replication protein A2
Q9ERE7	34	7	7	LDLR chaperone MESD
Q6NXY3	24	10	1	Ap1b1 protein (Fragment)
Q8BKP5	35	8	8	Putative uncharacterized protein
Q9CPS5	35	8	8	26S proteasome non-ATPase regulatory subunit 8
Q9CX56	29	8	8	26S proteasome non-ATPase regulatory subunit 8
Q99JB5	40	8	8	Proteasome (Prosome macropain) 26S subunit non-ATPase 8
Q3TW90	35	8	8	Putative uncharacterized protein
Q93092	34	13	11	Transaldolase
K7Q7T7	54	10	9	RAS-related C3 botulinum substrate 1
P63001	54	10	9	Ras-related C3 botulinum toxin substrate 1
Q3TLP8	49	10	9	RAS-related C3 botulinum substrate 1 isoform CRA_a
F6ZQA3	13	7	1	Protein Numa1 (Fragment)
Q0GNC1	9	10	10	Inverted formin-2
E9QLA5	9	10	10	Inverted formin-2
Q52L50	49	9	3	RAS related protein 1b
Q99JI6	49	9	3	Ras-related protein Rap-1b
D3Z4V2	9	5	5	Pre-mRNA 3'-end-processing factor FIP1
D3Z3F1	9	5	5	Pre-mRNA 3'-end-processing factor FIP1
Q9D824	9	5	5	Pre-mRNA 3'-end-processing factor FIP1
D3Z619	10	5	5	Pre-mRNA 3'-end-processing factor FIP1
Q8BKP1	44	7	7	Tumor protein D52-like 2 isoform CRA_d
Q9CYZ2	40	7	7	Tumor protein D54
Q9CZ22	40	7	7	Putative uncharacterized protein
Q3TUJ9	47	7	7	Tumor protein D52-like 2 isoform CRA_a
A2AUD5	38	7	7	Tumor protein D54
Q3TAI4	43	7	7	Tumor protein D52-like 2 isoform CRA_c
Q80U93	9	14	14	Nuclear pore complex protein Nup214
Q3U9X2	55	8	8	LSM2 homolog U6 small nuclear RNA associated (S. cerevisiae) isoform CRA_b
O35900	55	8	8	U6 snRNA-associated Sm-like protein LSm2
O35901	40	8	8	G7b alternative form
Q9ES84	44	8	8	SnRNP core protein SMX5d (Fragment)
E9Q9H2	19	8	8	DnaJ homolog subfamily C member 2
P54103	17	8	8	DnaJ homolog subfamily C member 2
E9Q9H3	17	8	8	DnaJ homolog subfamily C member 2
Q60676	19	7	7	Serine/threonine-protein phosphatase 5
K3W4R5	13	19	19	Cytoskeleton-associated protein 5
A2AGT5	13	19	19	Cytoskeleton-associated protein 5
Q1MWP8	21	11	1	EH-domain containing 4-KJR (Fragment)
P42125	31	11	11	Enoyl-CoA delta isomerase 1 mitochondrial
Q9DBN7	31	11	11	Putative uncharacterized protein
Q91VM1	28	7	7	V-crk sarcoma virus CT10 oncogene homolog (Avian)
Q64010	28	7	7	Adapter molecule crk
Q5ND51	28	7	7	V-crk sarcoma virus CT10 oncogene homolog (Avian) isoform CRA_a
Q8JZR2	41	7	7	Adapter molecule crk
Q5ND50	32	7	7	Adapter molecule crk
P48024	74	7	7	Eukaryotic translation initiation factor 1
Q4V9T8	74	7	7	Eukaryotic translation initiation factor 1
Q61686	46	8	6	Chromobox protein homolog 5
Q3V0K9	11	9	2	Plastin-1
V9GXM1	20	7	7	ADP-ribosylation factor GTPase-activating protein 1
Q9EPJ9	20	7	7	ADP-ribosylation factor GTPase-activating protein 1
Q05DE0	21	7	7	ADP-ribosylation factor GTPase activating protein 1 isoform CRA_d (Fragment)
P61089	53	8	8	Ubiquitin-conjugating enzyme E2 N
A2RTT4	53	8	8	MCG4297
Q544Z6	41	7	7	Bcl2-associated X protein isoform CRA_b
Q07813	41	7	7	Apoptosis regulator BAX
Q8K3J2	45	7	7	Bcl2-associated X protein kappa isoform
Q99J62	30	9	9	Replication factor C subunit 4
Q3UI84	30	9	9	Replication factor C subunit 4
Q63844	22	10	5	Mitogen-activated protein kinase 3
B9EHY2	12	5	5	Zinc metallopeptidase STE24 homolog (S. cerevisiae)
Q80W54	12	5	5	CAAX prenyl protease 1 homolog
E9PYH2	25	10	10	Cytosolic acyl coenzyme A thioester hydrolase
Q91V12	25	10	10	Cytosolic acyl coenzyme A thioester hydrolase
Q3TKD1	30	7	7	MCG17786 isoform CRA_a
Q8R323	30	7	7	Replication factor C subunit 3
Q3TUE1	14	7	6	Far upstream element-binding protein 1
Q0P6B2	15	7	6	Far upstream element (FUSE) binding protein 1
Q91WJ8	14	7	6	Far upstream element-binding protein 1
Q3UUU2	13	7	6	Putative uncharacterized protein
A2AS98	13	15	15	Nck-associated protein 1
A1L0U6	13	15	15	Nckap1 protein (Fragment)
P28660	13	15	15	Nck-associated protein 1
Q99J29	26	10	10	Serine carboxypeptidase 1
Q920A5	26	10	10	Retinoid-inducible serine carboxypeptidase
Q8BGH2	28	9	9	Sorting and assembly machinery component 50 homolog
Q9DC61	29	12	12	Mitochondrial-processing peptidase subunit alpha
F8WI35	62	23	7	Histone H3
Q80UU9	41	8	7	Membrane-associated progesterone receptor component 2
E9Q197	26	9	9	Glyoxalase domain-containing protein 4
Q9CPV4	24	9	9	Glyoxalase domain-containing protein 4
P54227	50	10	10	Stathmin
Q545B6	50	10	10	MCG12955 isoform CRA_a
Q9DCP3	50	10	10	Stathmin
Q91XT3	50	10	10	Stathmin
Q3TZP3	23	13	11	Putative uncharacterized protein
Q9R190	23	13	11	Metastasis-associated protein MTA2
Q60749	13	6	6	KH domain-containing RNA-binding signal transduction-associated protein 1
Q7TQH0	7	6	1	Ataxin-2-like protein
Q99KV1	23	9	9	DnaJ homolog subfamily B member 11
Q91VH6	40	9	9	Protein MEMO1
P63168	57	8	6	Dynein light chain 1 cytoplasmic
Q9D3C4	52	9	9	Putative uncharacterized protein
Q8BVW6	52	9	9	Putative uncharacterized protein
P59999	52	9	9	Actin-related protein 2/3 complex subunit 4
Q7TPD9	52	9	9	Arpc4 protein
Q9CWK8	25	10	9	Sorting nexin-2
Q91VZ1	25	10	9	Snx2 protein
Q3U5L3	25	10	9	Putative uncharacterized protein
Q8CBM2	8	4	4	Aspartyl/asparaginyl beta-hydroxylase
Q9EQ66	8	4	4	Aspartly beta-hydroxylase
Q8BQK0	7	4	4	Putative uncharacterized protein
A2AL85	7	4	4	Aspartyl/asparaginyl beta-hydroxylase
Q8BSY0	7	4	4	Aspartyl/asparaginyl beta-hydroxylase
Q3TGG2	6	6	1	Ataxin-2-like protein
Q6P1F6	18	8	8	Serine/threonine-protein phosphatase 2A 55 kDa regulatory subunit B alpha isoform
Q3TT94	18	8	8	Putative uncharacterized protein
Q571J7	16	8	8	MCG141011 isoform CRA_e (Fragment)
O55222	24	9	9	Integrin-linked protein kinase
G3X9M0	31	9	9	28S ribosomal protein S29 mitochondrial
Q9ER88	32	9	9	28S ribosomal protein S29 mitochondrial
Q3TIX9	25	11	11	U4/U6.U5 tri-snRNP-associated protein 2
A2RS68	20	9	9	Small nuclear ribonucleoprotein 70 (U1)
Q62376	20	9	9	U1 small nuclear ribonucleoprotein 70 kDa
P08030	32	7	7	Adenine phosphoribosyltransferase
A3KN70	8	7	7	Dclk1 protein
Q9JLM8	8	7	7	Serine/threonine-protein kinase DCLK1
Q8CHG1	8	7	7	MKIAA0369 protein (Fragment)
Q8VDT3	17	7	7	Dclk1 protein
Q80VB6	17	7	7	Dclk1 protein
Q3UGP0	17	7	7	Putative uncharacterized protein
Q8BRN4	16	7	7	Putative uncharacterized protein
Q9JLM7	11	7	7	Double cortin and calcium/calmodulin-dependent protein kinase-like 1 isoform CRA_c
A2A813	62	8	8	Protein deglycase DJ-1
Q99LX0	58	8	8	Protein deglycase DJ-1
Q9Z277	13	16	16	Tyrosine-protein kinase BAZ1B
Q80VJ3	48	11	11	2'-deoxynucleoside 5'-phosphate N-hydrolase 1
Q9DCD8	39	11	11	Proteasome subunit alpha type
O70435	39	11	11	Proteasome subunit alpha type-3
Q3TIV5	28	11	11	Zinc finger CCCH domain-containing protein 15
Q9Z2Q6	20	6	6	Septin-5
B7ZNM7	19	6	6	Sept5 protein
Q8BJY1	22	9	9	26S proteasome non-ATPase regulatory subunit 5
Q9CQX2	42	3	3	Cytochrome b5 type B
Q3TH64	42	3	3	Putative uncharacterized protein
B7ZN13	21	8	7	Aldehyde dehydrogenase
Q3UNF5	21	8	7	Aldehyde dehydrogenase family 3 subfamily A1
P47739	21	8	7	Aldehyde dehydrogenase dimeric NADP-preferring
P84096	43	7	6	Rho-related GTP-binding protein RhoG
Q3UDZ1	43	7	6	Ras homolog gene family member G
Q9R1Q6	22	5	5	Transmembrane protein 176B
O35326	28	9	8	Serine/arginine-rich splicing factor 5
Q9D8S5	28	9	8	MCG7614 isoform CRA_c
Q3TJD4	42	12	12	Putative uncharacterized protein
Q5I0W0	42	12	12	ATP synthase H+ transporting mitochondrial F0 complex subunit b isoform 1
Q9CQQ7	42	12	12	ATP synthase F(0) complex subunit B1 mitochondrial
Q3UF04	42	12	12	Putative uncharacterized protein
Q64310	28	9	9	Surfeit locus protein 4
Q545Q2	28	9	9	Surfeit gene 4 isoform CRA_a
P10639	66	12	12	Thioredoxin
Q61838	15	24	23	Alpha-2-macroglobulin
D3YW52	15	24	23	Alpha-2-macroglobulin
Q8VC94	55	12	12	Rpl11 protein
Q9CXW4	52	12	12	60S ribosomal protein L11
Q9CU62	10	11	11	Structural maintenance of chromosomes protein 1A
Q561N5	56	13	13	MCG23000 isoform CRA_b
P62270	56	13	13	40S ribosomal protein S18
Q8C6H4	9	4	4	Putative uncharacterized protein
Q542E4	9	4	4	Transmembrane 9 superfamily member 2
Q8C7F9	9	4	4	Putative uncharacterized protein
P58021	9	4	4	Transmembrane 9 superfamily member 2
Q3TWB8	9	4	4	Putative uncharacterized protein
Q545I6	29	5	5	Cathepsin Z isoform CRA_b
Q9WUU7	29	5	5	Cathepsin Z
Q9ES94	29	5	5	Cathepsin Z
P38060	27	7	7	Hydroxymethylglutaryl-CoA lyase mitochondrial
Q99JB2	22	9	9	Stomatin-like protein 2 mitochondrial
Q9DBH1	14	9	9	Putative uncharacterized protein
A2AWT7	14	9	9	Nucleolar transcription factor 1
A2AWT6	14	9	9	Nucleolar transcription factor 1
P25976	13	9	9	Nucleolar transcription factor 1
A2AWT5	13	9	9	Nucleolar transcription factor 1
O88958	35	9	9	Glucosamine-6-phosphate isomerase 1
[truncated: 4,382 more rows]
