# Supplementary material for: Functional and Proteomic Investigations Reveal Major Royal Jelly Protein 1 Associated with Anti-hypertension Activity in Mouse Vascular Smooth Muscle Cells
Source: Sci Rep. 2016 Jul 22;6:30230. doi: 10.1038/srep30230 (PMC4957218; doi:10.1038/srep30230)
Supplement: Supplementary Dataset 2 [file srep30230-s3.xls]

## Sheet: Sheet1
Table S2. Identification of peptides in both control and MRJP1 expressed mouse VSMCs. "Protein Accession" is the Uniprot ID for a specific protein containing the identified peptides; "Peptide" means the peptide identified by mass spectrometry that belongs to a specific protein; "Unique" shows the uniqueness of an identified peptides in which Y represents yes and N represents no; "-10logP" is a co…
Protein Accession	Peptide	Unique	-10logP	m/z	z	#Spec	PTM
B9EKP5	R.ALGALVDSC(+57.02)APGLC(+57.02)PDWDSWDASKPVNNAR.E	N	155.25	1081.5	3	14	Carbamidomethylation
B9EKP5	K.VHSPSGALEEC(+57.02)YVTEIDQDK.Y	N	144.74	1139.02	2	17	Carbamidomethylation
B9EKP5	R.YWPQEAGEYAVHVLC(+57.02)NSEDIR.L	Y	133.24	1268.58	2	40	Carbamidomethylation
B9EKP5	K.THEAEIVEGENHTYC(+57.02)IR.F	N	131.51	1029.47	2	24	Carbamidomethylation
B9EKP5	K.LQVEPAVDTSGVQC(+57.02)YGPGIEGQGVFR.E	N	130.68	1382.17	2	8	Carbamidomethylation
B9EKP5	R.LVSNHSLHETSSVFVDSLTK.V	N	130.09	1100.56	2	30
B9EKP5	K.DGSC(+57.02)SVEYIPYEAGTYSLNVTYGGHQVPGSPFK.V	N	129.75	1193.88	3	16	Carbamidomethylation
B9EKP5	K.HTAMVSWGGVSIPNSPFR.V	N	129.72	971.983	2	7
B9EKP5	R.VANPSGNLTDTYVQDC(+57.02)GDGTYK.V	N	128.4	1188.02	2	15	Carbamidomethylation
B9EKP5	K.IPEISIQDMTAQVTSPSGK.T	N	127.32	1001.51	2	15
B9EKP5	K.GLVEPVDVVDNADGTQTVNYVPSR.E	N	124.47	1272.63	2	9
B9EKP5	K.VGSAADIPINISETDLSLLTATVVPPSGR.E	N	122.5	1447.29	2	8
B9EKP5	R.FGGEHVPNSPFQVTALAGDQPTVQTPLR.S	N	120.99	988.504	3	10
B9EKP5	K.VEYTPYEEGVHSVDVTYDGSPVPSSPFQVPVTEGC(+57.02)DPSR.V	N	120.93	1428.31	3	5	Carbamidomethylation
B9EKP5	K.FNEEHIPDSPFVVPVASPSGDAR.R	N	120.35	1234.1	2	25
B9EKP5	R.SAGQGEVLVYVEDPAGHQEEAK.V	N	119.7	1157.05	2	17
B9EKP5	K.VATVPQHATSGPGPADVSK.V	N	118.62	909.974	2	8
B9EKP5	K.C(+57.02)APGVVGPTEADIDFDIIR.N	N	116.95	1023	2	29	Carbamidomethylation
B9EKP5	K.THIQDNHDGTYTVAYVPDVPGR.Y	N	115.92	1228.08	2	1
B9EKP5	K.ASGPGLNTTGVPASLPVEFTIDAK.D	N	113.85	1171.61	2	13
B9EKP5	K.GQHVPGSPFQFTVGPLGEGGAHK.V	N	112.45	1152.59	2	2
B9EKP5	R.DVDIIDHHDNTYTVK.Y	N	108.57	892.925	2	14
B9EKP5	K.YIPVQQGPVGVNVTYGGDHIPK.S	N	106.16	1169.61	2	30
B9EKP5	R.APSVANIGSHC(+57.02)DLSLK.I	N	104.31	834.919	2	11	Carbamidomethylation
B9EKP5	K.TGVAVNKPAEFTVDAK.H	Y	103.72	823.936	2	15
B9EKP5	K.VTAQGPGLEPSGNIANK.T	N	102.27	826.934	2	14
B9EKP5	R.VSGQGLHEGHTFEPAEFIIDTR.D	N	101.37	814.065	3	3
B9EKP5	R.GAGTGGLGLAVEGPSEAK.M	N	101.33	785.907	2	13
B9EKP5	K.SPFSVGVSPSLDLSK.I	N	98.98	760.401	2	17
B9EKP5	R.TFSVWYVPEVTGTHK.V	N	98.43	875.942	2	23
B9EKP5	K.AGNNMLLVGVHGPR.T	N	97.67	717.884	2	15
B9EKP5	K.YGGPYHIGGSPFK.A	N	96.17	690.339	2	18
B9EKP5	R.C(+57.02)SYQPTMEGVHTVHVTFAGVPIPR.S	N	96.12	895.114	3	1	Carbamidomethylation
B9EKP5	K.YNDQHIPGSPFTAR.V	N	96.09	801.885	2	24
B9EKP5	K.VHSPSGALEEC(+57.02)YVTEIDQDKYAVR.F	N	96.06	1383.67	2	9	Carbamidomethylation
B9EKP5	K.DAGEGGLSLAIEGPSK.A	N	94.82	750.877	2	17
B9EKP5	R.YSPSEAGLHEMDIR.Y	N	94.19	802.869	2	9
B9EKP5	R.SPYTVTVGQAC(+57.02)NPAAC(+57.02)R.A	N	94.18	926.423	2	14	Carbamidomethylation
B9EKP5	R.VHGPGIQSGTTNKPNK.F	N	93.99	545.624	3	12
B9EKP5	K.DGSC(+57.02)GVAYVVQEPGDYEVSVK.F	N	93.65	1129.51	2	15	Carbamidomethylation
B9EKP5	R.EGSYSISVLYGEEEVPR.S	N	93.52	957.458	2	20
B9EKP5	R.VTYTPMAPGSYLISIK.Y	N	92.97	870.967	2	14
B9EKP5	R.EEGPYEVEVTYDGVPVPGSPFPLEAVAPTKPSK.V	N	92.66	1162.58	3	13
B9EKP5	K.AFGPGLQGGNAGSPAR.F	N	90.34	728.866	2	5
B9EKP5	K.IEC(+57.02)DDKGDGSC(+57.02)DVR.Y	N	90.31	813.328	2	6	Carbamidomethylation
B9EKP5	R.IANLQTDLSDGLR.L	N	89.16	708.376	2	15
B9EKP5	R.ANLPQSFQVDTSK.A	N	88.92	717.862	2	10
B9EKP5	K.DAGEGLLAVQITDPEGKPK.K	N	86.87	969.507	2	10
B9EKP5	R.AEAGVPAEFGIWTR.E	N	86.7	752.382	2	17
B9EKP5	K.C(+57.02)SGPGLSPGMVR.A	N	86.45	609.29	2	5	Carbamidomethylation
B9EKP5	K.YKGQHVPGSPFQFTVGPLGEGGAHK.V	N	85.14	865.776	3	1
B9EKP5	K.VDVGKDQEFTVK.S	N	83.19	682.855	2	4
B9EKP5	K.FNGTHIPGSPFK.I	N	82.61	651.335	2	11
B9EKP5	K.VNQPASFAVSLNGAK.G	N	82.5	751.9	2	9
B9EKP5	K.DNGNGTYSC(+57.02)SYVPR.K	N	81.94	795.334	2	10	Carbamidomethylation
B9EKP5	R.TGVELGKPTHFTVNAK.T	N	81.65	566.974	3	3
B9EKP5	R.VQVQDNEGC(+57.02)SVEATVK.D	N	81.3	881.913	2	8	Carbamidomethylation
B9EKP5	R.NGHVGISFVPK.E	N	78.52	577.819	2	10
B9EKP5	K.VPVHDVTDASK.V	N	78.08	584.303	2	9
B9EKP5	R.AYGPGIEPTGNMVK.K	N	77.76	717.357	2	5
B9EKP5	K.YTPC(+57.02)GAGSYTIMVLFADQATPTSPIR.V	N	76.96	1409.18	2	2	Carbamidomethylation
B9EKP5	K.ETGEHLVHVK.K	N	76.69	574.805	2	4
B9EKP5	R.AWGPGLEGGIVGK.S	Y	76.48	620.836	2	14
B9EKP5	K.VEPGLGADNSVVR.F	N	75.56	656.845	2	11
B9EKP5	K.YGGDEIPFSPYR.V	N	75.12	700.826	2	13
B9EKP5	K.LPQLPITNFSR.D	N	74.9	643.365	2	13
B9EKP5	R.TPC(+57.02)EEILVK.H	N	74.52	544.785	2	7	Carbamidomethylation
B9EKP5	K.MDC(+57.02)QEC(+57.02)PEGYR.V	N	74.06	722.765	2	4	Carbamidomethylation
B9EKP5	R.FVPAEMGMHTVSVK.Y	N	74.03	511.59	3	5
B9EKP5	K.SPFEVYVDK.S	N	73.39	542.269	2	2
B9EKP5	K.WGDEHIPGSPYR.I	N	73	707.331	2	18
B9EKP5	R.RLTVSSLQESGLK.V	N	72.61	709.402	2	8
B9EKP5	K.VTVLFAGQHIAK.S	N	72.57	642.375	2	12
B9EKP5	R.LYSVSYLLK.D	N	72.24	543.314	2	9
B9EKP5	K.DGSC(+57.02)ST(sub V)EYIPYEAGTYSLNVTYGGHQVPGSPFK.V	N	71.56	1194.55	3	1	Carbamidomethylation; Mutation
B9EKP5	K.NGQHVASSPIPVVISQSEIGDASR.V	N	71.14	816.759	3	4
B9EKP5	R.RAPSVANIGSHC(+57.02)DLSLK.I	N	70.53	608.982	3	1	Carbamidomethylation
B9EKP5	K.FNQ(sub E)EHIPDSPFVVPVASPSGDAR.R	N	69.98	1233.6	2	4	Mutation
B9EKP5	K.VAQPSITDNKDGTVTVR.Y	N	68.67	900.978	2	4
B9EKP5	K.DKGEYTLVVK.W	N	68.24	576.317	2	9
B9EKP5	K.SADFVVEAIGDDVGTLGFSVEGPSQAK.I	Y	68.22	1348.16	2	2
B9EKP5	R.LIALLEVLSQK.K	N	67.8	613.888	2	28
B9EKP5	R.EAGAGGLAIAVEGPSK.A	N	67.75	713.878	2	3
B9EKP5	K.AHVAPC(+57.02)FDASK.V	N	67.67	601.784	2	1	Carbamidomethylation
B9EKP5	K.IVSPSGAAVPC(+57.02)K.V	N	67.48	593.319	2	10	Carbamidomethylation
B9EKP5	K.LDVQFSGLAK.G	N	66.92	539.3	2	9
B9EKP5	K.YGGQPVPNFPSK.L	N	66.36	645.825	2	6
B9EKP5	K.LE(sub Q)VEPAVDTSGVQC(+57.02)YGPGIEGQGVFR.E	N	65.74	1382.67	2	4	Carbamidomethylation; Mutation
B9EKP5	K.KGEITGEVR.M	N	65.72	494.773	2	6
B9EKP5	K.GTVEPQLEAR.G	N	65.29	550.289	2	5
B9EKP5	R.SQQLAPQYNYPQGSQQTWIPER.P	N	65.08	1310.13	2	2
B9EKP5	R.SAGE(sub Q)GEVLVYVEDPAGHQEEAK.V	Y	64.65	1157.55	2	9	Mutation
B9EKP5	R.EAPQDFHPDR.V	Y	64.09	606.275	2	5
B9EKP5	R.ALTQTGGPHVK.A	N	62.62	554.807	2	6
B9EKP5	R.EATTEFSVDAR.A	N	61.59	613.286	2	13
B9EKP5	K.YIPVE(sub Q)QGPVGVNVTYGGDHIPK.S	N	60.76	1170.11	2	2	Mutation
B9EKP5	K.VAQPSITDNK.D	N	60.35	536.786	2	3
B9EKP5	R.NDNDTFTVK.Y	N	60.02	527.244	2	6
B9EKP5	K.DLAEDAPWK.K	N	59.15	522.752	2	16
B9EKP5	K.CE(sub A)PGVVGPTEADIDFDIIR.N	N	59.01	1023.5	2	3	Mutation
B9EKP5	K.VLPTHDASKVK.A	N	58.49	398.899	3	5
B9EKP5	K.VGSAADIPID(sub N)ISETDLSLLTATVVPPSGR.E	N	57.92	1447.79	2	1	Mutation
B9EKP5	K.VLPTHDASK.V	N	57.04	484.262	2	1
B9EKP5	K.THIQN(sub D)NHDGTYTVAYVPDVPGR.Y	N	56.87	1227.58	2	1	Mutation
B9EKP5	R.AEFTVETR.S	N	56.65	476.739	2	2
B9EKP5	K.AGVAPLQVK.V	N	56.18	441.773	2	6
B9EKP5	R.VKVEPSHDASK.V	N	55.76	598.812	2	1
B9EKP5	K.AEISC(+57.02)TDNQDGTC(+57.02)SVSYLPVLPGDYSILVK.Y	N	55.63	1101.19	3	1	Carbamidomethylation
B9EKP5	K.AP(sub G)NNMLLVGVHGPR.T	N	54.99	737.9	2	7	Mutation
B9EKP5	K.YP(sub G)GPYHIGGSPFK.A	N	54.85	710.355	2	2	Mutation
B9EKP5	K.AHVAPC(+57.02)FDASKVK.C	N	54.34	715.363	2	1	Carbamidomethylation
B9EKP5	K.TP(sub G)VAVNKPAEFTVDAK.H	Y	53.56	843.955	2	2	Mutation
B9EKP5	R.ENGIYLIDVK.F	N	53.15	582.318	2	20
B9EKP5	K.IQQNTFTR.W	N	53.13	504.266	2	2
B9EKP5	K.THIE(sub Q)DNHDGTYTVAYVPDVPGR.Y	N	52.67	1228.59	2	1	Mutation
B9EKP5	R.CE(sub S)YQPTMEGVHTVHVTFAGVPIPR.S	Y	52.32	1334.65	2	1	Mutation
B9EKP5	K.AEISFEDR.K	N	52.27	483.728	2	8
B9EKP5	R.YWPE(sub Q)EAGEYAVHVLC(+57.02)NSEDIR.L	Y	52.24	1269.08	2	7	Carbamidomethylation; Mutation
B9EKP5	R.LTVSSLQESGLK.V	N	52.17	631.353	2	8
B9EKP5	K.GLT(sub V)EPVDVVDNADGTQTVNYVPSR.E	N	50.88	1273.64	2	1	Mutation
B9EKP5	R.SE(sub Q)QLAPQYNYPQGSQQTWIPER.P	N	50.29	1310.63	2	7	Mutation
B9EKP5	K.GLT(sub V)EPVN(sub D)VVDNADGTQTVNYVPSR.E	N	50.26	1273.14	2	1	Mutation
B9EKP5	R.LLGWIQNK.L	N	50.13	486.287	2	9
B9EKP5	R.E(sub Q)MQLENVSVALEFLDR.E	Y	49.85	946.976	2	1	Mutation
B9EKP5	K.VATVPE(sub Q)HATSGPGPADVSK.V	N	49.75	607.313	3	2	Mutation
B9EKP5	R.QMQLENVSVALEFLDR.E	N	47.94	946.472	2	2
B9EKP5	K.LQVEPE(sub A)VDTSGVQCYGPGIEGQGVFR.E	N	45.95	922.115	3	1	Mutation
B9EKP5	R.LTVSSLQESGLKR(sub V).N	N	45.87	709.403	2	3	Mutation
B9EKP5	K.DLAEDAPWKK.I	N	45.72	586.798	2	2
B9EKP5	R.LTVSSLQESR(ins)GLK.V	N	44.61	709.4	2	1	Mutation
B9EKP5	H.SLHETSSVFVDSLTK.V	N	44.5	825.42	2	1
B9EKP5	M.VLFADQATPTSPIR.V	N	44.25	758.413	2	2
B9EKP5	R.YWPQQ(sub E)AGEYAVHVLC(+57.02)NSEDIR.L	Y	43.85	845.727	3	5	Carbamidomethylation; Mutation
B9EKP5	M.VSWGGVSIPNSPFR.V	N	43.09	751.888	2	3
B9EKP5	K.Q(sub A)GNNMLLVGVHGPR.T	N	42.13	497.933	3	5	Mutation
B9EKP5	R.T(sub V)ANPSGNLTDTYVQDC(+57.02)GDGTYK.V	N	41.99	1189.03	2	1	Carbamidomethylation; Mutation
B9EKP5	K.FADQHVPGSPFSVK.V	N	41.98	505.922	3	5
B9EKP5	K.LKPGAPLRPK.L	N	41.9	538.849	2	11
B9EKP5	K.LQVEPAVDTY(sub S)GVQCYGPGIEGQGVFR.E	N	41.79	928.127	3	1	Mutation
B9EKP5	R.YWV(sub P)QEAGEYAVHVLC(+57.02)NSEDIR.L	Y	41.57	1269.58	2	1	Carbamidomethylation; Mutation
B9EKP5	K.HN(sub T)G(sub A)MVSWGGVSIPNSPFR.V	N	41.37	971.468	2	2	Mutation
B9EKP5	R.D(sub N)GHVGISFVPK.E	N	41.17	578.311	2	3	Mutation
B9EKP5	R.KHNQRPTFR.Q	N	40.86	395.219	3	7
B9EKP5	K.YIPT(sub V)QQGPVGVNVTYGGDHIPK.S	N	40.14	1170.61	2	1	Mutation
B9EKP5	R.VTYC(+57.02)PTEPGNYIINIK.F	N	39.77	941.462	2	1	Carbamidomethylation
B9EKP5	K.HNQRPTFR.Q	N	39.69	352.521	3	2
B9EKP5	R.N(sub D)T(sub V)DIIDHHDNTYTVK.Y	N	39.41	595.952	3	2	Mutation
B9EKP5	K.LQVEPAT(sub V)DTSGVQC(+57.02)YGPGIEGQGVFR.E	N	39.13	1383.18	2	1	Carbamidomethylation; Mutation
B9EKP5	R.AH(sub W)GPGLEGGIVGK.S	N	38.9	596.327	2	1	Mutation
B9EKP5	R.EEPC(+57.02)LLK.R	N	37.59	444.727	2	4	Carbamidomethylation
B9EKP5	R.SAGQGQ(sub E)VLVYVEDPAGHQEEAK.V	Y	36.87	771.368	3	1	Mutation
B9EKP5	K.DNGD(sub N)GTYSC(+57.02)SYVPR.K	N	36.69	795.824	2	3	Carbamidomethylation; Mutation
B9EKP5	K.C(+57.02)APGVP(sub V)GPTEADIDFDIIR.N	N	35.54	681.659	3	1	Carbamidomethylation; Mutation
B9EKP5	K.VHSPSGE(sub A)LEECYVTEIDQDK.Y	N	34.93	1139.52	2	3	Mutation
B9EKP5	R.YSPSQ(sub E)AGLHEMDIR.Y	N	34.27	802.384	2	3	Mutation
B9EKP5	R.WC(+57.02)NEHLK.C	N	34.06	493.728	2	1	Carbamidomethylation
B9EKP5	R.TFN(sub S)A(sub V)WYVPEVTGTHK.V	Y	33.97	875.432	2	1	Mutation
B9EKP5	R.H(sub Y)D(sub S)PSEAGLHEMDIR.Y	N	33.68	803.87	2	1	Mutation
B9EKP5	K.N(sub D)GSC(+57.02)GVAYVVQEPGDYEVSVK.F	N	33.3	1129.04	2	1	Carbamidomethylation; Mutation
B9EKP5	K.GKLDVQFSGLAK.G	N	33.08	631.858	2	1
B9EKP5	K.LQVEPAVDTSGT(sub V)QC(+57.02)YGPGIEGQGVFR.E	N	32.55	922.453	3	1	Carbamidomethylation; Mutation
B9EKP5	K.YVIC(+57.02)VR.F	N	32.45	405.219	2	2	Carbamidomethylation
B9EKP5	T.FSVWYVPEVTGTHK.V	Y	30.16	825.411	2	1
B9EKP5	R.AL(sub N)LPQSFQVDTSK.A	N	30.08	717.378	2	3	Mutation
B9EKP5	R.H(sub Y)N(sub S)PSEAGLHEMDIR.Y	N	29.69	803.377	2	2	Mutation
B9EKP5	R.Q(sub E)ATTEFSVDAR.A	N	29.45	612.791	2	2	Mutation
B9EKP5	K.Q(sub T)GA(sub V)AVNKPAEFTVDAK.H	Y	29.42	549.285	3	3	Mutation
B9EKP5	K.LN(sub D)VQFSGLAK.G	N	28.45	538.806	2	1	Mutation
B9EKP5	K.KTHIQDNHN(sub D)GTYTVAYVPDVPGR.Y	N	28.33	861.42	3	1	Mutation
B9EKP5	K.HTE(sub A)MVSWGGVSIPNSPFR.V	N	28.26	667.665	3	1	Mutation
B9EKP5	R.VTYTPMQ(sub A)PGSYLISIK.Y	N	28	899.474	2	5	Mutation
B9EKP5	K.LM(sub Q)VEPAVDTSGVQC(+57.02)YGPGIEGQGVFR.E	N	27.83	922.785	3	1	Carbamidomethylation; Mutation
B9EKP5	F.W(sub A)DTHIPGSPFK.A	N	27.57	642.822	2	1	Mutation
B9EKP5	L.IALLEVLSQK.K	N	26.9	557.346	2	6
B9EKP5	N.VTYGGHQVPGSPFK.V	N	26.51	737.387	2	1
B9EKP5	K.YGGN(sub D)EIPFSPYR.V	N	26.42	700.329	2	1	Mutation
B9EKP5	R.EAV(sub T)TEFSVDAR.A	N	25.39	612.294	2	1	Mutation
B9EKP5	K.VEPSHDASK.V	N	25.28	485.235	2	1
B9EKP5	K.HTQ(sub A)MVSWGGVSIPNSPFR.V	N	25.28	500.75	4	1	Mutation
B9EKP5	N.VTYGGHE(sub Q)VPGSPFK.V	N	24.78	737.872	2	1	Mutation
B9EKP5	K.N(sub D)AGEGGLSLAIEGPSK.A	N	24.47	750.399	2	1	Mutation
B9EKP5	K.IPEISIQDMTQ(sub A)QVTSPSGK.T	N	24.38	1030.02	2	1	Mutation
B9EKP5	L.LGWIQNK.L	N	24.28	429.746	2	1
B9EKP5	K.N(sub S)A(sub P)FSVGVSPSLDLSK.I	N	24.01	760.905	2	1	Mutation
B9EKP5	R.FVPQ(sub A)EMGMHTVSVK.Y	N	23.53	795.394	2	1	Mutation
B9EKP5	K.DAGQ(sub E)GGLSLAIEGPSK.A	N	23.36	750.395	2	1	Mutation
Q8VDD5	R.KLEGDSTDLSDQIAELQAQIAELK.M	Y	146.75	1308.17	2	4
Q8VDD5	K.LEGDSTDLSDQIAELQAQIAELK.M	Y	130	1244.13	2	2
Q8VDD5	K.HSQAVEELADQLEQTK.R	Y	128.97	913.449	2	40
Q8VDD5	R.IAQLEEELEEEQGNTELINDR.L	Y	126.51	1236.59	2	17
Q8VDD5	K.MQQNIQELEEQLEEEESAR.Q	Y	126.05	1167.03	2	15
Q8VDD5	K.VEDMAELTC(+57.02)LNEASVLHNLK.E	N	124.89	1143.56	2	17	Carbamidomethylation
Q8VDD5	K.NMDPLNDNIATLLHQSSDK.F	Y	121.74	1063.51	2	36
Q8VDD5	K.DFSALESQLQDTQELLQEENR.Q	Y	120.9	1247.09	2	16
Q8VDD5	K.HSQAVEELADQLEQTKR.V	Y	120.09	661.335	3	26
Q8VDD5	R.LQQELDDLLVDLDHQR.Q	Y	118.04	975.5	2	45
Q8VDD5	K.SMEAEMIQLQEELAAAER.A	Y	117.1	1024.98	2	19
Q8VDD5	K.LQVELDSVTGLLSQSDSK.S	Y	116.79	960.001	2	25
Q8VDD5	K.KMEDGVGC(+57.02)LETAEEAK.R	Y	115.65	883.898	2	14	Carbamidomethylation
Q8VDD5	K.TQLEELEDELQATEDAK.L	N	111.09	981.462	2	20
Q8VDD5	K.VSHLLGINVTDFTR.G	Y	110.64	786.43	2	43
Q8VDD5	K.KLEEDQIIMEDQNC(+57.02)K.L	Y	110.64	946.938	2	20	Carbamidomethylation
Q8VDD5	R.TFHIFYYLLSGAGEHLK.T	Y	109.67	998.52	2	93
Q8VDD5	R.FLSNGHVTIPGQQDK.D	Y	109.47	820.921	2	25
Q8VDD5	K.ANLQIDQINTDLNLER.S	Y	106.85	935.484	2	16
Q8VDD5	R.ELETQISELQEDLESER.A	Y	105.17	1024.49	2	24
Q8VDD5	K.EEVGEEAIVELVENGKK.V	Y	102.75	936.483	2	5
Q8VDD5	K.KQELEEIC(+57.02)HDLEAR.V	Y	101.76	885.426	2	39	Carbamidomethylation
Q8VDD5	R.HEMPPHIYAITDTAYR.S	Y	100.88	957.961	2	44
Q8VDD5	R.IIGLDQVAGMSETALPGAFK.T	Y	99.44	1009.53	2	1
Q8VDD5	R.LTEMETMQSQLMAEK.L	Y	98	885.407	2	13
Q8VDD5	K.MEDGVGC(+57.02)LETAEEAK.R	Y	97.61	819.851	2	12	Carbamidomethylation
Q8VDD5	R.QLLQANPILEAFGNAK.T	N	97.45	863.976	2	34
Q8VDD5	K.DKADFC(+57.02)IIHYAGK.V	N	97.22	769.377	2	16	Carbamidomethylation
Q8VDD5	K.TELEDTLDSTAAQQELR.S	Y	96.81	960.461	2	8
Q8VDD5	K.EEVGEEAIVELVENGK.K	Y	96.41	872.433	2	13
Q8VDD5	R.INFDVNGYIVGANIETYLLEK.S	Y	95.15	1193.12	2	13
Q8VDD5	K.LQLQEQLQAETELC(+57.02)AEAEELR.A	Y	94.63	1251.11	2	9	Carbamidomethylation
Q8VDD5	R.QAQQERDELADEIANSSGK.G	Y	93.08	1044.99	2	9
Q8VDD5	K.IAQLEEQLDNETK.E	Y	92.37	765.884	2	18
Q8VDD5	K.VIQYLAHVASSHK.S	N	91.63	726.9	2	14
Q8VDD5	K.NLPIYSEEIVEMYK.G	Y	91.63	864.43	2	16
Q8VDD5	R.NTDQASMPDNTAAQK.V	N	90.7	796.352	2	3
Q8VDD5	K.IRELETQISELQEDLESER.A	Y	90.29	773.053	3	12
Q8VDD5	K.NFINNPLAQADWAAK.K	Y	89.07	836.923	2	10
Q8VDD5	K.DLEAHIDTANK.N	Y	87.69	613.802	2	5
Q8VDD5	K.HEAMITDLEER.L	Y	87.32	672.315	2	8
Q8VDD5	K.QIATLHAQVTDMK.K	Y	87.15	728.383	2	27
Q8VDD5	R.VISGVLQLGNIAFK.K	Y	86.77	729.936	2	28
Q8VDD5	K.LEEDQIIMEDQNC(+57.02)K.L	Y	86.64	882.89	2	7	Carbamidomethylation
Q8VDD5	R.ELEDATETADAMNR.E	Y	84.21	783.339	2	12
Q8VDD5	K.ADFC(+57.02)IIHYAGK.V	N	84.12	647.814	2	26	Carbamidomethylation
Q8VDD5	K.LDPHLVLDQLR.C	N	83.86	659.876	2	33
Q8VDD5	R.EDQSILC(+57.02)TGESGAGK.T	N	82.72	776.35	2	12	Carbamidomethylation
Q8VDD5	R.AGVLAHLEEER.D	N	81.84	612.321	2	19
Q8VDD5	R.YEILTPNSIPK.G	Y	81.61	637.851	2	7
Q8VDD5	K.NKHEAMITDLEER.L	Y	80.17	793.383	2	11
Q8VDD5	R.DELADEIANSSGK.G	Y	79.94	674.813	2	7
Q8VDD5	R.KKVEAQLQELQVK.F	Y	78.99	770.955	2	9
Q8VDD5	K.LKDVLLQVEDER.R	Y	76.13	728.903	2	15
Q8VDD5	R.EMEAELEDERK.Q	Y	75.96	689.811	2	5
Q8VDD5	K.KEEELQAALAR.V	N	75.95	629.342	2	15
Q8VDD5	K.KVEAQLQELQVK.F	Y	75.87	706.906	2	7
Q8VDD5	K.THEAQIQEMR.Q	Y	75.58	621.797	2	7
Q8VDD5	R.IMGIPEDEQMGLLR.V	Y	74.67	801.401	2	7
Q8VDD5	R.VAEFTTNLMEEEEK.S	Y	72.78	835.384	2	8
Q8VDD5	K.LKDVLLQVEDERR.N	Y	72.4	806.951	2	20
Q8VDD5	K.TDLLLEPYNK.Y	Y	71.87	603.322	2	7
Q8VDD5	K.DMFQETMEAMR.I	Y	71.01	694.784	2	14
Q8VDD5	K.KFDQLLAEEK.T	N	70.99	610.829	2	16
Q8VDD5	R.ALEQQVEEMK.T	Y	70.69	602.796	2	6
Q8VDD5	K.RQLEEAEEEAQR.A	Y	70.15	744.357	2	4
Q8VDD5	R.FLSD(sub N)GHVTIPGQQDK.D	Y	69.81	821.413	2	5	Mutation
Q8VDD5	K.MEDGVGC(+57.02)LETAEEAKR.R	Y	69.75	897.901	2	4	Carbamidomethylation
Q8VDD5	K.VEAQLQELQVK.F	Y	69.66	642.859	2	14
Q8VDD5	K.ALELDSNLYR.I	Y	69.63	597.31	2	3
Q8VDD5	R.HEDELLAK.E	Y	69.62	477.748	2	5
Q8VDD5	R.QLEEAEEEAQR.A	Y	69.25	666.306	2	4
Q8VDD5	K.NGFEPASLKEEVGEEAIVELVENGKK.V	Y	69.04	939.151	3	1
Q8VDD5	R.C(+57.02)NGVLEGIR.I	N	68.55	509.26	2	8	Carbamidomethylation
Q8VDD5	R.YYSGLIYTYSGLFC(+57.02)VVINPYK.N	N	65.09	1260.63	2	2	Carbamidomethylation
Q8VDD5	K.EQADFAIEALAK.A	N	64.53	653.336	2	29
Q8VDD5	R.GDLPFVVTR.R	Y	64.48	502.281	2	10
Q8VDD5	R.DLGEELEALK.T	N	63.62	558.792	2	13
Q8VDD5	K.FDQLLAEEK.T	N	63.59	546.781	2	5
Q8VDD5	R.C(+57.02)QYLQAEK.K	Y	63.01	520.245	2	5	Carbamidomethylation
Q8VDD5	K.PAGPPGILALLDEEC(+57.02)WFPK.A	Y	62.95	1055.54	2	24	Carbamidomethylation
Q8VDD5	R.TEMEDLMSSK.D	Y	62.89	585.752	2	12
Q8VDD5	K.LQEMESAVK.S	Y	62.33	517.762	2	2
Q8VDD5	K.DVLLQVEDERR.N	Y	62.28	686.36	2	1
Q8VDD5	R.AP(sub G)VLAHLEEER.D	N	62.12	632.336	2	2	Mutation
Q8VDD5	K.VQ(sub E)DMAELTC(+57.02)LNEASVLHNLK.E	N	61.52	762.384	3	1	Carbamidomethylation; Mutation
Q8VDD5	K.L(sub N)FINNPLAQADWAAK.K	Y	60.88	836.446	2	2	Mutation
Q8VDD5	R.RGDLPFVVTR.R	Y	60.8	580.331	2	18
Q8VDD5	K.QTLENERGELANEVK.A	Y	60.5	577.293	3	2
Q8VDD5	R.LEVNLQAMK.A	Y	59.18	523.288	2	12
Q8VDD5	R.VVFQEFR.Q	Y	59.15	462.749	2	12
Q8VDD5	K.KLVWVPSSK.N	Y	58.99	522.315	2	4
Q8VDD5	K.TQ(sub E)LEDTLDSTAAQQELR.S	Y	58.58	959.978	2	3	Mutation
Q8VDD5	R.C(+57.02)IIPNHEK.K	N	58.49	505.757	2	3	Carbamidomethylation
Q8VDD5	K.NGFEPASLK.E	Y	58.4	481.749	2	4
Q8VDD5	R.EQLEEEEEAKR.N	Y	57.1	695.327	2	10
Q8VDD5	K.G(sub K)MQQNIQELEEQLEEEESAR.Q	Y	56.46	1195.54	2	7	Mutation
Q8VDD5	R.KLEGDSTDLSDE(sub Q)IAELQAQIAELK.M	Y	56.32	1308.68	2	2	Mutation
Q8VDD5	K.LQ(sub E)GDSTDLSDQIAELQAQIAELK.M	Y	56.26	1243.63	2	2	Mutation
Q8VDD5	I.IGLDQVAGMSETALPGAFK.T	Y	55.97	952.991	2	1
Q8VDD5	R.EEILAQAK.E	Y	55.7	451.252	2	5
Q8VDD5	K.ADEWLMK.N	N	52.88	446.714	2	8
Q8VDD5	K.VAAYDKLEK.T	Y	52.66	518.787	2	5
Q8VDD5	K.DVLLQVEDER.R	Y	52.66	608.309	2	1
Q8VDD5	K.KLEMDLK.D	Y	51.75	438.746	2	4
Q8VDD5	K.RALEQQVEEMK.T	Y	51.74	680.847	2	5
Q8VDD5	K.RQQQLTAMK.V	N	51.52	552.3	2	3
Q8VDD5	R.ID(sub N)FDVNGYIVGANIETYLLEK.S	Y	51.2	1193.62	2	1	Mutation
Q8VDD5	K.FVSELWK.D	Y	51.15	454.746	2	16
Q8VDD5	R.KKLEMDLK.D	Y	50.35	502.792	2	3
Q8VDD5	K.VVQEQGTHPK.F	Y	50.31	561.797	2	1
Q8VDD5	K.LVWVPSSK.N	Y	48.72	458.268	2	7
Q8VDD5	K.HQ(sub E)AMITDLEER.L	Y	48.14	671.822	2	1	Mutation
Q8VDD5	K.VNKDDIQK.M	Y	48.09	480.259	2	1
Q8VDD5	K.D(sub N)MDPLNDNIATLLHQSSDK.F	Y	48.05	709.676	3	3	Mutation
Q8VDD5	K.LE(sub Q)LQEQLQAETELC(+57.02)AEAEELR.A	Y	47.88	1251.61	2	5	Carbamidomethylation; Mutation
Q8VDD5	R.EM(+15.99)EAELEDERK.Q	Y	47.75	697.808	2	2	Oxidation (M)
Q8VDD5	R.IAE(sub Q)LEEELEEEQGNTELINDR.L	Y	47.5	1237.09	2	7	Mutation
Q8VDD5	K.SVHELEK.S	Y	47.04	421.223	2	2
Q8VDD5	K.T(sub V)Q(sub E)DMAELTC(+57.02)LNEASVLHNLK.E	N	46.77	763.042	3	5	Carbamidomethylation; Mutation
Q8VDD5	K.Q(sub E)EVGEEAIVELVENGKK.V	Y	46.61	935.989	2	1	Mutation
Q8VDD5	K.MW(sub Q)QNIQELEEQLEEEESAR.Q	Y	46.49	1196.04	2	3	Mutation
Q8VDD5	C.IDLIEKPAGPPGILALLDEEC(+57.02)WFPK.A	Y	46.31	941.174	3	3	Carbamidomethylation
Q8VDD5	R.GELANEVK.A	Y	46.03	430.228	2	1
Q8VDD5	R.LQQQ(sub E)LDDLLVDLDHQR.Q	Y	45.93	650.332	3	2	Mutation
Q8VDD5	R.LE(sub Q)QELDDLLVDLDHQR.Q	Y	45.53	975.998	2	1	Mutation
Q8VDD5	R.HM(sub E)MPPHIYAITDTAYR.S	Y	45.32	958.963	2	1	Mutation
Q8VDD5	M.G(sub K)NMDPLNDNIATLLHQSSDK.F	Y	45	1092.02	2	18	Mutation
Q8VDD5	K.HSE(sub Q)AVEELADQLEQTKR.V	Y	44.3	661.67	3	2	Mutation
Q8VDD5	N.FINNPLAQADWAAK.K	Y	44.23	779.902	2	1
Q8VDD5	R.EQEVSILK.K	Y	44.22	473.264	2	6
Q8VDD5	K.GALALEEK.R	Y	43.26	415.733	2	2
Q8VDD5	K.VKPLLNSIR.H	Y	43.25	520.333	2	5
Q8VDD5	R.LW(sub Q)QELDDLLVDLDHQR.Q	Y	43.13	1004.51	2	1	Mutation
Q8VDD5	K.TE(sub Q)LEELEDELQATEDAK.L	N	42.9	981.962	2	3	Mutation
Q8VDD5	K.DFSAN(sub L)ESQLQDTQELLQEENR.Q	Y	42.88	1247.58	2	2	Mutation
Q8VDD5	R.NTNPNFVR.C	N	42.79	481.247	2	2
Q8VDD5	K.HEQ(sub A)MITDLEER.L	Y	42.64	700.828	2	4	Mutation
Q8VDD5	R.KLQAQMK.D	N	42.57	423.746	2	4
Q8VDD5	K.E(sub M)QQNIQELEEQLEEEESAR.Q	Y	42.29	1166.02	2	1	Mutation
Q8VDD5	R.IAQLEQ(sub E)ELEEEQGNTELINDR.L	Y	41.95	824.4	3	1	Mutation
Q8VDD5	K.VN(sub E)DM(+15.99)AELTC(+57.02)LNEASVLHNLK.E	N	41.65	1144.06	2	3	Oxidation (M); Carbamidomethylation; Mutation
Q8VDD5	K.VR(sub I)QYLAHVASSHK.S	N	41.55	499.27	3	6	Mutation
Q8VDD5	N.IQELEEQLEEEESAR.Q	Y	41.47	916.432	2	6
Q8VDD5	K.QAC(+57.02)VLMIK.A	Y	41.27	481.76	2	2	Carbamidomethylation
Q8VDD5	R.HEE(sub M)PPHIYAITDTAYR.S	N	41.07	956.966	2	1	Mutation
Q8VDD5	K.NMDR(sub P)LNDNIATLLHQSSDK.F	Y	40.45	1093.03	2	2	Mutation
Q8VDD5	K.DLEGLSQR.L	Y	40.39	459.236	2	8
Q8VDD5	K.LE(sub Q)VELDSVTGLLSQSDSK.S	Y	40.33	960.503	2	4	Mutation
Q8VDD5	R.INFDVD(sub N)GYIVGANIETYLLEK.S	Y	39.89	1193.62	2	1	Mutation
Q8VDD5	L.QVELDSVTGLLSQSDSK.S	Y	39.83	903.46	2	1
Q8VDD5	K.LEGDSTDLSDE(sub Q)IAELQAQIAELK.M	Y	39.37	830.089	3	3	Mutation
Q8VDD5	K.D(sub N)GFEPASLK.E	Y	38.63	482.242	2	9	Mutation
Q8VDD5	K.LQLQQ(sub E)QLQAETELC(+57.02)AEAEELR.A	Y	38.33	1250.62	2	2	Carbamidomethylation; Mutation
Q8VDD5	K.VEDMQ(sub A)ELTC(+57.02)LNEASVLHNLK.E	N	38.27	781.711	3	12	Carbamidomethylation; Mutation
Q8VDD5	R.IMN(sub G)IPEDEQMGLLR.V	Y	38.22	553.611	3	5	Mutation
Q8VDD5	K.YLYVDK.N	Y	37.73	400.712	2	6
Q8VDD5	Q.LLQANPILEAFGNAK.T	N	37.67	799.949	2	1
Q8VDD5	K.LEMDLK.D	Y	37.3	374.698	2	3
Q8VDD5	R.QQQLTAMK.V	N	37.23	474.252	2	3
Q8VDD5	K.D(sub N)LPIYSEEIVEMYK.G	Y	37.02	864.932	2	1	Mutation
Q8VDD5	R.E(sub Q)LLQANPILEAFGNAK.T	N	37	864.476	2	4	Mutation
Q8VDD5	K.KG(sub K)MEDGVGC(+57.02)LETAEEAK.R	Y	36.86	912.41	2	1	Carbamidomethylation; Mutation
Q8VDD5	F.ILEQEEYQR.E	N	36.53	604.301	2	5
Q8VDD5	R.V(sub I)S(sub A)QLEEELEEEQGNTELINDR.L	Y	36.42	1237.58	2	1	Mutation
Q8VDD5	K.NKHEQ(sub A)MITDLEER.L	Y	36.38	821.894	2	10	Mutation
Q8VDD5	K.D(sub N)W(sub M)DPLNDNIATLLHQSSDK.F	Y	36.32	728.026	3	1	Mutation
Q8VDD5	K.GDSEHKR.K	Y	35.99	414.7	2	2
Q8VDD5	R.RP(sub G)DLPFVVTR.R	Y	35.2	600.346	2	1	Mutation
Q8VDD5	K.KE(sub M)EDGVGC(+57.02)LETAEEAK.R	Y	35.07	882.897	2	1	Carbamidomethylation; Mutation
Q8VDD5	R.ELETE(sub Q)ISELQEDLESER.A	Y	35.07	683.663	3	2	Mutation
Q8VDD5	R.NWQWWR.L	N	35.06	488.232	2	20
Q8VDD5	N.GFEPAE(sub S)LKEEVGEEAIVELVENGK.K	Y	34.48	872.435	3	2	Mutation
Q8VDD5	K.DFSALQ(sub E)SQLQDTQELLQEENR.Q	Y	34.44	1246.58	2	1	Mutation
Q8VDD5	K.VSHLLGINVTN(sub D)FTR.G	Y	34.35	524.292	3	2	Mutation
Q8VDD5	K.LQVQ(sub E)LDSVTGLLSQSDSK.S	Y	34.31	959.498	2	2	Mutation
Q8VDD5	K.KMQ(sub E)DGVGC(+57.02)LETAEEAK.R	Y	34.02	883.402	2	1	Carbamidomethylation; Mutation
Q8VDD5	K.DFSALESQLE(sub Q)DTQELLQEENR.Q	Y	33.7	1247.6	2	1	Mutation
Q8VDD5	K.ME(sub Q)QNIQELEEQLEEEESAR.Q	Y	33.65	778.69	3	3	Mutation
Q8VDD5	K.DFSALESE(sub Q)LQDTQELLQEENR.Q	Y	33.46	1247.59	2	1	Mutation
Q8VDD5	I.AQLEEELEEEQGNTELINDR.L	Y	33.43	1180.06	2	1
Q8VDD5	K.VEDME(sub A)ELTC(+57.02)LNEASVLHNLK.E	N	33.31	782.047	3	1	Carbamidomethylation; Mutation
Q8VDD5	Y.YLLSGAGEHLK.T	Y	33.07	594.322	2	1
Q8VDD5	K.LQQ(sub E)MESAVK.S	Y	33.05	517.27	2	1	Mutation
Q8VDD5	R.IIGLDQVQ(sub A)GMSETALPGAFK.T	Y	32.89	1038.05	2	3	Mutation
Q8VDD5	K.M(+15.99)QQNIQQ(sub E)LEEQLEEEESAR.Q	Y	32.6	783.363	3	3	Oxidation (M); Mutation
Q8VDD5	K.R(sub N)M(+15.99)DPLNDNIATLLHQSSDK.F	Y	32.59	1092.53	2	1	Oxidation (M); Mutation
Q8VDD5	K.E(sub M)E(sub Q)QNIQELEEQLEEEESAR.Q	Y	32.27	1166.52	2	3	Mutation
Q8VDD5	K.SMQ(sub E)Q(sub A)EMIQLQEELAAAER.A	Y	32.26	1053.01	2	1	Mutation
Q8VDD5	K.LQLQEE(sub Q)LQAETELC(+57.02)AEAEELR.A	Y	31.91	1251.62	2	1	Carbamidomethylation; Mutation
Q8VDD5	K.MQQNIE(sub Q)ELEEQLEEEESAR.Q	Y	30.92	778.689	3	1	Mutation
Q8VDD5	R.HQ(sub E)MPPHIYAITDTAYR.S	Y	30.65	957.46	2	2	Mutation
Q8VDD5	K.NMDPLNDNIQ(sub A)TLLHQSSDK.F	Y	30.29	728.35	3	2	Mutation
Q8VDD5	R.QAQQERDQ(sub E)LADEIANSSGK.G	Y	30.23	1044.5	2	1	Mutation
Q8VDD5	R.IMD(sub G)IPEDEQMGLLR.V	Y	29.84	553.945	3	1	Mutation
Q8VDD5	K.E(sub M)EDGVGC(+57.02)LETAEEAK.R	Y	29.8	818.845	2	1	Carbamidomethylation; Mutation
Q8VDD5	K.Q(sub E)QADFAIEALAK.A	N	29.41	652.84	2	1	Mutation
Q8VDD5	K.LEGDSTDN(sub L)SDQIAELQAQIAELK.M	Y	29.4	1244.62	2	1	Mutation
Q8VDD5	R.HW(sub E)MPPHIYAITDTAYR.S	Y	29.28	657.981	3	1	Mutation
Q8VDD5	K.H(sub L)VWVPQ(sub S)SKNGFEPASLK.E	Y	29.13	962.498	2	1	Mutation
Q8VDD5	K.N(sub D)VLLQVEDERR.N	Y	28.24	685.864	2	1	Mutation
Q8VDD5	L.QQQ(sub E)LDDLLVDLDHQR.Q	Y	28.2	918.466	2	1	Mutation
Q8VDD5	K.E(sub Q)IATLHAQVTDMK.K	Y	27.84	728.884	2	1	Mutation
Q8VDD5	R.T(sub V)AEFTTNLMEEEEK.S	Y	27.72	836.385	2	1	Mutation
Q8VDD5	R.HEMPPHIYQ(sub A)ITDTAYR.S	Y	27.45	657.981	3	1	Mutation
Q8VDD5	R.QAQQER.D	Y	27.27	380.19	2	1
Q8VDD5	D.G(sub K)DMFQETMEAMR.I	Y	27.02	723.295	2	2	Mutation
Q8VDD5	K.SMEAEMIE(sub Q)LQEELAAAER.A	Y	26.86	683.993	3	1	Mutation
Q8VDD5	K.Q(sub E)ET(sub V)GEEAIVELVENGK.K	Y	26.5	872.935	2	1	Mutation
Q8VDD5	K.LQ(sub E)EDQIIMEDQNC(+57.02)K.L	Y	26.15	882.394	2	1	Carbamidomethylation; Mutation
Q8VDD5	K.KMEDD(sub G)VGCLETAEEAK.R	Y	25.42	589.937	3	1	Mutation
Q8VDD5	R.RKLEGDSTDLSDQIAELQAQIAELK.M	Y	24.78	924.488	3	1
Q8VDD5	K.KVQ(sub E)AQLQELQVK.F	Y	24.55	706.413	2	1	Mutation
Q8VDD5	K.ANLE(sub Q)IDQINTDLNLER.S	Y	24.06	935.992	2	1	Mutation
Q8VDD5	R.Q(sub E)MEAELEDER.K	Y	24.04	625.266	2	2	Mutation
Q8VDD5	K.SMEAEM(+15.99)V(sub I)QLQEELAAAER.A	Y	24	684.324	3	1	Oxidation (M); Mutation
Q8VDD5	R.QLLM(sub Q)ANPILEAFGNAK.T	N	23.78	865.481	2	1	Mutation
Q8VDD5	R.CNP(sub G)VLEGIR.I	N	23.72	500.768	2	1	Mutation
Q8VDD5	K.IAQLQ(sub E)EQLDNETK.E	Y	23.33	765.403	2	1	Mutation
Q6KAM8	K.VHSPSGALEEC(+57.02)YVTEIDQDK.Y	N	144.74	1139.02	2	17	Carbamidomethylation
Q6KAM8	K.THEAEIVEGENHTYC(+57.02)IR.F	N	131.51	1029.47	2	24	Carbamidomethylation
Q6KAM8	K.LQVEPAVDTSGVQC(+57.02)YGPGIEGQGVFR.E	N	130.68	1382.17	2	8	Carbamidomethylation
Q6KAM8	R.LVSNHSLHETSSVFVDSLTK.V	N	130.09	1100.56	2	30
Q6KAM8	K.DGSC(+57.02)SVEYIPYEAGTYSLNVTYGGHQVPGSPFK.V	N	129.75	1193.88	3	16	Carbamidomethylation
Q6KAM8	K.HTAMVSWGGVSIPNSPFR.V	N	129.72	971.983	2	7
Q6KAM8	R.VANPSGNLTDTYVQDC(+57.02)GDGTYK.V	N	128.4	1188.02	2	15	Carbamidomethylation
Q6KAM8	K.IPEISIQDMTAQVTSPSGK.T	N	127.32	1001.51	2	15
Q6KAM8	K.GLVEPVDVVDNADGTQTVNYVPSR.E	N	124.47	1272.63	2	9
Q6KAM8	K.VGSAADIPINISETDLSLLTATVVPPSGR.E	N	122.5	1447.29	2	8
Q6KAM8	R.FGGEHVPNSPFQVTALAGDQPTVQTPLR.S	N	120.99	988.504	3	10
Q6KAM8	K.VEYTPYEEGVHSVDVTYDGSPVPSSPFQVPVTEGC(+57.02)DPSR.V	N	120.93	1428.31	3	5	Carbamidomethylation
Q6KAM8	K.FNEEHIPDSPFVVPVASPSGDAR.R	N	120.35	1234.1	2	25
Q6KAM8	K.VATVPQHATSGPGPADVSK.V	N	118.62	909.974	2	8
Q6KAM8	K.C(+57.02)APGVVGPTEADIDFDIIR.N	N	116.95	1023	2	29	Carbamidomethylation
Q6KAM8	K.THIQDNHDGTYTVAYVPDVPGR.Y	N	115.92	1228.08	2	1
Q6KAM8	K.ASGPGLNTTGVPASLPVEFTIDAK.D	N	113.85	1171.61	2	13
Q6KAM8	K.GQHVPGSPFQFTVGPLGEGGAHK.V	N	112.45	1152.59	2	2
Q6KAM8	R.DVDIIDHHDNTYTVK.Y	N	108.57	892.925	2	14
Q6KAM8	K.YIPVQQGPVGVNVTYGGDHIPK.S	N	106.16	1169.61	2	30
Q6KAM8	R.APSVANIGSHC(+57.02)DLSLK.I	N	104.31	834.919	2	11	Carbamidomethylation
Q6KAM8	R.VSGQGLHEGHTFEPAEFIIDTR.D	N	101.37	814.065	3	3
Q6KAM8	R.GAGTGGLGLAVEGPSEAK.M	N	101.33	785.907	2	13
Q6KAM8	K.SPFSVGVSPSLDLSK.I	N	98.98	760.401	2	17
Q6KAM8	K.AGNNMLLVGVHGPR.T	N	97.67	717.884	2	15
Q6KAM8	K.YGGPYHIGGSPFK.A	N	96.17	690.339	2	18
Q6KAM8	K.YNDQHIPGSPFTAR.V	N	96.09	801.885	2	24
Q6KAM8	K.VHSPSGALEEC(+57.02)YVTEIDQDKYAVR.F	N	96.06	1383.67	2	9	Carbamidomethylation
Q6KAM8	K.DAGEGGLSLAIEGPSK.A	N	94.82	750.877	2	17
Q6KAM8	R.YSPSEAGLHEMDIR.Y	N	94.19	802.869	2	9
Q6KAM8	R.VHGPGIQSGTTNKPNK.F	N	93.99	545.624	3	12
Q6KAM8	K.DGSC(+57.02)GVAYVVQEPGDYEVSVK.F	N	93.65	1129.51	2	15	Carbamidomethylation
Q6KAM8	R.EGSYSISVLYGEEEVPR.S	N	93.52	957.458	2	20
Q6KAM8	R.VTYTPMAPGSYLISIK.Y	N	92.97	870.967	2	14
Q6KAM8	R.EEGPYEVEVTYDGVPVPGSPFPLEAVAPTKPSK.V	N	92.66	1162.58	3	13
Q6KAM8	K.AFGPGLQGGNAGSPAR.F	N	90.34	728.866	2	5
Q6KAM8	R.ANLPQSFQVDTSK.A	N	88.92	717.862	2	10
Q6KAM8	K.DAGEGLLAVQITDPEGKPK.K	N	86.87	969.507	2	10
Q6KAM8	R.AEAGVPAEFGIWTR.E	N	86.7	752.382	2	17
Q6KAM8	K.C(+57.02)SGPGLSPGMVR.A	N	86.45	609.29	2	5	Carbamidomethylation
Q6KAM8	K.YKGQHVPGSPFQFTVGPLGEGGAHK.V	N	85.14	865.776	3	1
Q6KAM8	K.VDVGKDQEFTVK.S	N	83.19	682.855	2	4
Q6KAM8	K.FNGTHIPGSPFK.I	N	82.61	651.335	2	11
Q6KAM8	K.VNQPASFAVSLNGAK.G	N	82.5	751.9	2	9
Q6KAM8	K.DNGNGTYSC(+57.02)SYVPR.K	N	81.94	795.334	2	10	Carbamidomethylation
Q6KAM8	R.TGVELGKPTHFTVNAK.T	N	81.65	566.974	3	3
Q6KAM8	R.VQVQDNEGC(+57.02)SVEATVK.D	N	81.3	881.913	2	8	Carbamidomethylation
Q6KAM8	R.NGHVGISFVPK.E	N	78.52	577.819	2	10
Q6KAM8	K.VPVHDVTDASK.V	N	78.08	584.303	2	9
Q6KAM8	K.YTPC(+57.02)GAGSYTIMVLFADQATPTSPIR.V	N	76.96	1409.18	2	2	Carbamidomethylation
Q6KAM8	K.ETGEHLVHVK.K	N	76.69	574.805	2	4
Q6KAM8	K.VEPGLGADNSVVR.F	N	75.56	656.845	2	11
Q6KAM8	K.YGGDEIPFSPYR.V	N	75.12	700.826	2	13
Q6KAM8	R.TPC(+57.02)EEILVK.H	N	74.52	544.785	2	7	Carbamidomethylation
Q6KAM8	K.MDC(+57.02)QEC(+57.02)PEGYR.V	N	74.06	722.765	2	4	Carbamidomethylation
Q6KAM8	R.FVPAEMGMHTVSVK.Y	N	74.03	511.59	3	5
Q6KAM8	K.WGDEHIPGSPYR.I	N	73	707.331	2	18
Q6KAM8	R.RLTVSSLQESGLK.V	N	72.61	709.402	2	8
Q6KAM8	R.LYSVSYLLK.D	N	72.24	543.314	2	9
Q6KAM8	K.DGSC(+57.02)ST(sub V)EYIPYEAGTYSLNVTYGGHQVPGSPFK.V	N	71.56	1194.55	3	1	Carbamidomethylation; Mutation
Q6KAM8	K.NGQHVASSPIPVVISQSEIGDASR.V	N	71.14	816.759	3	4
Q6KAM8	R.RAPSVANIGSHC(+57.02)DLSLK.I	N	70.53	608.982	3	1	Carbamidomethylation
Q6KAM8	K.FNQ(sub E)EHIPDSPFVVPVASPSGDAR.R	N	69.98	1233.6	2	4	Mutation
Q6KAM8	K.VAQPSITDNKDGTVTVR.Y	N	68.67	900.978	2	4
Q6KAM8	K.DKGEYTLVVK.W	N	68.24	576.317	2	9
Q6KAM8	R.EAGAGGLAIAVEGPSK.A	N	67.75	713.878	2	3
Q6KAM8	K.AHVAPC(+57.02)FDASK.V	N	67.67	601.784	2	1	Carbamidomethylation
Q6KAM8	K.IVSPSGAAVPC(+57.02)K.V	N	67.48	593.319	2	10	Carbamidomethylation
Q6KAM8	K.LDVQFSGLAK.G	N	66.92	539.3	2	9
Q6KAM8	K.YGGQPVPNFPSK.L	N	66.36	645.825	2	6
Q6KAM8	K.LE(sub Q)VEPAVDTSGVQC(+57.02)YGPGIEGQGVFR.E	N	65.74	1382.67	2	4	Carbamidomethylation; Mutation
Q6KAM8	K.KGEITGEVR.M	N	65.72	494.773	2	6
Q6KAM8	R.SQQLAPQYNYPQGSQQTWIPER.P	N	65.08	1310.13	2	2
Q6KAM8	R.ALTQTGGPHVK.A	N	62.62	554.807	2	6
Q6KAM8	R.EATTEFSVDAR.A	N	61.59	613.286	2	13
Q6KAM8	K.YIPVE(sub Q)QGPVGVNVTYGGDHIPK.S	N	60.76	1170.11	2	2	Mutation
Q6KAM8	K.VAQPSITDNK.D	N	60.35	536.786	2	3
Q6KAM8	R.NDNDTFTVK.Y	N	60.02	527.244	2	6
Q6KAM8	K.CE(sub A)PGVVGPTEADIDFDIIR.N	N	59.01	1023.5	2	3	Mutation
Q6KAM8	K.VLPTHDASKVK.A	N	58.49	398.899	3	5
Q6KAM8	K.VGSAADIPID(sub N)ISETDLSLLTATVVPPSGR.E	N	57.92	1447.79	2	1	Mutation
Q6KAM8	K.VLPTHDASK.V	N	57.04	484.262	2	1
Q6KAM8	K.THIQN(sub D)NHDGTYTVAYVPDVPGR.Y	N	56.87	1227.58	2	1	Mutation
Q6KAM8	K.AGVAPLQVK.V	N	56.18	441.773	2	6
Q6KAM8	R.VKVEPSHDASK.V	N	55.76	598.812	2	1
Q6KAM8	K.AEISC(+57.02)TDNQDGTC(+57.02)SVSYLPVLPGDYSILVK.Y	N	55.63	1101.19	3	1	Carbamidomethylation
Q6KAM8	K.AP(sub G)NNMLLVGVHGPR.T	N	54.99	737.9	2	7	Mutation
Q6KAM8	K.YP(sub G)GPYHIGGSPFK.A	N	54.85	710.355	2	2	Mutation
Q6KAM8	K.AHVAPC(+57.02)FDASKVK.C	N	54.34	715.363	2	1	Carbamidomethylation
Q6KAM8	R.ENGIYLIDVK.F	N	53.15	582.318	2	20
Q6KAM8	K.THIE(sub Q)DNHDGTYTVAYVPDVPGR.Y	N	52.67	1228.59	2	1	Mutation
Q6KAM8	K.AEISFEDR.K	N	52.27	483.728	2	8
Q6KAM8	R.LTVSSLQESGLK.V	N	52.17	631.353	2	8
Q6KAM8	K.GLT(sub V)EPVDVVDNADGTQTVNYVPSR.E	N	50.88	1273.64	2	1	Mutation
Q6KAM8	R.SE(sub Q)QLAPQYNYPQGSQQTWIPER.P	N	50.29	1310.63	2	7	Mutation
Q6KAM8	K.GLT(sub V)EPVN(sub D)VVDNADGTQTVNYVPSR.E	N	50.26	1273.14	2	1	Mutation
Q6KAM8	K.VATVPE(sub Q)HATSGPGPADVSK.V	N	49.75	607.313	3	2	Mutation
Q6KAM8	K.LQVEPE(sub A)VDTSGVQCYGPGIEGQGVFR.E	N	45.95	922.115	3	1	Mutation
Q6KAM8	R.LTVSSLQESGLKR(sub V).N	N	45.87	709.403	2	3	Mutation
Q6KAM8	R.LTVSSLQESR(ins)GLK.V	N	44.61	709.4	2	1	Mutation
Q6KAM8	H.SLHETSSVFVDSLTK.V	N	44.5	825.42	2	1
Q6KAM8	M.VLFADQATPTSPIR.V	N	44.25	758.413	2	2
Q6KAM8	M.VSWGGVSIPNSPFR.V	N	43.09	751.888	2	3
Q6KAM8	K.Q(sub A)GNNMLLVGVHGPR.T	N	42.13	497.933	3	5	Mutation
Q6KAM8	R.T(sub V)ANPSGNLTDTYVQDC(+57.02)GDGTYK.V	N	41.99	1189.03	2	1	Carbamidomethylation; Mutation
Q6KAM8	K.FADQHVPGSPFSVK.V	N	41.98	505.922	3	5
Q6KAM8	K.LQVEPAVDTY(sub S)GVQCYGPGIEGQGVFR.E	N	41.79	928.127	3	1	Mutation
Q6KAM8	K.HN(sub T)G(sub A)MVSWGGVSIPNSPFR.V	N	41.37	971.468	2	2	Mutation
Q6KAM8	R.D(sub N)GHVGISFVPK.E	N	41.17	578.311	2	3	Mutation
Q6KAM8	K.YIPT(sub V)QQGPVGVNVTYGGDHIPK.S	N	40.14	1170.61	2	1	Mutation
Q6KAM8	R.VTYC(+57.02)PTEPGNYIINIK.F	N	39.77	941.462	2	1	Carbamidomethylation
Q6KAM8	R.N(sub D)T(sub V)DIIDHHDNTYTVK.Y	N	39.41	595.952	3	2	Mutation
Q6KAM8	K.LQVEPAT(sub V)DTSGVQC(+57.02)YGPGIEGQGVFR.E	N	39.13	1383.18	2	1	Carbamidomethylation; Mutation
Q6KAM8	R.EEPC(+57.02)LLK.R	N	37.59	444.727	2	4	Carbamidomethylation
Q6KAM8	K.DNGD(sub N)GTYSC(+57.02)SYVPR.K	N	36.69	795.824	2	3	Carbamidomethylation; Mutation
Q6KAM8	K.C(+57.02)APGVP(sub V)GPTEADIDFDIIR.N	N	35.54	681.659	3	1	Carbamidomethylation; Mutation
Q6KAM8	K.VHSPSGE(sub A)LEECYVTEIDQDK.Y	N	34.93	1139.52	2	3	Mutation
Q6KAM8	R.YSPSQ(sub E)AGLHEMDIR.Y	N	34.27	802.384	2	3	Mutation
Q6KAM8	R.H(sub Y)D(sub S)PSEAGLHEMDIR.Y	N	33.68	803.87	2	1	Mutation
Q6KAM8	K.N(sub D)GSC(+57.02)GVAYVVQEPGDYEVSVK.F	N	33.3	1129.04	2	1	Carbamidomethylation; Mutation
Q6KAM8	K.GKLDVQFSGLAK.G	N	33.08	631.858	2	1
Q6KAM8	K.LQVEPAVDTSGT(sub V)QC(+57.02)YGPGIEGQGVFR.E	N	32.55	922.453	3	1	Carbamidomethylation; Mutation
Q6KAM8	K.YVIC(+57.02)VR.F	N	32.45	405.219	2	2	Carbamidomethylation
Q6KAM8	R.AL(sub N)LPQSFQVDTSK.A	N	30.08	717.378	2	3	Mutation
Q6KAM8	R.H(sub Y)N(sub S)PSEAGLHEMDIR.Y	N	29.69	803.377	2	2	Mutation
Q6KAM8	R.Q(sub E)ATTEFSVDAR.A	N	29.45	612.791	2	2	Mutation
Q6KAM8	K.LN(sub D)VQFSGLAK.G	N	28.45	538.806	2	1	Mutation
Q6KAM8	K.KTHIQDNHN(sub D)GTYTVAYVPDVPGR.Y	N	28.33	861.42	3	1	Mutation
Q6KAM8	K.HTE(sub A)MVSWGGVSIPNSPFR.V	N	28.26	667.665	3	1	Mutation
Q6KAM8	R.VTYTPMQ(sub A)PGSYLISIK.Y	N	28	899.474	2	5	Mutation
Q6KAM8	K.LM(sub Q)VEPAVDTSGVQC(+57.02)YGPGIEGQGVFR.E	N	27.83	922.785	3	1	Carbamidomethylation; Mutation
Q6KAM8	Q(ins)Q(ins)AVNKPAEFTVDAK.H	Y	27.83	549.287	3	1	Mutation
Q6KAM8	F.W(sub A)DTHIPGSPFK.A	N	27.57	642.822	2	1	Mutation
Q6KAM8	N.VTYGGHQVPGSPFK.V	N	26.51	737.387	2	1
Q6KAM8	K.YGGN(sub D)EIPFSPYR.V	N	26.42	700.329	2	1	Mutation
Q6KAM8	R.EAV(sub T)TEFSVDAR.A	N	25.39	612.294	2	1	Mutation
Q6KAM8	K.VEPSHDASK.V	N	25.28	485.235	2	1
Q6KAM8	K.HTQ(sub A)MVSWGGVSIPNSPFR.V	N	25.28	500.75	4	1	Mutation
Q6KAM8	N.VTYGGHE(sub Q)VPGSPFK.V	N	24.78	737.872	2	1	Mutation
Q6KAM8	K.N(sub D)AGEGGLSLAIEGPSK.A	N	24.47	750.399	2	1	Mutation
Q6KAM8	K.IPEISIQDMTQ(sub A)QVTSPSGK.T	N	24.38	1030.02	2	1	Mutation
Q6KAM8	K.N(sub S)A(sub P)FSVGVSPSLDLSK.I	N	24.01	760.905	2	1	Mutation
Q6KAM8	R.FVPQ(sub A)EMGMHTVSVK.Y	N	23.53	795.394	2	1	Mutation
Q6KAM8	K.DAGQ(sub E)GGLSLAIEGPSK.A	N	23.36	750.395	2	1	Mutation
Q9QXS1	K.GFFDPNTHENLTYLQLLER.C	N	137.35	1154.07	2	37
Q9QXS1	R.AALAHSEIATTQAASTK.A	Y	127.03	835.94	2	5
Q9QXS1	R.ALVPAAELLDSGVISHELYQQLQR.G	Y	117.31	1325.71	2	7
Q9QXS1	R.SQVMDEATALQLQEGLTSIEEVTK.N	Y	116.19	1310.65	2	2
Q9QXS1	R.IDSAEWGVDLPSVEAQLGSHR.G	Y	115.96	1133.56	2	16
Q9QXS1	R.VYHDPSTQEPVTYSQLQQR.C	Y	115.12	1138.55	2	7
Q9QXS1	K.VPAQQLQEAGILSQEELQR.L	Y	112.83	1069.06	2	23
Q9QXS1	R.LEDLLQDAQDEKEQLNEYK.G	Y	107.61	1161.06	2	5
Q9QXS1	R.HYQQLLQSLEQGEQEESR.C	Y	107.58	1101.52	2	15
Q9QXS1	K.QSAEEQAQAQAQAQAAAEK.L	Y	106.91	979.463	2	3
Q9QXS1	R.DAPDGPSVEAEPEYTFEGLR.Q	Y	106.09	1090	2	10
Q9QXS1	K.GFFDPNTEENLTYLQLMER.C	Y	105.12	1159.04	2	10
Q9QXS1	R.DPYSGQSVSLFQALK.K	Y	102.13	820.417	2	7
Q9QXS1	R.AGTLSITEFADMLSGNAGGFR.S	Y	101.91	1058.02	2	13
Q9QXS1	R.FLEVQYLTGGLIEPDTPGR.V	Y	99.84	1053.04	2	12
Q9QXS1	K.DPYTGEQISLFQAMK.K	Y	99.32	864.42	2	5
Q9QXS1	K.DLLQPEVAVALLEAQAGTGHIIDPATSAR.L	Y	98.67	986.202	3	4
Q9QXS1	K.GDQC(+57.02)QLVGPAQPSHWK.V	Y	98.45	904.428	2	10	Carbamidomethylation
Q9QXS1	R.TLQEEHVTVAQLR.E	Y	97.42	762.411	2	5
Q9QXS1	R.GLFDEEMNEILTDPSDDTK.G	Y	96.17	1084.98	2	2
Q9QXS1	R.YSELTTLTSQYIK.F	Y	96.14	773.904	2	8
Q9QXS1	R.EEELQQTLQQEQNMLDR.L	Y	95.68	1066.5	2	7
Q9QXS1	R.AMTVWELISSEYFTEEQR.Q	Y	95.4	1110.02	2	3
Q9QXS1	R.LAQGHTTVAELTQR.E	Y	95.28	762.909	2	9
Q9QXS1	K.DTHDQLSEPSEVR.S	Y	94.51	756.851	2	6
Q9QXS1	R.LGFHLPLEVAYQR.G	Y	94.18	514.952	3	26
Q9QXS1	K.VQSGSESVIQEYVDLR.T	Y	93.74	904.953	2	6
Q9QXS1	R.SLESLHGFVAAATK.E	Y	93.7	715.883	2	4
Q9QXS1	R.LLEAQAC(+57.02)TGGIIDPSTGER.F	Y	93.58	994.488	2	7	Carbamidomethylation
Q9QXS1	K.AGVGAPVTQVTLQSTQR.R	Y	93.01	856.966	2	5
Q9QXS1	K.DPYSGNTISLFQAMK.K	Y	91.07	836.4	2	4
Q9QXS1	R.DDPSGQMLLLLSDAR.K	Y	91.05	815.906	2	4
Q9QXS1	R.LLDPEDVDVPQPDEK.S	Y	90.78	854.915	2	2
Q9QXS1	R.YLQDLLAWVEENQR.R	Y	90.42	888.946	2	11
Q9QXS1	R.ESADPLSAWLQDAK.R	Y	90.06	765.873	2	14
Q9QXS1	K.VIYQSLEGAVQAGQLK.I	Y	89.85	852.468	2	4
Q9QXS1	R.AQAEAQQPVFNTLR.D	Y	89.67	786.908	2	10
Q9QXS1	R.LQEDKEQMAQQLVEETQGFQR.T	Y	88.97	845.743	3	3
Q9QXS1	R.TVTIWEIINSEYFTAEQR.R	Y	88.52	1100.56	2	5
Q9QXS1	R.KQEELQHLEQQR.Q	Y	87.42	783.403	2	7
Q9QXS1	K.AKLEQLFQDEVAK.A	Y	86.34	759.908	2	5
Q9QXS1	R.YLYGTGAVAGVYLPGSR.Q	Y	85.98	872.456	2	12
Q9QXS1	R.DGHNLISLLEVLSGDSLPR.E	Y	85.38	679.033	3	19
Q9QXS1	K.SIITYVSSLYDAMPR.V	Y	85	858.44	2	8
Q9QXS1	R.SSIAGLLLKPTNEK.L	Y	84.93	735.928	2	2
Q9QXS1	R.KGLVGPELHDR.L	Y	84.29	407.561	3	1
Q9QXS1	K.FLEGTSC(+57.02)IAGVFVDATK.E	Y	84.22	907.955	2	4	Carbamidomethylation
Q9QXS1	R.LEAQHQALVTLWHQLHVDMK.S	Y	82.76	600.066	4	2
Q9QXS1	R.QEQIQAVPIANC(+57.02)QAAR.E	Y	82.18	898.956	2	6	Carbamidomethylation
Q9QXS1	R.GGAEGELQALR.A	Y	79.01	550.787	2	7
Q9QXS1	R.GLLRPSTATLLLEAQAATGFLVDPVR.N	Y	77.82	903.855	3	2
Q9QXS1	R.SSSVGSSSSYPISSAGPR.T	Y	76.41	856.906	2	2
Q9QXS1	R.RLEEQAALHK.A	Y	75.11	398.891	3	6
Q9QXS1	K.VLALPEPSPAAPTLR.S	Y	74.94	766.444	2	10
Q9QXS1	R.HISDLYEDLR.D	Y	74.61	630.814	2	12
Q9QXS1	R.APVPASELLDAK.I	Y	74.42	605.836	2	11
Q9QXS1	K.DLLE(sub Q)PEVAVALLEAQAGTGHIIDPATSAR.L	Y	74.25	986.53	3	2	Mutation
Q9QXS1	K.AQAELEAQELQR.R	Y	73.41	693.354	2	9
Q9QXS1	K.DYELQLITYK.A	Y	72.75	643.337	2	9
Q9QXS1	R.QQNLASYDYVR.R	Y	72.59	678.831	2	7
Q9QXS1	K.LQNVQIALDYLR.H	Y	72.25	723.407	2	17
Q9QXS1	R.LQHEATAATQK.R	Y	72.16	599.314	2	3
Q9QXS1	R.HHTAAFEER.K	Y	72.07	366.508	3	6
Q9QXS1	R.QLAEEDLAQQR.A	Y	71.59	650.826	2	4
Q9QXS1	R.LKAEAELLQQQK.E	Y	71.15	699.9	2	5
Q9QXS1	K.GFFDPD(sub N)THENLTYLQLLER.C	Y	70.86	1154.57	2	8	Mutation
Q9QXS1	R.QTNLENLDQAFSVAER.D	Y	70.8	917.959	2	6
Q9QXS1	K.EAQAVPATLQELEATK.A	Y	70.59	849.947	2	11
Q9QXS1	R.SQVEEELFSVR.V	Y	70.32	661.832	2	8
Q9QXS1	K.GGELVYTDTEAR.D	Y	70.11	655.814	2	3
Q9QXS1	R.DPYTEQTISLFQAMK.K	Y	69.35	886.427	2	3
Q9QXS1	R.DSQDAGGFGPEDR.L	Y	69.25	675.779	2	7
Q9QXS1	K.EGVVGPELHHK.L	Y	68.93	601.319	2	7
Q9QXS1	R.LQM(sub E)DKEQMAQQLVEETQGFQR.T	Y	68.38	1269.11	2	1	Mutation
Q9QXS1	R.ALT(sub V)PAAELLDSGVISHELYQQLQR.G	Y	68.31	1326.72	2	4	Mutation
Q9QXS1	R.LSVAAQEAAR.L	Y	68.3	508.279	2	4
Q9QXS1	K.AGVVGPELHEK.L	Y	67.52	568.309	2	5
Q9QXS1	K.LEQLFQDEVAK.A	Y	67.14	660.343	2	6
Q9QXS1	R.LLEAQIATGGIIDPVHSHR.V	N	67.11	676.372	3	1
Q9QXS1	R.MGIVGPEFK.D	Y	66.5	489.259	2	4
Q9QXS1	K.AQLEPVASPAK.K	Y	65.3	555.81	2	4
Q9QXS1	R.C(+57.02)VEDPETGLR.L	Y	64.8	588.27	2	6	Carbamidomethylation
Q9QXS1	K.AHAFVVQQR.E	Y	63.95	528.289	2	3
Q9QXS1	K.GFFN(sub D)PNTHENLTYLQLLER.C	Y	63.84	769.386	3	10	Mutation
Q9QXS1	R.REEAAVDAQQQK.R	Y	63.73	686.842	2	6
Q9QXS1	R.SKEQAELEAAR.Q	Y	63.36	616.316	2	1
Q9QXS1	R.LLEAQVATGGIIDPVHSHR.L	Y	63.3	1007.05	2	3
Q9QXS1	R.LKAEVTEAAR.Q	Y	63.22	363.207	3	5
Q9QXS1	R.VVIVDPETGK.E	Y	63.15	528.8	2	8
Q9QXS1	R.GMHQSIEEFR.A	Y	62.3	617.284	2	6
Q9QXS1	R.FPVTEAVNK.G	Y	61.52	502.775	2	4
Q9QXS1	K.AEAELLQQQK.E	Y	61.21	579.309	2	4
Q9QXS1	K.AQVEQELTTLR.L	Y	61.19	644.347	2	2
Q9QXS1	R.LQAEEVAQQK.S	Y	61.17	572.303	2	2
Q9QXS1	R.RPELEDSTLR.Y	Y	60.76	608.32	2	2
Q9QXS1	R.GYFDEEMNR.I	Y	60.56	580.737	2	14
Q9QXS1	R.QLAEAHAQAK.A	Y	60.13	533.784	2	1
Q9QXS1	R.KVALEEVER.L	Y	60.1	358.203	3	2
Q9QXS1	R.MVEGYQGLR.C	Y	59.9	526.762	2	3
Q9QXS1	R.C(+57.02)ITDPQTGLC(+57.02)LLPLK.E	Y	59.79	864.948	2	2	Carbamidomethylation
Q9QXS1	K.RQELEAELAK.V	Y	59.68	593.824	2	2
Q9QXS1	R.QVQVALETAQR.S	Y	59.57	621.844	2	4
Q9QXS1	R.C(+57.02)DNFTTSWR.D	Y	58.96	593.75	2	6	Carbamidomethylation
Q9QXS1	R.IISLETYNLFR.E	Y	57.79	684.878	2	8
Q9QXS1	K.GFFN(sub D)PNTEENLTYLQLMER.C	Y	57.48	1158.55	2	1	Mutation
Q9QXS1	R.QLQLAQEAAQK.R	Y	57.38	614.337	2	5
Q9QXS1	K.QEELQHLEQQR.Q	Y	57.01	719.355	2	1
Q9QXS1	K.SLLAWQSLSR.D	Y	56.87	580.824	2	3
Q9QXS1	R.LPLDKDPAR.E	Y	56.55	512.792	2	4
Q9QXS1	R.EVLEMESAWR.Y	Y	56.55	625.295	2	2
Q9QXS1	R.LTAEDLYEAR.I	Y	56.35	590.803	2	5
Q9QXS1	R.RQEQIQAVPIANC(+57.02)QAAR.E	Y	56.22	977.005	2	4	Carbamidomethylation
Q9QXS1	R.VSLDEALQR.G	Y	55.89	515.779	2	10
Q9QXS1	K.VTLVQTLEIQR.Q	Y	55.65	650.385	2	6
Q9QXS1	K.GLVGPELHDR.L	Y	55.43	546.792	2	3
Q9QXS1	R.TVV(sub T)IWEIINSEYFTAEQR.R	Y	55.39	1099.55	2	2	Mutation
Q9QXS1	R.RKQEELQHLEQQR.Q	Y	55.3	431.23	4	2
Q9QXS1	K.N(sub D)PYSGNTISLFQAMK.K	Y	55.04	835.907	2	1	Mutation
Q9QXS1	R.AN(sub L)VPAAELLDSGVISHELYQQLQR.G	Y	54.92	1326.21	2	1	Mutation
Q9QXS1	R.N(sub D)PYSGQSVSLFQALK.K	Y	54.71	819.924	2	4	Mutation
Q9QXS1	R.QSSEAEIQAK.A	Y	53.89	545.771	2	1
Q9QXS1	R.SLAAEEEAAR.Q	Y	53.86	523.757	2	4
Q9QXS1	R.KGQLC(+57.02)FEGLR.A	Y	53.48	403.212	3	2	Carbamidomethylation
Q9QXS1	R.QLLEEELAR.L	Y	53.3	550.8	2	8
Q9QXS1	R.SWSLVTFR.T	Y	52.7	498.268	2	7
Q9QXS1	R.LAAEQELIR.L	Y	52.65	521.797	2	4
Q9QXS1	R.ALP(sub V)PAAELLDSGVISHELYQQLQR.G	Y	52.44	883.46	3	1	Mutation
Q9QXS1	R.WQAVLAQTDVR.Q	Y	52.43	643.845	2	7
Q9QXS1	K.ENTAYFQFFSDVR.E	Y	52.27	812.383	2	2
Q9QXS1	R.LSYTQLLK.R	Y	51.56	483.285	2	13
Q9QXS1	R.SIQEELQHLR.Q	Y	51.53	626.834	2	12
Q9QXS1	K.ELIPAEEALR.L	Y	51.32	570.813	2	5
Q9QXS1	R.LPVDVAYQR.G	Y	51.3	530.791	2	4
Q9QXS1	R.LFNAIIHR.H	Y	51.2	492.291	2	3
Q9QXS1	R.LYVHEAVK.A	Y	51.18	479.772	2	1
Q9QXS1	R.HYE(sub Q)QLLQSLEQGEQEESR.C	Y	50.74	1102.02	2	2	Mutation
Q9QXS1	R.LQEDKEQMAE(sub Q)QLVEETQGFQR.T	Y	50.72	846.074	3	2	Mutation
Q9QXS1	K.SIITYVSSLYDAM(+15.99)PR.V	Y	50.66	866.438	2	1	Oxidation (M)
Q9QXS1	R.TLLQGSGC(+57.02)LAGIYLEDSK.E	Y	50.65	962.991	2	2	Carbamidomethylation
Q9QXS1	R.LTVNEAVK.E	Y	50.32	437.255	2	3
Q9QXS1	K.LISLFQAMK.K	Y	50.16	525.803	2	7
Q9QXS1	K.QELMASMEEAR.R	Y	49.94	647.791	2	2
Q9QXS1	R.QVEEEIMALK.V	Y	49.93	595.307	2	4
Q9QXS1	K.GQLC(+57.02)FEGLR.A	Y	49.75	540.266	2	2	Carbamidomethylation
Q9QXS1	R.SMVEEGTGLR.L	Y	49.68	539.762	2	3
Q9QXS1	K.GLVEDTLR.Q	Y	48.71	451.75	2	6
Q9QXS1	R.ELAEQELEK.Q	Y	48.66	544.777	2	2
Q9QXS1	K.LHVAILER.E	Y	48.4	475.792	2	6
Q9QXS1	R.V(sub T)VTIWEIINSEYFTAEQR.R	Y	48.07	1099.55	2	2	Mutation
Q9QXS1	R.N(sub I)DSAEWGVDLPSVEAQLGSHR.G	Y	47.85	756.372	3	2	Mutation
Q9QXS1	K.VSITEAMHR.N	Y	47.44	522.266	2	2
Q9QXS1	K.LSIYEALK.K	Y	47.06	468.772	2	5
Q9QXS1	R.ALQALDELR.L	Y	46.93	514.788	2	1
Q9QXS1	R.SLSAIYLEK.L	Y	46.41	512.289	2	5
Q9QXS1	K.T(sub V)PAQQLQEAGILSQEELQR.L	Y	45.96	1070.06	2	1	Mutation
Q9QXS1	R.Q(sub E)SADPLSAWLQDAK.R	Y	45.68	765.383	2	3	Mutation
Q9QXS1	R.SE(sub Q)VMDEATALQLQEGLTSIEEVTK.N	Y	45.62	1311.16	2	1	Mutation
Q9QXS1	R.SAEVELQSK.R	Y	45.22	495.757	2	1
Q9QXS1	K.IVITIVEEVETR.R	Y	44.77	700.902	2	1
Q9QXS1	R.EAIAELER.E	Y	44.32	465.746	2	5
Q9QXS1	K.VEVPVGSFK.G	Y	44.03	481.271	2	5
Q9QXS1	K.SILDEELQR.L	Y	43.96	551.79	2	6
Q9QXS1	K.GFFDPNV(sub T)HENLTYLQLLER.C	Y	43.89	769.058	3	1	Mutation
Q9QXS1	R.HKPMLIDMNK.V	Y	43.54	613.819	2	2
Q9QXS1	R.N(sub G)LFDEEMNEILTDPSDDTK.G	Y	43.34	1113.49	2	1	Mutation
Q9QXS1	R.FLET(sub V)QYLTGGLIEPDTPGR.V	Y	43.13	1054.05	2	1	Mutation
Q9QXS1	R.N(sub D)GHNLISLLEVLSGDSLPR.E	Y	42.1	1017.55	2	2	Mutation
Q9QXS1	R.LLN(sub D)PEDVDVPQPDEK.S	Y	41.7	854.424	2	4	Mutation
Q9QXS1	R.LLDAQLATGGIVDPR.L	Y	41.57	769.928	2	3
Q9QXS1	K.GFFDPD(sub N)TEENLTYLQLMER.C	Y	41.34	1159.55	2	2	Mutation
Q9QXS1	R.QAEAELALR.V	Y	41.19	500.772	2	1
Q9QXS1	K.E(sub Q)SAEEQAQAQAQAQAAAEK.L	Y	40.99	979.96	2	3	Mutation
Q9QXS1	R.ILSDPSDDTK.G	N	40.81	545.767	2	1
Q9QXS1	R.FLEEEAEK.M	Y	40.75	497.738	2	3
Q9QXS1	R.Y(sub H)YT(sub Q)QLLQSLEQGEQEESR.C	Y	40.74	1101.02	2	1	Mutation
Q9QXS1	K.IVITVVEEHER.K	Y	40.59	662.367	2	1
Q9QXS1	R.N(sub D)DPSGQMLLLLSDAR.K	Y	40.56	815.408	2	2	Mutation
Q9QXS1	K.AIVQLKPR.N	Y	40.12	462.802	2	1
Q9QXS1	K.Q(sub E)NTAYFQFFSDVR.E	Y	40.09	811.881	2	2	Mutation
Q9QXS1	K.EMSVYEAYR.K	Y	39.73	574.258	2	3
Q9QXS1	R.GLLRPSTATLLLEAE(sub Q)AATGFLVDPVR.N	Y	39.57	904.185	3	1	Mutation
Q9QXS1	R.VYHDPSTE(sub Q)EPVTYSQLQQR.C	Y	39.43	1139.05	2	1	Mutation
Q9QXS1	R.TLLQGSGC(+57.02)LAGIYLEDSKEK.V	Y	39.39	1091.56	2	1	Carbamidomethylation
Q9QXS1	K.ED(sub N)TAYFQFFSDVR.E	Y	39.28	812.872	2	1	Mutation
Q9QXS1	R.DLLQQFR.T	Y	39.14	460.252	2	4
Q9QXS1	R.LQLETTER.Q	Y	39.14	495.262	2	1
Q9QXS1	A.EKAVTGYS(sub K)DPYSGNTISLFQAMK.K	Y	38.84	836.402	3	1	Mutation
Q9QXS1	R.LQLEAC(+57.02)ETR.T	Y	38.55	560.276	2	1	Carbamidomethylation
Q9QXS1	R.LPVEVAYK.R	Y	38.47	459.768	2	2
Q9QXS1	R.DDPSGE(sub Q)MLLLLSDAR.K	Y	37.77	816.406	2	1	Mutation
Q9QXS1	R.ILQ(sub S)DPQ(sub S)DDTKGFFDPNTHENLTYLQLLER.C	Y	37.77	1154.22	3	1	Mutation
Q9QXS1	K.KESYSALMR.E	Y	37.53	542.775	2	2
Q9QXS1	R.MP(sub G)IVGPEFK.D	Y	37.17	509.274	2	1	Mutation
Q9QXS1	K.GLLSAEVAR.L	Y	37.16	458.265	2	5
Q9QXS1	K.LQMEQ(sub A)GLC(+57.02)EEQLNQADALLQSDIR.L	Y	37.03	934.784	3	1	Carbamidomethylation; Mutation
Q9QXS1	R.AGTLSN(sub I)TEFADMLSGNAGGFR.S	Y	36.84	1058.51	2	1	Mutation
Q9QXS1	R.LSFSGLR.A	Y	35.78	390.224	2	5
Q9QXS1	K.LAAISEATR.L	Y	35.44	466.266	2	2
Q9QXS1	K.KGWLYYEAGQR.F	Y	35.39	685.847	2	1
Q9QXS1	R.AGLVGPELHEK.L	Y	35.28	575.317	2	3
Q9QXS1	R.DGHD(sub N)LISLLEVLSGDSLPR.E	Y	34.82	679.368	3	3	Mutation
Q9QXS1	K.QITVEELVR.S	Y	34.41	543.809	2	3
Q9QXS1	K.LLLWSQR.M	Y	33.69	458.274	2	2
Q9QXS1	R.ANELQLR.W	Y	33.48	422.238	2	5
Q9QXS1	Y.VSSLYDAMPR.V	Y	32.06	569.78	2	2
Q9QXS1	K.VALEEVER.L	Y	31.99	472.755	2	1
Q9QXS1	K.Y(sub G)FFDPNTEENLTYLQV(sub L)P(sub M)ER.C	N	31.93	1188.06	2	2	Mutation
Q9QXS1	R.T(sub V)YHN(sub D)PSTQEPVTYSQLQQR.C	Y	31.87	1139.05	2	1	Mutation
Q9QXS1	R.LTVDEAVR.A	Y	31.4	451.749	2	3
Q9QXS1	R.N(sub L)EDLLQDAQDEKEQLNEYK.G	Y	31.26	1161.56	2	1	Mutation
Q9QXS1	R.SELELTLGK.L	Y	30.56	495.276	2	1
Q9QXS1	K.DPYTGEE(sub Q)ISLFQAMK.K	Y	28.9	864.914	2	1	Mutation
Q9QXS1	R.LAEVEAALEK.Q	Y	28.52	536.8	2	1
Q9QXS1	R.IQ(sub D)A(sub S)AEWGVDLPSVEAQLGSHR.G	Y	28.25	755.045	3	1	Mutation
Q9QXS1	K.GFFDPD(sub N)THENLTYLQLLR(sub E).R	Y	27.66	1090.06	2	1	Mutation
Q9QXS1	K.TISLVIR.S	Y	27.39	401.262	2	1
Q9QXS1	R.LSVYQAMK.K	Y	27.37	470.251	2	2
Q9QXS1	R.LLEAE(sub Q)AC(+57.02)TGGIIDPSTGER.F	Y	26.99	994.991	2	1	Carbamidomethylation; Mutation
Q9QXS1	R.SLHPHVPGVTNLQVMR.A	Y	26.56	892.979	2	1
Q9QXS1	K.P(sub V)E(sub Q)SGSESVIQEYVDLR.T	Y	26.19	904.445	2	1	Mutation
Q9QXS1	K.LEE(sub Q)LFQDEVAK.A	Y	26.07	660.845	2	1	Mutation
Q9QXS1	R.DGHNLV(sub I)V(sub S)LLEVLSGDSLPR.E	Y	26.07	678.369	3	1	Mutation
Q9QXS1	R.SIE(sub Q)EELQHLR.Q	Y	25.17	418.56	3	1	Mutation
Q9QXS1	Q.ISLFQAMK.K	Y	25.16	469.261	2	1
Q9QXS1	R.LLPLTDK.A	Y	25.11	400.25	2	2
Q9QXS1	R.GGAQ(sub E)GELQALR.A	Y	24.85	550.291	2	1	Mutation
Q9QXS1	R.E(sub Q)LAEEDLAQQR.A	Y	24.57	651.327	2	1	Mutation
Q9QXS1	R.TLQQ(sub E)EHVTVAQLR.E	Y	23.73	761.91	2	1	Mutation
Q9QXS1	R.EAEERF(sub V)QRSLAAEEEAAR.Q	Y	23.67	1046.51	2	1	Mutation
Q9QXS1	K.AQVQ(sub E)QELTTLR.L	Y	23.49	643.852	2	1	Mutation
Q9QXS1	R.VTQLLERWQAVLAQTDVR.Q	Y	23.05	1063.59	2	2
E9Q616	R.HEVTEISNTDVETQPGK.T	Y	126.55	942.452	2	9
E9Q616	K.VDIDVPDVDVHGPDWHLK.M	N	125.56	1028.51	2	55
E9Q616	K.GGQTGLQGPGLSVSGPQGHLESESGK.V	N	122.17	1232.61	2	7
E9Q616	K.VQANLDTPDINIEGPEAK.I	N	115.59	962.486	2	8
E9Q616	K.MDINAPDMDVQGPDWHLK.M	N	114.26	1041.47	2	9
E9Q616	K.APDVQLNAPDVDVHGPEWNLK.M	N	112.67	1157.57	2	13
E9Q616	K.VDINAPDVDVQGPDWHLK.M	N	111.78	1009.5	2	9
E9Q616	K.IKGDVPSVGLEGPNIDLQGPEGK.I	N	110.48	1160.11	2	5
E9Q616	R.LPSGSGPASPTTGSAVDIR.A	Y	108.72	885.454	2	8
E9Q616	K.GPSVDVEVPDVDLEC(+57.02)PDAK.L	Y	105.64	1020.97	2	11	Carbamidomethylation
E9Q616	R.ELLLPNWQGSGSHGLTIAQR.D	Y	104.48	1089.08	2	9
E9Q616	K.GSGLGLHGAVPDIGVK.G	N	102.84	738.911	2	16
E9Q616	K.VDISAPDVDVHGPDWHLK.M	Y	102.74	1000.5	2	14
E9Q616	K.VEAPDVEVHGPDWHLK.M	Y	101.23	914.454	2	17
E9Q616	K.VDISAPDVDVQGPDWHLK.M	Y	100.77	995.994	2	7
E9Q616	K.APSFSVSAPQVSIPDVNVNLK.G	N	100.63	1085.08	2	3
E9Q616	K.VDISAPDMDVHGPDWHLK.M	Y	99.45	1016.48	2	15
E9Q616	K.LPQFGISTPGSDLDINIK.G	N	98.86	958.013	2	10
E9Q616	K.APEVDVQGPEWSLK.M	Y	98.76	777.893	2	7
E9Q616	K.MDISAPDVDVHGPDWHLK.M	Y	97.64	1016.48	2	11
E9Q616	K.GPSFNVASPESDFGVSLK.G	N	97.26	919.448	2	17
E9Q616	K.LDIDTPDIDIHGPEGK.L	Y	96.84	867.93	2	9
E9Q616	K.GPQITGPSLEGDLGLK.G	Y	95.52	791.427	2	6
E9Q616	R.EFSAPSTPTGTLEFAGGDAK.G	N	94.16	991.968	2	13
E9Q616	K.VDIEGPNVNIEGPEGK.L	Y	93.9	833.917	2	12
E9Q616	K.VPDVDLEC(+57.02)PDAK.L	Y	93.71	679.316	2	5	Carbamidomethylation
E9Q616	K.GPQISAPSMDFNLEGPK.V	N	92.71	894.436	2	1
E9Q616	K.VDIEAPDVSIEGPEGK.L	Y	92.31	827.909	2	7
E9Q616	K.LDIETSDVSLEGPEGK.L	Y	92.16	844.914	2	4
E9Q616	K.VKGDLDAAGPNLEGDFK.G	N	91.25	873.435	2	4
E9Q616	K.GHYEVTGSDDEAGK.L	N	91.21	732.814	2	5
E9Q616	K.GDVPSVGLEGPNIDLQGPEGK.I	N	90.82	1039.52	2	3
E9Q616	K.GPGVDLPSVDLSMPK.V	N	90.58	756.391	2	7
E9Q616	K.VNVEAPNVNMEGLGGK.L	Y	89.8	814.407	2	7
E9Q616	K.LDISAPDLNLEGPEGK.L	Y	89.59	834.429	2	8
E9Q616	K.GPNVDMSRPDIEIEGPEGK.L	N	89.53	1020.48	2	8
E9Q616	R.VDIETPNLEGTLTGPK.I	Y	88.65	842.443	2	7
E9Q616	K.GDLDISIPKPEGDLK.G	Y	88.44	798.927	2	6
E9Q616	R.AGAISASGPELEGAGHSK.F	Y	88.3	819.907	2	7
E9Q616	K.AEGPEVDVNLPK.A	N	88.1	634.329	2	18
E9Q616	K.LDIDVPNVDVQGPELHMK.M	Y	87.87	1010.01	2	5
E9Q616	K.TPQISMSDIDLNVK.G	Y	86.33	780.9	2	5
E9Q616	K.LDANIPEVAVEGPEGK.W	Y	84.7	819.422	2	7
E9Q616	R.SSEVVLSGDDEDYQR.I	Y	84.61	849.873	2	7
E9Q616	K.VPDVNIEGPEGK.L	Y	84.34	627.322	2	4
E9Q616	K.VDIDVPDLDIEGPEGK.L	Y	83.92	855.926	2	4
E9Q616	K.VKGEYEVTPPK.L	Y	83.52	623.835	2	5
E9Q616	K.GDLDAAGPNLEGDFK.G	N	83.04	759.856	2	6
E9Q616	K.VDIDVPDVNIEGPDTK.L	Y	82.7	863.429	2	3
E9Q616	K.LKGPQITGPSLEGDLGLK.G	Y	82.67	912.015	2	2
E9Q616	K.C(+57.02)PTVDIDTPDVNIEVPEGK.L	Y	82.66	1049.49	2	2	Carbamidomethylation
E9Q616	K.VDIDVPDVNIEGPDAK.L	N	82.57	848.424	2	23
E9Q616	K.ADVDASLPEVEGGVK.V	Y	82.39	743.372	2	15
E9Q616	R.SEDGVEGDLGETQSR.T	Y	80.75	789.844	2	5
E9Q616	K.TPTVDVTVPEAELNVDSPEINIGGK.S	N	80.13	1297.67	2	1
E9Q616	K.GEGPEVDVSLPK.A	N	79.96	613.816	2	8
E9Q616	R.SPEPGQTWTHEVFSSR.S	Y	79.69	922.932	2	2
E9Q616	K.GGVDVILPNVEGK.A	Y	75.87	648.861	2	11
E9Q616	K.GEGPEVDVNLPK.A	N	75.01	627.32	2	7
E9Q616	K.ISMPDVDLHIK.G	Y	74.71	423.228	3	49
E9Q616	K.LAGNLHFSGPK.I	N	74.68	570.81	2	6
E9Q616	K.LKKPDVDITAPK.V	N	74.66	442.265	3	10
E9Q616	K.VEVSAPDVSIEGSEGK.L	Y	74.17	801.897	2	4
E9Q616	K.VDINAPDVDVR.G	Y	74.01	606.812	2	5
E9Q616	K.VGIDAPDVEVHGPDWHLK.M	Y	73.92	992.497	2	7
E9Q616	K.VPDVDISSPGINVEAPDIHMK.A	N	73.77	745.041	3	1
E9Q616	K.GGVTGSPEASISGSK.G	N	73.55	667.332	2	4
E9Q616	K.DIDITSPEFMIK.I	Y	73.51	704.856	2	13
E9Q616	K.ISMPDFDLHLK.G	N	73.03	439.227	3	29
E9Q616	K.VKGDVDISGPK.L	N	71.99	557.807	2	3
E9Q616	K.GPGLDFEGPDAK.L	N	71.52	601.786	2	8
E9Q616	K.VEANVQAGAGEGK.W	N	71.51	615.307	2	6
E9Q616	R.ISMADVDLNVAAPK.G	Y	71.31	722.378	2	6
E9Q616	K.ISMPDVDLHMK.G	Y	71.26	429.214	3	7
E9Q616	K.AESPEMEVNLPK.S	Y	71.15	672.327	2	3
E9Q616	K.GEIDASVPEMEADLR.G	Y	70.5	816.381	2	5
E9Q616	K.LDVNAPDIDVHGPEGK.L	N	70.49	559.28	3	2
E9Q616	K.APDVDVSVAGPDAALK.A	N	69.8	762.904	2	2
E9Q616	K.GPEVDISAPK.V	N	69.63	506.767	2	6
E9Q616	K.MPSLEVSVPK.I	N	68.66	543.795	2	5
E9Q616	K.ISMPDIDLHLK.S	Y	68.45	427.9	3	12
E9Q616	K.VKGDVDVSLPK.V	N	68.21	578.831	2	20
E9Q616	K.FKVPGVEASGPK.I	N	67.67	405.895	3	2
E9Q616	K.GEGPDVDVSLPK.A	Y	67.3	606.806	2	2
E9Q616	K.MYFPDVEFDIK.S	N	67.25	702.331	2	13
E9Q616	K.VSLPDVDLDLK.G	Y	66.9	607.335	2	7
E9Q616	K.ISMPDIDLNLK.G	N	66.88	629.838	2	12
E9Q616	K.GEYDVTVPR.A	Y	66.81	518.258	2	10
E9Q616	K.VSVATPDVSLEASEGAVK.L	N	66.64	879.958	2	1
E9Q616	K.ISMPDFDLNLK.G	Y	66.27	646.831	2	10
E9Q616	K.AEGPDVAVDLPK.G	N	66.21	605.819	2	1
E9Q616	K.ISMPEIDLNLK.G	N	66.18	636.845	2	13
E9Q616	K.ISMPDVGLNLK.G	Y	66.09	593.828	2	3
E9Q616	K.ITGPDANVHLK.T	N	65.42	582.822	2	9
E9Q616	K.LKGPDINLPEVSVK.T	Y	64.91	503.626	3	7
E9Q616	K.MDISAPDVEVHGPEWNLK.M	Y	64.59	679.661	3	4
E9Q616	K.VDIDTPQVDVHGPDLK.I	Y	63.57	583.297	3	6
E9Q616	K.VSMPDVELNLK.G	N	63.57	622.831	2	4
E9Q616	K.GPEIDIEGPEGK.L	Y	63.43	620.807	2	2
E9Q616	K.GPEVDVDVGDIDIEC(+57.02)PEGK.L	Y	62.42	1021.96	2	1	Carbamidomethylation
E9Q616	K.VKGEYDVTMPK.L	Y	62.27	633.822	2	5
E9Q616	K.ISMPDLNLNLK.G	N	62.21	629.346	2	11
E9Q616	K.VKGDVDASLPK.M	Y	62.18	564.815	2	5
E9Q616	K.SDIDVSGPNVDVK.V	Y	61.92	672.835	2	1
E9Q616	K.GPDINLPEVSVK.T	Y	61.78	634.341	2	2
E9Q616	K.ISMPDVDLELK.G	N	61.77	630.33	2	10
E9Q616	K.MPDMHVSMPK.I	N	61.57	586.765	2	3
E9Q616	K.FKAEAPLPSPK.L	N	60.77	592.837	2	4
E9Q616	K.VKGDMDVTVPK.I	Y	60.3	396.88	3	5
E9Q616	K.LEGPHLSLK.G	N	59.94	497.288	2	8
E9Q616	K.GEGPEVDIPK.A	Y	59.91	1040.52	1	7
E9Q616	K.ISMPEVDLNLK.G	Y	59.49	629.838	2	13
E9Q616	K.LHAPGLDLK.G	N	59.35	482.283	2	10
E9Q616	K.ISMPDLHLK.G	N	59.25	527.29	2	42
E9Q616	K.VHIGADGVK.M	N	58.83	448.253	2	3
E9Q616	K.VKGDVDVTVPK.L	Y	57.97	578.831	2	7
E9Q616	K.FKVPDVQFK.T	Y	56.35	369.877	3	10
E9Q616	K.LSSGQISGPEIK.G	N	56.26	608.333	2	3
E9Q616	K.VGSLDVNVK.A	Y	56.26	465.765	2	4
E9Q616	K.ADLDVSGPK.V	N	56.19	451.234	2	4
E9Q616	K.GPQVSSSLNLDTSK.L	N	55.9	716.867	2	5
E9Q616	K.ANIDVSGPK.V	N	55.22	450.741	2	5
E9Q616	K.GDVDVSLPK.V	N	54.91	465.249	2	6
E9Q616	K.VKGDVDMSLPK.V	N	54.31	594.817	2	5
E9Q616	K.VQ(sub E)VSAPDVSIEGSEGK.L	Y	53.77	801.404	2	5	Mutation
E9Q616	K.ISMPDVDLNFK.G	Y	53.31	639.821	2	1
E9Q616	K.LN(sub D)IDVPNVDVQGPELHMK.M	Y	53.07	1009.52	2	2	Mutation
E9Q616	K.TPTVDVTVPEAELD(sub N)VDSPEINIGGK.S	N	52.98	1298.16	2	1	Mutation
E9Q616	K.LKGDVDVSLPK.V	Y	52.84	585.839	2	13
E9Q616	K.VDVSVPDVDVHGPDWNLK.M	Y	52.82	664.33	3	1
E9Q616	K.MDID(sub N)APDMDVQGPDWHLK.M	N	52.57	1041.97	2	3	Mutation
E9Q616	K.A(sub V)DINAPDVDVQGPDWHLK.M	N	52.37	995.483	2	5	Mutation
E9Q616	K.FGTFGGLGSK.S	N	52.31	485.751	2	3
E9Q616	K.E(sub M)DISAPDVEVHGPEWNLK.M	Y	51.72	678.996	3	1	Mutation
E9Q616	K.EGDQIVGATIYFDNLQSGEVTQLLNTMGHHTVGLK.L	Y	51.58	1262.64	3	1
E9Q616	K.FGMPGFK.A	Y	51.2	392.196	2	11
E9Q616	K.LGGGEVDLK.G	N	50.61	444.243	2	6
E9Q616	K.GDMDVTVPK.I	Y	50.34	481.236	2	3
E9Q616	K.APSFSVSAPE(sub Q)VSIPDVNVNLK.G	N	49.94	1085.58	2	1	Mutation
E9Q616	K.FSMPGFK.A	N	49.37	407.2	2	34
E9Q616	K.MPEMNIK.A	N	49.09	431.711	2	1
E9Q616	K.ISMPDVDFNLK.G	Y	48.78	639.822	2	1
E9Q616	K.FSVPGVK.G	Y	48.74	367.215	2	11
E9Q616	K.FSVPGFK.A	Y	48.34	391.214	2	13
E9Q616	K.SGVDVSLPK.V	Y	48.31	901.498	1	4
E9Q616	K.VDLDVSGPK.V	Y	48.28	465.247	2	5
E9Q616	K.VN(sub D)IEAPDVSIEGPEGK.L	Y	48.24	827.417	2	3	Mutation
E9Q616	K.ISMPDVDLNIK.G	Y	47.73	622.836	2	1
E9Q616	K.MN(sub D)ISAPDVEVHGPEWNLK.M	Y	47.7	1018.49	2	4	Mutation
E9Q616	K.ISMPDVDLNMK.G	Y	47.39	631.808	2	2
E9Q616	K.VDINAPEVEVQGK.V	N	46.94	699.367	2	2
E9Q616	K.VPEVDIK.G	N	46.87	400.23	2	8
E9Q616	K.VPDVDIK.G	Y	46.45	393.222	2	11
E9Q616	K.IEGSITGPSVEIGTPDVDVHGLGGK.L	Y	46.13	812.084	3	1
E9Q616	K.VKGDVDISLPK.V	N	45.54	585.839	2	3
E9Q616	K.ASLGSLEGEVEAEASSPK.G	N	45.41	880.932	2	1
E9Q616	K.VN(sub D)INAPDVDVR.G	Y	44.57	606.321	2	4	Mutation
E9Q616	K.VSGPDLDMNLK.G	N	44.42	594.8	2	1
E9Q616	K.IKGDIDVSVPK.I	Y	43.82	585.839	2	9
E9Q616	K.GPSFL(sub N)VASPESDFGVSLK.G	N	43.76	918.965	2	1	Mutation
E9Q616	K.ADVDISVPK.L	Y	43.45	472.257	2	2
E9Q616	K.IKGDT(sub V)PSVGLEGPNIDLQGPEGK.I	N	43.15	1161.11	2	2	Mutation
E9Q616	K.FSMPSLK.G	Y	42.64	405.214	2	17
E9Q616	K.FSMPTLK.G	Y	41.63	412.222	2	11
E9Q616	K.AQ(sub E)GPEVDVNLPK.A	N	41.29	633.837	2	1	Mutation
E9Q616	R.EVGVDVNFPK.V	N	41.28	552.289	2	1
E9Q616	K.MN(sub D)INAPDMDVQGPDWHLK.M	N	40.82	1040.97	2	2	Mutation
E9Q616	K.ISMQDVDLSLGSC(+57.02)K.L	Y	40.55	776.871	2	4	Carbamidomethylation
E9Q616	K.MDINQ(sub A)PDMDVQGPDWHLK.M	N	40.46	1069.98	2	3	Mutation
E9Q616	R.SQ(sub E)DGVEGDLGETQSR.T	Y	40.3	789.356	2	1	Mutation
E9Q616	K.FGVSGIK.A	N	39.76	354.207	2	5
E9Q616	K.MPDMHIK.A	Y	39.55	436.211	2	2
E9Q616	K.N(sub D)IDITSPEFMIK.I	Y	39.23	704.365	2	2	Mutation
E9Q616	K.GDVDMSLPK.V	N	38.78	481.235	2	5
E9Q616	K.KPDVDITAPK.V	N	38.6	542.305	2	3
E9Q616	R.MPEINIK.A	N	38.33	422.733	2	4
E9Q616	K.MDISQ(sub A)PDVEVHGPEWNLK.M	Y	36.75	1047.5	2	1	Mutation
E9Q616	K.VPDVELK.S	Y	36.36	400.231	2	10
E9Q616	K.FQVTVPGAK.V	Y	36.29	473.771	2	3
E9Q616	K.FP(sub G)TFGGLGSK.S	N	36.14	505.768	2	1	Mutation
E9Q616	K.APEP(sub V)DVQGPEWSLK.M	Y	35.16	776.893	2	1	Mutation
E9Q616	K.T(sub V)DIDVPDVDVHGPDWHLK.M	N	35.1	686.676	3	1	Mutation
E9Q616	K.D(sub I)SMPDVDLHIK.G	Y	35.02	635.313	2	1	Mutation
E9Q616	K.P(sub V)DIEGPNVNIEGPEGK.L	Y	34.82	832.91	2	1	Mutation
E9Q616	K.VEGDIKGPEVDIK.G	N	33.95	699.877	2	5
E9Q616	K.FTFSGR.E	N	33.72	357.68	2	5
E9Q616	K.VDISQ(sub A)PDVDVHGPDWHLK.M	Y	33.64	1029.01	2	1	Mutation
E9Q616	K.LQGSGVSLASK.K	N	33.22	523.794	2	1
E9Q616	R.DN(sub D)GT(sub V)FVQEVMQNSPAAR.T	Y	33.13	932.437	2	3	Mutation
E9Q616	K.LN(sub D)ISAPDLNLEGPEGK.L	Y	32.86	833.924	2	2	Mutation
E9Q616	K.IKGDLDISIPKPEGDLK.G	Y	31.9	613.347	3	1
E9Q616	K.VPDVQFK.T	Y	31.61	416.731	2	2
E9Q616	K.GQ(sub E)GPEVDIPK.A	Y	30.95	520.276	2	1	Mutation
E9Q616	K.A(sub V)N(sub S)VATPDVSLEASEGAVK.L	N	30.69	879.455	2	1	Mutation
E9Q616	K.GPGIDIK.C	Y	29.57	350.204	2	3
E9Q616	K.P(sub V)DIEAPDVSIEGPEGK.L	Y	29.51	826.91	2	1	Mutation
E9Q616	R.HEVTEISD(sub N)TDVETQPGK.T	Y	29.33	628.973	3	1	Mutation
E9Q616	V.EVHGPDWHLK.M	Y	29.18	609.305	2	1
E9Q616	K.VN(sub D)IDVPDVNIEGPDT(sub A)K.L	N	28.18	862.937	2	1	Mutation
E9Q616	K.VKGDVDLALPNVEGDLK.G	Y	27.28	891.49	2	1
E9Q616	K.GQ(sub E)GPDVDVSLPK.A	Y	26.13	606.323	2	1	Mutation
E9Q616	K.VN(sub S)A(sub V)ATPDVSLEASEGAVK.L	N	25.9	879.456	2	1	Mutation
E9Q616	K.A(sub V)N(sub S)GPDLDMNLK.G	N	25.51	594.289	2	2	Mutation
E9Q616	M.PFLSISSPK.V	N	25.35	488.279	2	2
E9Q616	K.T(sub V)Q(sub E)APDVEVHGPDWHLK.M	Y	24.19	914.951	2	1	Mutation
E9Q616	K.VPN(sub D)VNIEGPEGK.L	Y	23.65	626.823	2	1	Mutation
E9Q616	K.M(+15.99)PKFSMPGFKGEGPEVDVNLPK.A	N	23.37	1210.61	2	1	Oxidation (M)
E9Q616	G.SD(sub G)LGLHGAVPDIGVK.G	N	23.22	493.277	3	1	Mutation
E9Q616	K.MPEVNIK.A	N	22.21	415.724	2	1
P63260	R.C(+57.02)PEALFQPSFLGMESC(+57.02)GIHETTFNSIMK.C	N	147.78	1077.83	3	72	Carbamidomethylation
P63260	R.KDLYANTVLSGGTTMYPGIADR.M	N	138.31	1172.09	2	26
P63260	R.TTGIVMDSGDGVTHTVPIYEGYALPHAILR.L	N	138.04	1061.87	3	29
P63260	K.YPIEHGIVTNWDDMEK.I	N	132.1	973.948	2	15
P63260	K.MTQIMFETFNTPAMYVAIQAVLSLYASGR.T	N	129.86	1085.21	3	53
P63260	K.LC(+57.02)YVALDFEQEMATAASSSSLEK.S	N	129.59	1275.58	2	253	Carbamidomethylation
P63260	K.YSVWIGGSILASLSTFQQMWISK.Q	N	127.16	1301.67	2	65
P63260	K.DLYANTVLSGGTTMYPGIADR.M	N	118.06	1108.04	2	270
P63260	K.SYELPDGQVITIGNER.F	N	117.01	895.947	2	73
P63260	R.VAPEEHPVLLTEAPLNPK.A	N	107.02	977.535	2	69
P63260	K.MTQIMFETFNTPAM(+15.99)YVAIQAVLSLYASGR.T	N	96.59	1090.55	3	4	Oxidation (M)
P63260	R.DLTDYLMKILTERGYSFTTTAER.E	N	96	908.793	3	1
P63260	R.KYSVWIGGSILASLSTFQQMWISK.Q	N	93.64	910.816	3	9
P63260	R.DIKEKLC(+57.02)YVALDFEQEMATAASSSSLEK.S	N	90.62	1055.17	3	4	Carbamidomethylation
P63260	K.YSVWIGGSILASLSTFQQMWISKQEYDESGPSIVHR.K	N	90.61	1367.34	3	22
P63260	K.QEYDESGPSIVHR.K	N	87.17	758.852	2	14
P63260	K.IWHHTFYNELR.V	N	85.63	505.92	3	129
P63260	R.HQGVMVGMGQK.D	N	83.95	586.287	2	18
P63260	K.DSYVGDEAQSK.R	N	82.44	599.764	2	6
P63260	R.TTGIVMDSGDGVTHTVPIYEGYALPH.A	N	78.71	1365.65	2	29
P63260	K.LC(+57.02)YVALDFEQEM(+15.99)ATAASSSSLEK.S	N	78.17	1283.59	2	5	Carbamidomethylation; Oxidation (M)
P63260	R.GYSFTTTAER.E	N	77.41	566.766	2	45
P63260	K.MTQIMFETFD(sub N)TPAMYVAIQAVLSLYASGR.T	N	74.12	1085.54	3	13	Mutation
P63260	Y.VALDFEQEMATAASSSSLEK.S	N	73.48	1057.5	2	32
P63260	R.TTGIVMDSGDGVTHTVPIYEGY.A	N	73.16	1156.54	2	23
P63260	K.DLYANTVLSGGTTM(+15.99)YPGIADR.M	N	71.4	1116.04	2	11	Oxidation (M)
P63260	R.N(sub D)LTDYLMKILTERGYSFTTTAER.E	N	71.34	908.458	3	1	Mutation
P63260	K.N(sub D)LYANTVLSGGTTMYPGIADR.M	N	70.55	1107.55	2	7	Mutation
P63260	S.FLGMESC(+57.02)GIHETTFNSIMK.C	N	70.52	1101.5	2	8	Carbamidomethylation
P63260	R.HQGVMVGM(+15.99)GQK.D	N	69.3	594.284	2	5	Oxidation (M)
P63260	R.TTGN(sub I)VMDSGDGVTHTVPIYEGYALPHAILR.L	N	69.2	1062.21	3	1	Mutation
P63260	L.FQPSFLGMESC(+57.02)GIHETTFNSIMK.C	N	68.71	887.743	3	13	Carbamidomethylation
P63260	V.APEEHPVLLTEAPLNPK.A	N	68.64	928	2	2
P63260	R.CPEE(sub A)LFQPSFLGMESC(+57.02)GIHETTFNSIMK.C	N	67.89	1078.16	3	1	Carbamidomethylation; Mutation
P63260	K.LCYVE(sub A)LDFEQEMATAASSSSLEK.S	N	67.88	1276.09	2	45	Mutation
P63260	R.AVFPSIVGRPR.H	N	67.86	599.855	2	38
P63260	K.QQ(sub E)YDESGPSIVHR.K	N	67.18	758.358	2	2	Mutation
P63260	K.YST(sub V)WIGGSILASLSTFQQMWISK.Q	N	66.48	1302.67	2	13	Mutation
P63260	R.VAPEEHPR(sub V)LLTEAPLNPK.A	N	64.88	1006.04	2	11	Mutation
P63260	K.MTQIMFETFNTPQ(sub A)MYVAIQAVLSLYASGR.T	N	64.85	1104.22	3	21	Mutation
P63260	R.CH(sub P)EALFQPSFLGMESC(+57.02)GIHETTFNSIMK.C	N	64.78	1072.15	3	2	Carbamidomethylation; Mutation
P63260	R.VN(sub A)PEEHPVLLTEAPLNPK.A	N	64.36	999.037	2	6	Mutation
P63260	R.HQGVM(+15.99)VGMGQK.D	N	64.29	594.284	2	2	Oxidation (M)
P63260	K.MTM(sub Q)IMFETFNTPAMYVAIQAVLSLYASGR.T	N	63.36	1086.21	3	9	Mutation
P63260	R.TTGIVMDSGDGVTHTVPIYEGYQ(sub A)LPHAILR.L	N	63.16	1080.88	3	1	Mutation
P63260	K.EITALAPSTMK.I	N	62.76	581.312	2	23
P63260	K.F(sub S)YELPDGQVITIGNER.F	N	61.98	925.965	2	3	Mutation
P63260	R.DLTDYLMK.I	N	61.81	499.746	2	40
P63260	R.R(sub V)APEEHPVLLTEAPLNPK.A	N	60.49	671.031	3	4	Mutation
P63260	S.YELPDGQVITIGNER.F	N	60.49	852.432	2	4
P63260	H.TVPIYEGYALPHAILR.L	N	60.47	605.004	3	16
P63260	K.DLYQ(sub A)NTVLSGGTTMYPGIADR.M	N	59.93	1136.55	2	10	Mutation
P63260	K.DLYAD(sub N)TVLSGGTTMYPGIADR.M	N	59.05	1108.53	2	34	Mutation
P63260	K.SYELPDGQVITIGD(sub N)ER.F	N	58.33	896.445	2	2	Mutation
P63260	N.TVLSGGTTMYPGIADR.M	N	58.15	819.909	2	18
P63260	K.C(+57.02)DVDIR.K	N	58.1	389.18	2	6	Carbamidomethylation
P63260	K.YSVWN(sub I)GGSILASLSTFQQMWISK.Q	N	57.63	1302.16	2	10	Mutation
P63260	K.AGFAGDDAPR.A	N	57.24	488.727	2	14
P63260	Y.ANTVLSGGTTMYPGIADR.M	N	57.06	912.449	2	11
P63260	M.ESC(+57.02)GIHETTFNSIMK.C	N	56.91	877.396	2	3	Carbamidomethylation
P63260	K.H(sub Y)N(sub S)VWIGGSILASLSTFQQMWISK.Q	N	56.63	1302.17	2	1	Mutation
P63260	R.C(+57.02)PEALFQPSFLGMESC(+57.02)GIHETTFN.S	Y	56.63	1386.61	2	1	Carbamidomethylation
P63260	E.YDESGPSIVHR.K	N	55.62	630.303	2	4
P63260	K.EKLC(+57.02)YVALDFEQEMATAASSSSLEK.S	N	55.58	936.443	3	1	Carbamidomethylation
P63260	K.MTQIMFETFNTPE(sub A)MYVAIQAVLSLYASGR.T	N	55.41	1104.55	3	1	Mutation
P63260	K.DLYE(sub A)NTVLSGGTTMYPGIADR.M	N	54.03	1137.05	2	6	Mutation
P63260	L.GMESC(+57.02)GIHETTFNSIMK.C	N	53.94	971.425	2	1	Carbamidomethylation
P63260	MG(sub E)EEIAALVIDNGSGMC(+57.02)K.A	N	53.54	947.945	2	4	Carbamidomethylation; Mutation
P63260	R.C(+57.02)PEALFQPSFLGM(+15.99)ESC(+57.02)GIHETTFNSIMK.C	N	53.5	1083.16	3	2	Carbamidomethylation; Oxidation (M)
P63260	K.LCYVM(sub A)LDFEQEMATAASSSSLEK.S	N	53.49	1277.09	2	2	Mutation
P63260	K.IWHG(ins)HTFYNELR.V	N	52.88	524.926	3	3	Mutation
P63260	K.N(sub L)C(+57.02)YVALDFEQEMATAASSSSLEK.S	N	52.84	1276.08	2	6	Carbamidomethylation; Mutation
P63260	K.IIAPPERKYSVWIGGSILASLSTFQQMWISK.Q	N	52.62	877.479	4	3
P63260	R.TTGIVM(+15.99)DSGDGVTHTVPIYEGYALPH.A	N	51.88	916.101	3	1	Oxidation (M)
P63260	R.DLTDYLM(+15.99)K.I	N	51.62	507.743	2	18	Oxidation (M)
P63260	K.MTE(sub Q)IMFETFNTPAMYVAIQAVLSLYASGR.T	N	51.24	1085.54	3	2	Mutation
P63260	R.C(+57.02)PEALFE(sub Q)PSFLGMESC(+57.02)GIHETTFNSIMK.C	N	51.09	1078.16	3	1	Carbamidomethylation; Mutation
P63260	K.YSVWIGGSILASN(sub L)STFQQMWISK.Q	N	50.6	868.446	3	1	Mutation
P63260	R.HQGVM(+15.99)VGM(+15.99)GQK.D	N	49.96	602.282	2	1	Oxidation (M)
P63260	K.IIAPPER.K	N	49.81	398.239	2	19
P63260	S.C(+57.02)GIHETTFNSIMK.C	N	49.43	769.357	2	1	Carbamidomethylation
P63260	H.GIVTNWDDMEK.I	N	48.93	654.299	2	12
P63260	K.LC(+57.02)YVALDFEE(sub Q)EMATAASSSSLEK.S	N	48.86	1276.09	2	3	Carbamidomethylation; Mutation
P63260	K.YSVWIGGSN(sub I)LASLSTFQQMWISK.Q	N	48.35	1302.17	2	3	Mutation
P63260	K.YSVWIGGSIN(sub L)ASLSTFQQMWISK.Q	N	48.25	868.448	3	2	Mutation
P63260	K.MTQIMFETFD(sub N)TPAM(+15.99)YVAIQAVLSLYASGR.T	N	48.23	1090.88	3	1	Oxidation (M); Mutation
P63260	MEEG(sub E)IAALVIDNGSGMC(+57.02)K.A	N	47.98	947.945	2	1	Carbamidomethylation; Mutation
P63260	I.WHHTFYNELR.V	N	47.84	468.225	3	9
P63260	R.N(sub V)G(sub A)PEEHPVLLTEAPLNPK.A	N	47.84	978.017	2	1	Mutation
P63260	K.SYER(sub L)PDGQVITIGNER.F	N	46.9	917.458	2	8	Mutation
P63260	K.QEYDESGPSIR(sub V)HR.K	N	46.77	787.364	2	5	Mutation
P63260	K.YPIQ(sub E)HGIVTNWDDMEK.I	N	46.77	973.464	2	2	Mutation
P63260	R.TTGN(sub I)VMDSGDGVTHTVPIYEGYALPH.A	N	46.72	1366.15	2	8	Mutation
P63260	K.LCYVF(sub A)LDFEQEMATAASSSSLEK.S	N	46.64	857.07	3	1	Mutation
P63260	R.TTGIVMDSN(sub G)DGVTHTVPIYEGYALPHAILR.L	N	46.4	648.931	5	2	Mutation
P63260	K.YPIEHN(sub G)IVTNWDDMEK.I	N	46.18	1002.46	2	10	Mutation
P63260	K.M(+15.99)TE(sub Q)IMFETFNTPAMYVAIQAVLSLYASGR.T	N	46	1090.87	3	3	Oxidation (M); Mutation
P63260	R.TTGIVMDSGDGVTH.T	N	45.98	695.318	2	8
P63260	L.FE(sub Q)PSFLGMESC(+57.02)GIHETTFNSIMK.C	N	45.63	1331.61	2	4	Carbamidomethylation; Mutation
P63260	Q.EYDESGPSIVHR.K	N	45.61	694.824	2	3
P63260	R.N(sub G)YSFTTTAER.E	N	45.35	595.275	2	9	Mutation
P63260	K.DLYANTVLSGGTTMD(sub Y)PGIADR.M	N	45.18	1084.03	2	1	Mutation
P63260	K.SYW(sub E)LPDGQVITIGNER.F	N	44.82	924.465	2	4	Mutation
P63260	K.QW(sub E)YDESGPSIVHR.K	N	44.54	787.364	2	4	Mutation
P63260	K.IIAPPERK.Y	N	43.99	462.286	2	2
P63260	K.R(sub I)WHHTFYNELR.V	N	43.84	779.88	2	9	Mutation
P63260	MEG(sub E)EIAALVIDNGSGMC(+57.02)K.A	N	43.64	947.947	2	5	Carbamidomethylation; Mutation
P63260	E.G(sub K)IWHHTFYNELR.V	N	43.29	524.927	3	6	Mutation
P63260	K.YN(sub S)VWV(sub I)GGSV(sub I)LASLSTFQQMWISKQEYDESGPSIVHR.K	N	43.26	1025.5	4	1	Mutation
P63260	K.DQ(sub L)YANTVLSGGTTMYPGIADR.M	N	43.07	1115.53	2	1	Mutation
P63260	R.DIKEKLC(+57.02)YVALDFEQEM(+15.99)ATAASSSSLEK.S	N	43.02	1060.5	3	1	Carbamidomethylation; Oxidation (M)
P63260	K.N(sub A)GFAGDDAPR.A	N	42.67	510.23	2	1	Mutation
P63260	R.AVFPSIVGRP.R	N	42.58	521.805	2	9
P63260	Y.PIEHA(sub G)IVTNWDDMEK.I	N	42.56	899.425	2	1	Mutation
P63260	W.HHTFYNELR.V	N	42.05	608.796	2	8
P63260	K.YPIEHQ(sub G)IVTNWDDMEK.I	N	42.04	673.313	3	5	Mutation
P63260	E.G(sub K)SYELPDGQVITIGNER.F	N	41.49	924.457	2	1	Mutation
P63260	K.IKIIAPPERK.Y	N	41.34	582.875	2	3
P63260	K.MTQIMFETFNTPM(sub A)MYVAIQAVLSLYASGR.T	N	41.2	1105.21	3	1	Mutation
P63260	K.C(sub S)YELPDGQVITIGNER.F	N	41.16	903.946	2	1	Mutation
P63260	K.QR(sub E)YDESGPSIVHR.K	N	40.95	772.381	2	2	Mutation
P63260	K.AP(sub G)FAGDDAPR.A	N	40.57	508.743	2	5	Mutation
P63260	R.KDLYANTVLSGGTTM(+15.99)YPGIADR.M	N	40.49	787.059	3	1	Oxidation (M)
P63260	K.Q(sub I)WHHTFYNELR.V	N	40.23	765.865	2	6	Mutation
P63260	K.DN(sub L)YANTVLSGGTTMYPGIADR.M	N	40.03	1108.53	2	5	Mutation
P63260	K.IWHHD(sub T)FYNELR.V	N	39.31	510.58	3	1	Mutation
P63260	R.VQ(sub A)PEEHPVLLTEAPLNPK.A	N	39.2	1006.04	2	2	Mutation
P63260	G.YSFTTTAER.E	N	39.12	538.255	2	1
P63260	R.VS(sub A)PEN(sub E)HPVLLTEAPLNPK.A	N	38.56	978.035	2	1	Mutation
P63260	K.YPIEHA(sub G)IVTD(sub N)WDDMEK.I	N	38.45	981.448	2	1	Mutation
P63260	K.YSVWIGGSILE(sub A)SLSTFQQMWISK.Q	N	38.44	1330.68	2	3	Mutation
P63260	H.HTFYNELR.V	N	38.4	540.264	2	1
P63260	R.AVFPSIVGR.P	N	38.21	473.279	2	21
P63260	K.EIV(sub T)ALAPSTMK.I	N	37.99	580.325	2	2	Mutation
P63260	K.IWHHE(sub T)FYNELR.V	N	37.81	515.253	3	6	Mutation
P63260	K.YSVWIGGSILQ(sub A)SLSTFQQMWISK.Q	N	37.74	1330.19	2	5	Mutation
P63260	K.YPIEHE(sub G)IVTNWDDMEK.I	N	37.68	673.647	3	1	Mutation
P63260	K.YPN(sub I)EHGIVTNWDDMEK.I	N	37.49	974.446	2	1	Mutation
P63260	K.F(sub S)YQ(sub E)LPDGQVITIGNER.F	N	37.24	925.477	2	1	Mutation
P63260	L.G(sub K)YPIEHA(sub G)IVTNWDDMEK.I	N	37.21	1009.47	2	9	Mutation
P63260	R.T(sub V)APQ(sub E)EHPVLLTEAPLNPK.A	N	37.04	978.035	2	2	Mutation
P63260	R.C(+57.02)PEALFQPSFLGMESC(+57.02)GIHETTFNSIM(+15.99)K.C	N	36.75	1083.15	3	2	Carbamidomethylation; Oxidation (M)
P63260	K.QEYP(sub D)ESGPSIVHR.K	N	36.23	749.857	2	1	Mutation
P63260	R.Q(sub V)P(sub A)PEEHPVLLTEAPLNPK.A	N	36.16	670.355	3	1	Mutation
P63260	K.MTE(sub Q)IMFETFNTPAM(+15.99)YVAIQAVLSLYASGR.T	N	36.14	1090.88	3	2	Oxidation (M); Mutation
P63260	K.LC(+57.02)YVALDFQ(sub E)QEMATAASSSSLEK.S	N	35.74	850.393	3	1	Carbamidomethylation; Mutation
P63260	K.SYELPDGQP(sub V)ITIGNER.F	N	35.36	596.961	3	1	Mutation
P63260	K.EITALAPSTM(+15.99)K.I	N	35.2	589.31	2	1	Oxidation (M)
P63260	K.YPV(sub I)EY(sub H)GIVTNWDDMEK.I	N	34.74	653.633	3	1	Mutation
P63260	H.TVPIYEGYALPH.A	N	34.48	680.351	2	1
P63260	E.REIVRDY(sub I)KEKM(sub L)CYVALDFEQEMATAASSSSLEK.S	N	34	1276.6	3	1	Mutation
P63260	E.KLCYVAT(sub L)DFEQEMATAASSSSLEK.S	N	33.8	1305.1	2	1	Mutation
P63260	K.E(sub I)WHHTFYNELR.V	N	33.6	766.355	2	1	Mutation
P63260	R.CH(sub P)EALFQPSFLGMESC(+57.02)GIHETTFN.S	N	33.38	1378.1	2	1	Carbamidomethylation; Mutation
P63260	K.MTQIM(+15.99)FETFNTPN(sub A)MYVAIQAVLSLYASGR.T	N	33.3	1104.88	3	1	Oxidation (M); Mutation
P63260	K.YSVWIGGSV(sub I)LS(sub A)SLSTFQQMWISK.Q	N	33.1	868.781	3	2	Mutation
P63260	K.YPIEHD(sub G)IVTNWDDMEK.I	N	33.03	1002.96	2	1	Mutation
P63260	Y.VALDFEE(sub Q)EMATAASSSSLEK.S	N	32.61	1058	2	1	Mutation
P63260	H.TFYNELR.V	N	32.57	471.737	2	5
P63260	R.VAPEEHPVN(sub L)LTEAPLNPK.A	N	32.47	652.344	3	1	Mutation
P63260	K.YSVWIGGSILASLSTFE(sub Q)QMWISK.Q	N	32.27	868.449	3	1	Mutation
P63260	S.YQ(sub E)LPDGQVITIGNER.F	N	31.04	851.936	2	2	Mutation
P63260	N.TPW(sub A)MYVAIQAVLSLYASGR.T	N	30.56	709.374	3	1	Mutation
P63260	M(+15.99)EEEIAALVIDNGP(sub S)GMCK.A	N	30.31	968.442	2	3	Oxidation (M); Mutation
P63260	E.KV(sub L)CYVALDFEE(sub Q)EMATAASSSSLEK.S	N	30.23	1304.61	2	1	Mutation
P63260	K.YPIEHGIVTNWDDM(+15.99)EK.I	N	29.13	981.951	2	1	Oxidation (M)
P63260	R.N(sub A)VFPSIVGR.P	N	28.32	494.781	2	21	Mutation
P63260	K.YST(sub V)WIGGSILASLSTFE(sub Q)QMWISK.Q	N	28.31	1303.17	2	1	Mutation
P63260	Y.VALDFEQQ(sub E)MATAASSSSLEK.S	N	27.91	705.01	3	1	Mutation
P63260	R.Q(sub A)VFPSIVGR.P	N	27.8	501.789	2	3	Mutation
P63260	K.DM(sub L)YANQ(sub T)VLSGGTTMYPGIADR.M	N	27.69	1130.53	2	1	Mutation
P63260	K.IWHHTFYNEL.R	N	26.98	680.325	2	1
P63260	K.YPIEHGIVE(sub T)NWDDMEK.I	N	26.58	987.951	2	1	Mutation
P63260	K.DM(sub L)F(sub Y)ANTVLSGGTTMYPGIADR.M	N	26.43	1109.03	2	2	Mutation
P63260	R.L(sub V)L(sub A)PEEHPVLLTEAPLNPK.A	N	26.36	1005.55	2	3	Mutation
P63260	Y.VAIE(sub Q)AVLSLYASGR.T	N	25.98	724.912	2	1	Mutation
P63260	F.NTPD(sub A)MYVAIQAVLSLYASGR.T	N	25.82	723.7	3	1	Mutation
P63260	S.FLN(sub G)MESC(+57.02)GIHETTFNSIMK.C	N	25.71	753.678	3	1	Carbamidomethylation; Mutation
P63260	K.YN(sub S)VWV(sub I)GGSV(sub I)LASLSTFQQMWISK.Q	N	25.66	867.774	3	1	Mutation
P63260	Y.AD(sub N)TVLSGGTTMYPGIADR.M	N	25.48	912.954	2	1	Mutation
P63260	R.HN(sub Q)N(sub G)VMVGMGQK.D	N	25.45	607.79	2	2	Mutation
P63260	L.H(sub F)H(sub Q)PSFLGMESC(+57.02)GIHETTFNSIMK.C	N	25.3	887.413	3	1	Carbamidomethylation; Mutation
P63260	K.DLYANTT(sub V)LSGGTTMYPGIADR.M	N	25.11	1109.04	2	1	Mutation
P63260	K.DLYS(sub A)T(sub N)TVLSGGTTMYPGIADR.M	N	25.04	1109.53	2	1	Mutation
P63260	Y.VAIQAVLSLYASGR.T	N	25	724.41	2	1
P63260	Y.ALPHAILR.L	N	24.65	445.781	2	1
P63260	M.Q(sub E)SC(+57.02)GIHETTFNSIMK.C	N	24.61	876.907	2	1	Carbamidomethylation; Mutation
P63260	K.Q(sub E)ITALAPSTMK.I	N	24.3	580.828	2	1	Mutation
P63260	I.LTEH(sub R)GYSFTTTAER.E	N	23.73	538.254	3	2	Mutation
P63260	Y.VQ(sub A)LDFEQEMATAASSSSLEK.S	N	23.72	1086.01	2	3	Mutation
P63260	K.LC(+57.02)YVQ(sub A)LDFEQEMATAASSSSLEK.S	N	23.65	1304.1	2	1	Carbamidomethylation; Mutation
P63260	R.EIVRDIKEK.L	N	23.47	377.223	3	1
P63260	R.KYN(sub S)VWV(sub I)GGSV(sub I)LASLSTFQQMWISK.Q	N	23.4	910.472	3	1	Mutation
P63260	K.H(sub S)YH(sub E)LPDGQVITIGNER.F	N	23.19	924.959	2	1	Mutation
P63260	K.RGILTLK.Y	N	22.76	400.77	2	1
Q3UA89	R.C(+57.02)PEALFQPSFLGMESC(+57.02)GIHETTFNSIMK.C	N	147.78	1077.83	3	72	Carbamidomethylation
Q3UA89	R.KDLYANTVLSGGTTMYPGIADR.M	N	138.31	1172.09	2	26
Q3UA89	R.TTGIVMDSGDGVTHTVPIYEGYALPHAILR.L	N	138.04	1061.87	3	29
Q3UA89	K.YPIEHGIVTNWDDMEK.I	N	132.1	973.948	2	15
Q3UA89	K.MTQIMFETFNTPAMYVAIQAVLSLYASGR.T	N	129.86	1085.21	3	53
Q3UA89	K.LC(+57.02)YVALDFEQEMATAASSSSLEK.S	N	129.59	1275.58	2	253	Carbamidomethylation
Q3UA89	K.YSVWIGGSILASLSTFQQMWISK.Q	N	127.16	1301.67	2	65
Q3UA89	K.DLYANTVLSGGTTMYPGIADR.M	N	118.06	1108.04	2	270
Q3UA89	K.SYELPDGQVITIGNER.F	N	117.01	895.947	2	73
Q3UA89	R.VAPEEHPVLLTEAPLNPK.A	N	107.02	977.535	2	69
Q3UA89	K.MTQIMFETFNTPAM(+15.99)YVAIQAVLSLYASGR.T	N	96.59	1090.55	3	4	Oxidation (M)
Q3UA89	R.KYSVWIGGSILASLSTFQQMWISK.Q	N	93.64	910.816	3	9
Q3UA89	R.DIKEKLC(+57.02)YVALDFEQEMATAASSSSLEK.S	N	90.62	1055.17	3	4	Carbamidomethylation
Q3UA89	K.YSVWIGGSILASLSTFQQMWISKQEYDESGPSIVHR.K	N	90.61	1367.34	3	22
Q3UA89	K.QEYDESGPSIVHR.K	N	87.17	758.852	2	14
Q3UA89	K.IWHHTFYNELR.V	N	85.63	505.92	3	129
Q3UA89	R.HQGVMVGMGQK.D	N	83.95	586.287	2	18
Q3UA89	K.DSYVGDEAQSK.R	N	82.44	599.764	2	6
Q3UA89	R.TTGIVMDSGDGVTHTVPIYEGYALPH.A	N	78.71	1365.65	2	29
Q3UA89	K.LC(+57.02)YVALDFEQEM(+15.99)ATAASSSSLEK.S	N	78.17	1283.59	2	5	Carbamidomethylation; Oxidation (M)
Q3UA89	K.MTQIMFETFD(sub N)TPAMYVAIQAVLSLYASGR.T	N	74.12	1085.54	3	13	Mutation
Q3UA89	Y.VALDFEQEMATAASSSSLEK.S	N	73.48	1057.5	2	32
Q3UA89	R.TTGIVMDSGDGVTHTVPIYEGY.A	N	73.16	1156.54	2	23
Q3UA89	K.DLYANTVLSGGTTM(+15.99)YPGIADR.M	N	71.4	1116.04	2	11	Oxidation (M)
Q3UA89	K.N(sub D)LYANTVLSGGTTMYPGIADR.M	N	70.55	1107.55	2	7	Mutation
Q3UA89	S.FLGMESC(+57.02)GIHETTFNSIMK.C	N	70.52	1101.5	2	8	Carbamidomethylation
Q3UA89	R.HQGVMVGM(+15.99)GQK.D	N	69.3	594.284	2	5	Oxidation (M)
Q3UA89	R.TTGN(sub I)VMDSGDGVTHTVPIYEGYALPHAILR.L	N	69.2	1062.21	3	1	Mutation
Q3UA89	L.FQPSFLGMESC(+57.02)GIHETTFNSIMK.C	N	68.71	887.743	3	13	Carbamidomethylation
Q3UA89	V.APEEHPVLLTEAPLNPK.A	N	68.64	928	2	2
Q3UA89	R.CPEE(sub A)LFQPSFLGMESC(+57.02)GIHETTFNSIMK.C	N	67.89	1078.16	3	1	Carbamidomethylation; Mutation
Q3UA89	K.LCYVE(sub A)LDFEQEMATAASSSSLEK.S	N	67.88	1276.09	2	45	Mutation
Q3UA89	R.AVFPSIVGRPR.H	N	67.86	599.855	2	38
Q3UA89	K.QQ(sub E)YDESGPSIVHR.K	N	67.18	758.358	2	2	Mutation
Q3UA89	K.YST(sub V)WIGGSILASLSTFQQMWISK.Q	N	66.48	1302.67	2	13	Mutation
Q3UA89	R.VAPEEHPR(sub V)LLTEAPLNPK.A	N	64.88	1006.04	2	11	Mutation
Q3UA89	K.MTQIMFETFNTPQ(sub A)MYVAIQAVLSLYASGR.T	N	64.85	1104.22	3	21	Mutation
Q3UA89	R.CH(sub P)EALFQPSFLGMESC(+57.02)GIHETTFNSIMK.C	N	64.78	1072.15	3	2	Carbamidomethylation; Mutation
Q3UA89	R.VN(sub A)PEEHPVLLTEAPLNPK.A	N	64.36	999.037	2	6	Mutation
Q3UA89	R.HQGVM(+15.99)VGMGQK.D	N	64.29	594.284	2	2	Oxidation (M)
Q3UA89	K.MTM(sub Q)IMFETFNTPAMYVAIQAVLSLYASGR.T	N	63.36	1086.21	3	9	Mutation
Q3UA89	R.TTGIVMDSGDGVTHTVPIYEGYQ(sub A)LPHAILR.L	N	63.16	1080.88	3	1	Mutation
Q3UA89	K.EITALAPSTMK.I	N	62.76	581.312	2	23
Q3UA89	K.F(sub S)YELPDGQVITIGNER.F	N	61.98	925.965	2	3	Mutation
Q3UA89	R.DLTDYLMK.I	N	61.81	499.746	2	40
Q3UA89	R.R(sub V)APEEHPVLLTEAPLNPK.A	N	60.49	671.031	3	4	Mutation
Q3UA89	H.TVPIYEGYALPHAILR.L	N	60.47	605.004	3	16
Q3UA89	K.DLYQ(sub A)NTVLSGGTTMYPGIADR.M	N	59.93	1136.55	2	10	Mutation
Q3UA89	K.DLYAD(sub N)TVLSGGTTMYPGIADR.M	N	59.05	1108.53	2	34	Mutation
Q3UA89	K.SYELPDGQVITIGD(sub N)ER.F	N	58.33	896.445	2	2	Mutation
Q3UA89	N.TVLSGGTTMYPGIADR.M	N	58.15	819.909	2	18
Q3UA89	K.C(+57.02)DVDIR.K	N	58.1	389.18	2	6	Carbamidomethylation
Q3UA89	K.YSVWN(sub I)GGSILASLSTFQQMWISK.Q	N	57.63	1302.16	2	10	Mutation
Q3UA89	K.AGFAGDDAPR.A	N	57.24	488.727	2	14
Q3UA89	Y.ANTVLSGGTTMYPGIADR.M	N	57.06	912.449	2	11
Q3UA89	M.ESC(+57.02)GIHETTFNSIMK.C	N	56.91	877.396	2	3	Carbamidomethylation
Q3UA89	K.H(sub Y)N(sub S)VWIGGSILASLSTFQQMWISK.Q	N	56.63	1302.17	2	1	Mutation
Q3UA89	E.YDESGPSIVHR.K	N	55.62	630.303	2	4
Q3UA89	K.EKLC(+57.02)YVALDFEQEMATAASSSSLEK.S	N	55.58	936.443	3	1	Carbamidomethylation
Q3UA89	K.MTQIMFETFNTPE(sub A)MYVAIQAVLSLYASGR.T	N	55.41	1104.55	3	1	Mutation
Q3UA89	K.DLYE(sub A)NTVLSGGTTMYPGIADR.M	N	54.03	1137.05	2	6	Mutation
Q3UA89	L.GMESC(+57.02)GIHETTFNSIMK.C	N	53.94	971.425	2	1	Carbamidomethylation
Q3UA89	R.C(+57.02)PEALFQPSFLGM(+15.99)ESC(+57.02)GIHETTFNSIMK.C	N	53.5	1083.16	3	2	Carbamidomethylation; Oxidation (M)
Q3UA89	K.LCYVM(sub A)LDFEQEMATAASSSSLEK.S	N	53.49	1277.09	2	2	Mutation
Q3UA89	K.N(sub L)C(+57.02)YVALDFEQEMATAASSSSLEK.S	N	52.84	1276.08	2	6	Carbamidomethylation; Mutation
Q3UA89	K.IIAPPERKYSVWIGGSILASLSTFQQMWISK.Q	N	52.62	877.479	4	3
Q3UA89	R.TTGIVM(+15.99)DSGDGVTHTVPIYEGYALPH.A	N	51.88	916.101	3	1	Oxidation (M)
Q3UA89	R.DLTDYLM(+15.99)K.I	N	51.62	507.743	2	18	Oxidation (M)
Q3UA89	K.MTE(sub Q)IMFETFNTPAMYVAIQAVLSLYASGR.T	N	51.24	1085.54	3	2	Mutation
Q3UA89	R.C(+57.02)PEALFE(sub Q)PSFLGMESC(+57.02)GIHETTFNSIMK.C	N	51.09	1078.16	3	1	Carbamidomethylation; Mutation
Q3UA89	K.YSVWIGGSILASN(sub L)STFQQMWISK.Q	N	50.6	868.446	3	1	Mutation
Q3UA89	R.HQGVM(+15.99)VGM(+15.99)GQK.D	N	49.96	602.282	2	1	Oxidation (M)
Q3UA89	K.IIAPPER.K	N	49.81	398.239	2	19
Q3UA89	S.C(+57.02)GIHETTFNSIMK.C	N	49.43	769.357	2	1	Carbamidomethylation
Q3UA89	H.GIVTNWDDMEK.I	N	48.93	654.299	2	12
Q3UA89	K.LC(+57.02)YVALDFEE(sub Q)EMATAASSSSLEK.S	N	48.86	1276.09	2	3	Carbamidomethylation; Mutation
Q3UA89	K.YSVWIGGSN(sub I)LASLSTFQQMWISK.Q	N	48.35	1302.17	2	3	Mutation
Q3UA89	K.YSVWIGGSIN(sub L)ASLSTFQQMWISK.Q	N	48.25	868.448	3	2	Mutation
Q3UA89	R.N(sub V)G(sub A)PEEHPVLLTEAPLNPK.A	N	47.84	978.017	2	1	Mutation
Q3UA89	K.QEYDESGPSIR(sub V)HR.K	N	46.77	787.364	2	5	Mutation
Q3UA89	K.YPIQ(sub E)HGIVTNWDDMEK.I	N	46.77	973.464	2	2	Mutation
Q3UA89	R.TTGN(sub I)VMDSGDGVTHTVPIYEGYALPH.A	N	46.72	1366.15	2	8	Mutation
Q3UA89	R.TTGIVMDSN(sub G)DGVTHTVPIYEGYALPHAILR.L	N	46.4	648.931	5	2	Mutation
Q3UA89	K.YPIEHN(sub G)IVTNWDDMEK.I	N	46.18	1002.46	2	10	Mutation
Q3UA89	K.M(+15.99)TE(sub Q)IMFETFNTPAMYVAIQAVLSLYASGR.T	N	46	1090.87	3	3	Oxidation (M); Mutation
Q3UA89	R.TTGIVMDSGDGVTH.T	N	45.98	695.318	2	8
Q3UA89	L.FE(sub Q)PSFLGMESC(+57.02)GIHETTFNSIMK.C	N	45.63	1331.61	2	4	Carbamidomethylation; Mutation
Q3UA89	Q.EYDESGPSIVHR.K	N	45.61	694.824	2	3
Q3UA89	K.DLYANTVLSGGTTMD(sub Y)PGIADR.M	N	45.18	1084.03	2	1	Mutation
Q3UA89	K.SYW(sub E)LPDGQVITIGNER.F	N	44.82	924.465	2	4	Mutation
Q3UA89	K.QW(sub E)YDESGPSIVHR.K	N	44.54	787.364	2	4	Mutation
Q3UA89	K.IIAPPERK.Y	N	43.99	462.286	2	2
Q3UA89	K.YN(sub S)VWV(sub I)GGSV(sub I)LASLSTFQQMWISKQEYDESGPSIVHR.K	N	43.26	1025.5	4	1	Mutation
Q3UA89	K.DQ(sub L)YANTVLSGGTTMYPGIADR.M	N	43.07	1115.53	2	1	Mutation
Q3UA89	R.DIKEKLC(+57.02)YVALDFEQEM(+15.99)ATAASSSSLEK.S	N	43.02	1060.5	3	1	Carbamidomethylation; Oxidation (M)
Q3UA89	K.N(sub A)GFAGDDAPR.A	N	42.67	510.23	2	1	Mutation
Q3UA89	Y.PIEHA(sub G)IVTNWDDMEK.I	N	42.56	899.425	2	1	Mutation
Q3UA89	K.YPIEHQ(sub G)IVTNWDDMEK.I	N	42.04	673.313	3	5	Mutation
Q3UA89	E.G(sub K)SYELPDGQVITIGNER.F	N	41.49	924.457	2	1	Mutation
Q3UA89	K.IKIIAPPERK.Y	N	41.34	582.875	2	3
Q3UA89	K.MTQIMFETFNTPM(sub A)MYVAIQAVLSLYASGR.T	N	41.2	1105.21	3	1	Mutation
Q3UA89	K.C(sub S)YELPDGQVITIGNER.F	N	41.16	903.946	2	1	Mutation
Q3UA89	K.QR(sub E)YDESGPSIVHR.K	N	40.95	772.381	2	2	Mutation
Q3UA89	K.AP(sub G)FAGDDAPR.A	N	40.57	508.743	2	5	Mutation
Q3UA89	R.KDLYANTVLSGGTTM(+15.99)YPGIADR.M	N	40.49	787.059	3	1	Oxidation (M)
Q3UA89	K.DN(sub L)YANTVLSGGTTMYPGIADR.M	N	40.03	1108.53	2	5	Mutation
Q3UA89	R.VS(sub A)PEN(sub E)HPVLLTEAPLNPK.A	N	38.56	978.035	2	1	Mutation
Q3UA89	K.YPIEHA(sub G)IVTD(sub N)WDDMEK.I	N	38.45	981.448	2	1	Mutation
Q3UA89	K.YSVWIGGSILE(sub A)SLSTFQQMWISK.Q	N	38.44	1330.68	2	3	Mutation
Q3UA89	K.YPIEHE(sub G)IVTNWDDMEK.I	N	37.68	673.647	3	1	Mutation
Q3UA89	K.YPN(sub I)EHGIVTNWDDMEK.I	N	37.49	974.446	2	1	Mutation
Q3UA89	K.F(sub S)YQ(sub E)LPDGQVITIGNER.F	N	37.24	925.477	2	1	Mutation
Q3UA89	L.G(sub K)YPIEHA(sub G)IVTNWDDMEK.I	N	37.21	1009.47	2	9	Mutation
Q3UA89	R.T(sub V)APQ(sub E)EHPVLLTEAPLNPK.A	N	37.04	978.035	2	2	Mutation
Q3UA89	R.C(+57.02)PEALFQPSFLGMESC(+57.02)GIHETTFNSIM(+15.99)K.C	N	36.75	1083.15	3	2	Carbamidomethylation; Oxidation (M)
Q3UA89	K.QEYP(sub D)ESGPSIVHR.K	N	36.23	749.857	2	1	Mutation
Q3UA89	R.Q(sub V)P(sub A)PEEHPVLLTEAPLNPK.A	N	36.16	670.355	3	1	Mutation
Q3UA89	K.MTE(sub Q)IMFETFNTPAM(+15.99)YVAIQAVLSLYASGR.T	N	36.14	1090.88	3	2	Oxidation (M); Mutation
Q3UA89	K.LC(+57.02)YVALDFQ(sub E)QEMATAASSSSLEK.S	N	35.74	850.393	3	1	Carbamidomethylation; Mutation
Q3UA89	K.EITALAPSTM(+15.99)K.I	N	35.2	589.31	2	1	Oxidation (M)
Q3UA89	K.YPV(sub I)EY(sub H)GIVTNWDDMEK.I	N	34.74	653.633	3	1	Mutation
Q3UA89	K.REIVRDY(sub I)KEKM(sub L)CYVALDFEQEMATAASSSSLEK.S	N	34	1276.6	3	1	Mutation
Q3UA89	E.KLCYVAT(sub L)DFEQEMATAASSSSLEK.S	N	33.8	1305.1	2	1	Mutation
Q3UA89	R.CH(sub P)EALFQPSFLGMESC(+57.02)GIHETTFN.S	N	33.38	1378.1	2	1	Carbamidomethylation; Mutation
Q3UA89	K.YSVWIGGSV(sub I)LS(sub A)SLSTFQQMWISK.Q	N	33.1	868.781	3	2	Mutation
Q3UA89	K.YPIEHD(sub G)IVTNWDDMEK.I	N	33.03	1002.96	2	1	Mutation
Q3UA89	Y.VALDFEE(sub Q)EMATAASSSSLEK.S	N	32.61	1058	2	1	Mutation
Q3UA89	K.YSVWIGGSILASLSTFE(sub Q)QMWISK.Q	N	32.27	868.449	3	1	Mutation
Q3UA89	K.YPIEHGIVTNWDDM(+15.99)EK.I	N	29.13	981.951	2	1	Oxidation (M)
Q3UA89	K.YST(sub V)WIGGSILASLSTFE(sub Q)QMWISK.Q	N	28.31	1303.17	2	1	Mutation
Q3UA89	K.DM(sub L)YANQ(sub T)VLSGGTTMYPGIADR.M	N	27.69	1130.53	2	1	Mutation
Q3UA89	K.YPIEHGIVE(sub T)NWDDMEK.I	N	26.58	987.951	2	1	Mutation
Q3UA89	K.DM(sub L)F(sub Y)ANTVLSGGTTMYPGIADR.M	N	26.43	1109.03	2	2	Mutation
Q3UA89	R.L(sub V)L(sub A)PEEHPVLLTEAPLNPK.A	N	26.36	1005.55	2	3	Mutation
Q3UA89	F.NTPD(sub A)MYVAIQAVLSLYASGR.T	N	25.82	723.7	3	1	Mutation
Q3UA89	S.FLN(sub G)MESC(+57.02)GIHETTFNSIMK.C	N	25.71	753.678	3	1	Carbamidomethylation; Mutation
Q3UA89	K.YN(sub S)VWV(sub I)GGSV(sub I)LASLSTFQQMWISK.Q	N	25.66	867.774	3	1	Mutation
Q3UA89	Y.AD(sub N)TVLSGGTTMYPGIADR.M	N	25.48	912.954	2	1	Mutation
Q3UA89	L.H(sub F)H(sub Q)PSFLGMESC(+57.02)GIHETTFNSIMK.C	N	25.3	887.413	3	1	Carbamidomethylation; Mutation
Q3UA89	K.DLYANTT(sub V)LSGGTTMYPGIADR.M	N	25.11	1109.04	2	1	Mutation
Q3UA89	K.DLYS(sub A)T(sub N)TVLSGGTTMYPGIADR.M	N	25.04	1109.53	2	1	Mutation
Q3UA89	R.DLV(sub T)DYLMKILTERGYSFTTTAE(sub K)R.E	Y	24.99	908.127	3	1	Mutation
Q3UA89	Y.ALPHAILR.L	N	24.65	445.781	2	1
Q3UA89	M.Q(sub E)SC(+57.02)GIHETTFNSIMK.C	N	24.61	876.907	2	1	Carbamidomethylation; Mutation
Q3UA89	Y.VQ(sub A)LDFEQEMATAASSSSLEK.S	N	23.72	1086.01	2	3	Mutation
Q3UA89	K.LC(+57.02)YVQ(sub A)LDFEQEMATAASSSSLEK.S	N	23.65	1304.1	2	1	Carbamidomethylation; Mutation
Q3UA89	R.EIVRDIKEK.L	N	23.47	377.223	3	1
Q3UA89	R.KYN(sub S)VWV(sub I)GGSV(sub I)LASLSTFQQMWISK.Q	N	23.4	910.472	3	1	Mutation
Q3UA89	K.RGILTLK.Y	N	22.76	400.77	2	1
Q68FD5	R.LAELEEFINGPNNAHIQQVGDR.C	Y	130.08	1232.61	2	20
Q68FD5	R.LPVVIGGLLDVDC(+57.02)SEDVIK.N	Y	124.97	1021.05	2	22	Carbamidomethylation
Q68FD5	R.LASTLVHLGEYQAAVDGAR.K	Y	124.65	986.019	2	19
Q68FD5	R.ISGETIFVTAPHEATAGIIGVNR.K	Y	124.46	1177.13	2	11
Q68FD5	K.YHEQLSTQSLIELFESFK.S	Y	123.47	1100.06	2	21
Q68FD5	K.LHIIEVGTPPTGNQPFPK.K	Y	119.14	973.029	2	28
Q68FD5	R.KFNALFAQGNYSEAAK.V	Y	117.29	879.942	2	13
Q68FD5	R.LLEMNLMHAPQVADAILGNQMFTHYDR.A	Y	115.01	1043.5	3	6
Q68FD5	K.SVNESLNNLFITEEDYQALR.T	Y	112.84	1178.07	2	31
Q68FD5	K.VSQPIEGHAASFAQFK.M	Y	112.25	858.937	2	19
Q68FD5	R.KFDVNTSAVQVLIEHIGNLDR.A	Y	110.62	790.09	3	29
Q68FD5	R.GQC(+57.02)DLELINVC(+57.02)NENSLFK.S	Y	109.88	1077	2	18	Carbamidomethylation
Q68FD5	R.FDFVHDLVLYLYR.N	Y	105.68	567.301	3	20
Q68FD5	R.KDPELWGSVLLESNPYR.R	Y	105.11	1002.01	2	20
Q68FD5	K.AHTMTDDVTFWK.W	Y	103.3	726.332	2	16
Q68FD5	K.FDVNTSAVQVLIEHIGNLDR.A	Y	102.44	1120.58	2	2
Q68FD5	K.DTELAEELLQWFLQEEK.R	Y	102.31	1061.02	2	1
Q68FD5	K.EDKLEC(+57.02)SEELGDLVK.S	Y	97.75	882.42	2	6	Carbamidomethylation
Q68FD5	R.ALEHFTDLYDIK.R	Y	96.3	732.871	2	22
Q68FD5	R.RPLIDQVVQTALSETQDPEEVSVTVK.A	Y	95.56	961.173	3	6
Q68FD5	R.FQEHLQLQNLGINPANIGFSTLTMESDK.F	Y	95.36	1049.19	3	2
Q68FD5	R.GQFSTDELVAEVEKR.N	Y	92.93	854.428	2	7
Q68FD5	K.WISLNTVALVTDNAVYHWSMEGESQPVK.M	Y	92.08	1058.86	3	3
Q68FD5	R.IHEGC(+57.02)EEPATHNALAK.I	Y	90.56	592.947	3	5	Carbamidomethylation
Q68FD5	K.YESLELC(+57.02)RPVLQQGR.K	Y	89.77	924.474	2	12	Carbamidomethylation
Q68FD5	K.VGEQAQVVIIDMNDPSNPIR.R	Y	86.56	1098.05	2	7
Q68FD5	K.DPELWGSVLLESNPYR.R	Y	84.88	937.962	2	1
Q68FD5	K.RDPHLAC(+57.02)VAYER.G	Y	84.8	496.244	3	2	Carbamidomethylation
Q68FD5	R.RPISADSAIMNPASK.V	Y	84.28	779.404	2	10
Q68FD5	R.EHLELFWSR.V	Y	83.94	406.208	3	39
Q68FD5	R.GQFSTDELVAEVEK.R	Y	83.1	776.378	2	4
Q68FD5	R.C(+57.02)NEPAVWSQLAK.A	Y	82.96	701.841	2	1	Carbamidomethylation
Q68FD5	R.HNIMDFAMPYFIQVMK.E	Y	81.3	662.322	3	12
Q68FD5	K.LLYNNVSNFGR.L	Y	80.53	648.836	2	4
Q68FD5	K.LTDQLPLIIVC(+57.02)DR.F	Y	80.35	778.428	2	9	Carbamidomethylation
Q68FD5	K.VGYTPDWIFLLR.N	Y	79.84	740.404	2	23
Q68FD5	K.FNALFAQGNYSEAAK.V	Y	78.57	815.894	2	14
Q68FD5	K.LEC(+57.02)SEELGDLVK.S	Y	77.96	696.339	2	11	Carbamidomethylation
Q68FD5	R.AHIAQLC(+57.02)EK.A	Y	76.84	535.276	2	4	Carbamidomethylation
Q68FD5	R.FQSVPAQPGQTSPLLQYFGILLDQGQLNK.Y	Y	74.67	1063.24	3	1
Q68FD5	R.NNLAGAEELFAR.K	Y	74.61	652.832	2	6
Q68FD5	K.IVLDNSVFSEHR.N	Y	73.9	708.365	2	6
Q68FD5	R.VVGAMQLYSVDR.K	Y	73.74	669.345	2	5
Q68FD5	K.VIQC(+57.02)FAETGQVQK.I	Y	73.27	754.382	2	4	Carbamidomethylation
Q68FD5	R.ESYVETELIFALAK.T	Y	73.01	806.931	2	32
Q68FD5	K.NNRPSEGPLQTR.L	Y	72.16	456.903	3	9
Q68FD5	K.AFMTADLPNELIELLEK.I	Y	71.81	974.004	2	6
Q68FD5	K.WLLLTGISAQQNR.V	Y	71.62	750.419	2	14
Q68FD5	K.IYIDSNNNPER.F	Y	69.56	667.818	2	4
Q68FD5	K.HELIEFR.R	Y	68.67	472.253	2	9
Q68FD5	K.YEEYDNAIITMMNHPTDAWK.E	Y	68.51	814.694	3	1
Q68FD5	R.AVVHTHLLNPEWLVNYFGSLSVEDSLEC(+57.02)LR.A	Y	67.79	875.194	4	11	Carbamidomethylation
Q68FD5	K.VDKLDASESLR.K	Y	67.56	616.824	2	1
Q68FD5	K.TLQIFNIEMK.S	Y	66.93	618.835	2	14
Q68FD5	R.FE(sub Q)EHLQLQNLGINPANIGFSTLTMESDK.F	Y	64.25	1049.52	3	1	Mutation
Q68FD5	R.DPHLAC(+57.02)VAYER.G	Y	64.05	444.211	3	7	Carbamidomethylation
Q68FD5	K.LLLPWLEAR.I	Y	63.76	555.836	2	26
Q68FD5	R.LLEMNLMHAPM(sub Q)VADAILGNQMFTHYDR.A	Y	63.15	1044.51	3	1	Mutation
Q68FD5	K.HDVVFLITK.Y	Y	61.81	536.313	2	6
Q68FD5	R.NLQNLLILTAIK.A	Y	61.63	677.425	2	17
Q68FD5	K.DAMQYASESK.D	Y	61.31	565.243	2	3
Q68FD5	K.SVD(sub N)ESLNNLFITEEDYQALR.T	Y	60.9	1178.57	2	6	Mutation
Q68FD5	R.LLEMD(sub N)LMHAPQVADAILGNQMFTHYDR.A	Y	60.43	1043.84	3	1	Mutation
Q68FD5	R.AHMGMFTELAILYSK.F	Y	60.32	571.289	3	2
Q68FD5	K.EVC(+57.02)FAC(+57.02)VDGK.E	Y	59.48	592.756	2	6	Carbamidomethylation
Q68FD5	K.VANVELYYK.A	Y	59.14	549.794	2	11
Q68FD5	R.V(sub T)SIDAYDNFDNISLAQR.L	Y	58.43	970.969	2	6	Mutation
Q68FD5	M.HAPQVADAILGNQMFTHYDR.A	Y	56.11	1142.55	2	1
Q68FD5	Y.ITNVLQNPDLALR.M	Y	55.45	733.918	2	11
Q68FD5	K.QLPLVKPYLR.S	Y	55.16	409.591	3	9
Q68FD5	K.SVNQ(sub E)SLNNLFITEEDYQALR.T	Y	54.56	785.393	3	10	Mutation
Q68FD5	K.SVDPTLALSVYLR.A	Y	53.93	717.4	2	5
Q68FD5	K.FDVD(sub N)TSAVQVLIEHIGNLDR.A	Y	52.93	747.731	3	3	Mutation
Q68FD5	N.TSAVQVLIEHIGNLDR.A	Y	51.44	882.984	2	2
Q68FD5	K.EAIDSYIK.A	Y	50.3	469.744	2	3
Q68FD5	K.AFMTQ(sub A)DLPNELIELLEK.I	Y	49.81	668.683	3	3	Mutation
Q68FD5	R.KFDVNTSAVE(sub Q)VLIEHIGNLDR.A	Y	49.01	1185.13	2	3	Mutation
Q68FD5	R.KFDVD(sub N)TSAVQVLIEHIGNLDR.A	Y	47.58	790.422	3	1	Mutation
Q68FD5	R.SVQNHNNK.S	Y	47.11	470.732	2	2
Q68FD5	K.ADDPSSYMEVVE(sub Q)AANASGNWEELVK.Y	Y	47.04	1356.11	2	1	Mutation
Q68FD5	K.VSE(sub Q)PIEGHAASFAQFK.M	Y	46.57	859.436	2	2	Mutation
Q68FD5	R.Q(sub L)AA(sub S)TLVHLGEYQAAVDGAR.K	Y	46.09	657.341	3	2	Mutation
Q68FD5	K.AVDVFFPPEAE(sub Q)NDFPVAMQISEK.H	Y	45.95	1290.62	2	2	Mutation
Q68FD5	K.Q(sub A)FMTADLPNELIELLEK.I	Y	45.53	668.684	3	1	Mutation
Q68FD5	M.TADLPNELIELLEK.I	Y	45.47	799.44	2	3
Q68FD5	K.YHQ(sub E)QLSTQSLIELFESFK.S	Y	45.04	1099.56	2	16	Mutation
Q68FD5	R.FN(sub D)FVHDLVLYLYR.N	Y	44.89	566.97	3	2	Mutation
Q68FD5	Y.FLGSIVNFSQDPDVHFK.Y	Y	44.77	650.659	3	2
Q68FD5	R.AYEFAER.C	Y	43.94	443.207	2	3
Q68FD5	R.LG(sub A)SN(sub T)LVHLGEYQAAVDGAR.K	Y	43.36	657.341	3	1	Mutation
Q68FD5	R.Y(sub F)QEHLQLQNLGV(sub I)NPANIGFSTLTMESDK.F	Y	43.14	1049.86	3	1	Mutation
Q68FD5	R.N(sub A)LEHFTDLYDIK.R	Y	42.09	754.374	2	2	Mutation
Q68FD5	R.Q(sub A)LEHFTDLYDIK.R	Y	41.82	761.382	2	2	Mutation
Q68FD5	R.IAAYLFK.G	Y	41.17	413.246	2	4
Q68FD5	R.LAA(sub S)N(sub T)LVHLGEYQAAVDGAR.K	Y	40.66	656.681	3	1	Mutation
Q68FD5	K.E(sub A)FMTADLPNELIELLEK.I	Y	40.48	1003.02	2	1	Mutation
Q68FD5	K.G(sub A)DDPSSYM(+15.99)EVVQAANASGNWEELVK.Y	Y	40.27	1356.62	2	1	Oxidation (M); Mutation
Q68FD5	W.LLLTGISAQQNR.V	Y	40.17	657.379	2	9
Q68FD5	H.LGEYQAAVDGAR.K	Y	40.16	625.312	2	1
Q68FD5	R.ENPYYDSR.V	Y	39.94	522.223	2	1
Q68FD5	K.YHEE(sub Q)LSTQSLIELFESFK.S	Y	39.08	1100.56	2	8	Mutation
Q68FD5	R.ALQ(sub E)HFTDLYDIK.R	Y	38.66	732.375	2	2	Mutation
Q68FD5	K.AT(sub V)N(sub D)VFFPPEAQNDFPVAMQISEK.H	Y	37.5	1290.63	2	1	Mutation
Q68FD5	K.Q(sub E)DKLEC(+57.02)SEELGDLVK.S	Y	35.99	881.929	2	1	Carbamidomethylation; Mutation
Q68FD5	N.TVALVTDD(sub N)AVYHWSMEGESQPVK.M	Y	35.81	1281.61	2	1	Mutation
Q68FD5	R.N(sub L)PVVIGGLLDVDC(+57.02)SEDVIK.N	Y	35.2	1021.54	2	2	Carbamidomethylation; Mutation
Q68FD5	R.GE(sub Q)C(+57.02)DLELINVC(+57.02)NENSLFK.S	Y	34.92	1077.5	2	2	Carbamidomethylation; Mutation
Q68FD5	R.LASN(sub T)V(sub L)VHLGEYQAAVDGAR.K	Y	34.87	657.345	3	1	Mutation
Q68FD5	K.E(sub A)DDPSSYMEVVQAANASGNWEELVK.Y	Y	34.79	923.42	3	1	Mutation
Q68FD5	L.STQSLIELFESFK.S	Y	34.67	764.9	2	1
Q68FD5	K.YY(sub H)T(sub E)QLSTQSLIELFESFK.S	Y	34.16	1099.06	2	3	Mutation
Q68FD5	R.KFDVNTSAT(sub V)QVLIEHIGNLDR.A	Y	33.22	790.758	3	1	Mutation
Q68FD5	Y.TPDWIFLLR.N	Y	33.04	580.825	2	5
Q68FD5	R.M(sub E)C(+57.02)FGAC(+57.02)LFTC(+57.02)YDLLRPDVVLETAWR.H	Y	32.49	1031.82	3	1	Carbamidomethylation; Mutation
Q68FD5	K.YHEQLSV(sub T)QSLIELFESFK.S	Y	32.39	733.052	3	1	Mutation
Q68FD5	K.NLILVVR.G	Y	31.74	413.779	2	3
Q68FD5	L.LLPWLEAR.I	Y	30.97	499.294	2	6
Q68FD5	R.LPT(sub V)VIGGLLDVDC(+57.02)SEDVIK.N	Y	30.04	1022.05	2	1	Carbamidomethylation; Mutation
Q68FD5	L.LYNNVSNFGR.L	Y	29.56	592.295	2	3
Q68FD5	L.PLIIVCDRS(sub F)DFVHDLVLYLYR.N	Y	28.75	850.452	3	8	Mutation
Q68FD5	R.KFL(sub N)ALFAQGNYSEAAK.V	Y	28.72	879.454	2	1	Mutation
Q68FD5	R.ET(sub S)F(sub Y)VETELIFALAK.T	Y	28.65	805.938	2	1	Mutation
Q68FD5	K.GM(+15.99)VKEAIDSYIK.A	Y	27.8	685.356	2	1	Oxidation (M)
Q68FD5	H.LAC(+57.02)VAYER.G	Y	27.37	491.244	2	4	Carbamidomethylation
Q68FD5	K.IVLN(sub D)NSVFSEHR.N	Y	27.15	707.868	2	1	Mutation
Q68FD5	R.GE(sub Q)FSTDELVAEVEKR.N	Y	26.85	854.918	2	1	Mutation
Q68FD5	R.Q(sub E)SYVETELIFALAK.T	Y	26.57	806.443	2	1	Mutation
Q68FD5	K.T(sub S)VNEA(sub S)LNNLFITEEDYQALR.T	Y	26.39	785.065	3	1	Mutation
Q68FD5	K.N(sub V)GF(sub Y)TPDWIFLLR.N	Y	25.42	739.898	2	1	Mutation
Q68FD5	K.YIEIYVQK.V	Y	25.13	528.295	2	1
Q68FD5	R.FDFP(sub V)HDLVLYLYR.N	Y	24.96	849.433	2	1	Mutation
Q68FD5	R.CNEH(sub P)AVWSQLAK.A	Y	24.89	693.328	2	3	Mutation
Q68FD5	R.AAEQAHLWAELVFLYDK.Y	Y	24.63	668.678	3	1
Q68FD5	R.S(sub G)P(sub Q)FSTDELVAEVEKR.N	Y	24.31	853.928	2	1	Mutation
Q68FD5	R.C(+57.02)NQ(sub E)PAVWSQLAK.A	Y	24.12	701.347	2	1	Carbamidomethylation; Mutation
Q68FD5	R.IHEGC(+57.02)EQ(sub E)PATHNALAK.I	Y	24.05	444.712	4	1	Carbamidomethylation; Mutation
Q68FD5	K.AFMR(sub T)ADLPNELIELLEK.I	Y	23.91	668.018	3	1	Mutation
Q68FD5	L.LPWLEAR.I	Y	23.7	442.751	2	3
Q68FD5	R.FN(sub D)FT(sub V)HDLVLYLYR.N	Y	23.25	850.945	2	1	Mutation
Q8BMA8	R.GHVFEESQVAGTPMFVVK.A	N	150.02	981.491	2	17
Q8BMA8	R.WLPAGDALLQMITIHLPSPVTAQK.Y	N	133.29	1300.72	2	44
Q8BMA8	R.YVEPIEDVPC(+57.02)GNIVGLVGVDQFLVK.T	N	123.09	1380.22	2	35	Carbamidomethylation
Q8BMA8	R.SNTGGQAFPQC(+57.02)VFDHWQILPGDPFDNSSRPSQVVAETR.K	N	122.88	1415.66	3	20	Carbamidomethylation
Q8BMA8	K.IWC(+57.02)FGPDGTGPNILTDITK.G	N	121.86	1053.02	2	29	Carbamidomethylation
Q8BMA8	R.FDVHDVTLHADAIHR.G	N	121.54	873.437	2	20
Q8BMA8	R.C(+57.02)ELLYEGPPDDEAAMGIK.S	N	117.01	1004.45	2	32	Carbamidomethylation
Q8BMA8	R.KIWC(+57.02)FGPDGTGPNILTDITK.G	N	116.99	1117.07	2	17	Carbamidomethylation
Q8BMA8	K.ARPFPDGLAEDIDKGEVSAR.Q	N	116.68	715.031	3	55
Q8BMA8	R.ALLELQLEPEELYQTFQR.I	N	114.04	1110.58	2	7
Q8BMA8	R.LMEPIYLVEIQC(+57.02)PEQVVGGIYGVLNR.K	N	113.75	997.186	3	8	Carbamidomethylation
Q8BMA8	K.STAISLFYELSENDLNFIK.Q	N	108.49	1102.56	2	50
Q8BMA8	K.DGSGFLINLIDSPGHVDFSSEVTAALR.V	N	106.26	939.805	3	18
Q8BMA8	K.AYLPVNESFGFTADLR.S	N	98.84	900.451	2	103
Q8BMA8	R.NMSVIAHVDHGK.S	N	96.59	654.329	2	8
Q8BMA8	K.DLEEDHAC(+57.02)IPIK.K	N	95.72	720.345	2	16	Carbamidomethylation
Q8BMA8	R.ETVSEESNVLC(+57.02)LSK.S	N	93.37	797.885	2	11	Carbamidomethylation
Q8BMA8	K.TGTITTFEHAHNMR.V	N	91.8	808.387	2	7
Q8BMA8	R.C(+57.02)LYASVLTAQPR.L	N	91.1	689.859	2	26	Carbamidomethylation
Q8BMA8	K.DLEEDHAC(+57.02)IPIKK.S	N	86.19	784.391	2	9	Carbamidomethylation
Q8BMA8	K.YEWDVAEAR.K	N	83.48	569.761	2	24
Q8BMA8	K.KEDLYLKPIQR.T	N	83.33	468.273	3	14
Q8BMA8	K.DSVVAGFQWATK.E	N	81.01	654.834	2	26
Q8BMA8	K.EDLYLKPIQR.T	N	79.28	637.857	2	14
Q8BMA8	K.EGIPALDNFLDK.L	N	78.43	666.345	2	23
Q8BMA8	R.VFSGVVSTGLK.V	N	78.02	547.315	2	21
Q8BMA8	K.EGIPALDNFLDKL	N	77.35	722.89	2	40
Q8BMA8	K.LDSEDKDKEGKPLLK.A	N	77.19	857.962	2	1
Q8BMA8	K.ARPFPDGLAEDIDK.G	N	76.79	772.391	2	22
Q8BMA8	K.FSVSPVVR.V	N	75.52	445.757	2	15
Q8BMA8	R.SNTGGQAFPQC(+57.02)VFDHWQILPGDPFDNSSR.P	N	73.79	1093.16	3	8	Carbamidomethylation
Q8BMA8	K.STLTDSLVC(+57.02)K.A	N	72.64	562.285	2	10	Carbamidomethylation
Q8BMA8	K.VFDAIMNFR.K	N	72.33	556.78	2	21
Q8BMA8	R.VTDGALVVVDC(+57.02)VSGVC(+57.02)VQTETVLR.Q	N	72.24	1288.66	2	8	Carbamidomethylation
Q8BMA8	K.EGALC(+57.02)EENMR.G	N	70.26	604.754	2	5	Carbamidomethylation
Q8BMA8	R.GGGQIIPTAR.R	N	69.01	485.276	2	5
Q8BMA8	K.N(sub D)GSGFLINLIDSPGHVDFSSEVTAALR.V	N	66.2	1408.71	2	2	Mutation
Q8BMA8	N.IMIDPVLGTVGFGSGLHGWAFTLK.Q	N	64.95	1258.68	2	2
Q8BMA8	K.SDPVVSYR.E	N	62.21	461.734	2	1
Q8BMA8	K.GPLMMYISK.M	N	61.56	520.268	2	9
Q8BMA8	R.LMW(sub E)PIYLVEIQC(+57.02)PEQVVGGIYGVLNR.K	N	60.72	1523.8	2	1	Carbamidomethylation; Mutation
Q8BMA8	R.LMEPIYLR(sub V)EIQC(+57.02)PEQVVGGIYGVLNR.K	N	60.62	1016.2	3	11	Carbamidomethylation; Mutation
Q8BMA8	R.IMGPNYTPGK.K	N	60.03	539.272	2	6
Q8BMA8	K.GEGQLSAAER.A	N	59.64	509.251	2	3
Q8BMA8	K.DGSGFLID(sub N)LIDSPGHVDFSSEVTAALR.V	N	59.32	1409.7	2	5	Mutation
Q8BMA8	R.PFPDGLAEDIDKGEVSAR.Q	N	58.91	639.314	3	5
Q8BMA8	M.VNFTVDQIR.A	N	57	546.295	2	7
Q8BMA8	R.IKPVLMMNK.M	N	56.88	358.544	3	10
Q8BMA8	R.WLPAGDALLE(sub Q)MITIHLPSPVTAQK.Y	N	56.79	1301.22	2	4	Mutation
Q8BMA8	K.GVQYLNEIK.D	N	55.96	532.291	2	16
Q8BMA8	R.LMEPIYLVEIE(sub Q)C(+57.02)PEQVVGGIYGVLNR.K	N	55.66	997.515	3	2	Carbamidomethylation; Mutation
Q8BMA8	R.FYAFGR.V	N	53.73	380.691	2	8
Q8BMA8	R.YFDPANGK.F	N	53.38	456.216	2	4
Q8BMA8	R.LM(+15.99)EPV(sub I)YLVEIQC(+57.02)PEQVVGGIYGVLNR.K	N	52.7	1496.27	2	1	Oxidation (M); Carbamidomethylation; Mutation
Q8BMA8	K.KSDPVVSYR.E	N	52.38	525.781	2	3
Q8BMA8	K.QFAEMYVAK.F	N	51.8	543.766	2	3
Q8BMA8	R.LE(sub M)EPIYLVEIQC(+57.02)PEQVVGGIYGVLNR.K	N	51.43	1494.26	2	1	Carbamidomethylation; Mutation
Q8BMA8	R.YVEPIEDVPCD(sub G)NIVGLVGVDQFLVK.T	N	50.87	1380.73	2	2	Mutation
Q8BMA8	K.N(sub I)WC(+57.02)FGPDGTGPNILTDITK.G	N	50.59	1053.52	2	2	Carbamidomethylation; Mutation
Q8BMA8	K.KVEDMMK.K	N	50.55	440.716	2	6
Q8BMA8	N.IMIDPVLGTVGFGSGLHGWAF.T	N	50.23	1087.56	2	6
Q8BMA8	R.TILMMGR.Y	N	49.71	411.223	2	8
Q8BMA8	R.WN(sub L)PAGDALLQMITIHLPSPVTAQK.Y	N	47.88	867.811	3	3	Mutation
Q8BMA8	R.IMGPNYTPGKK.E	N	47.58	603.32	2	2
Q8BMA8	K.NPADLPK.L	N	46.59	377.708	2	2
Q8BMA8	R.Q(sub E)TVSEESNVLC(+57.02)LSK.S	N	45.29	797.389	2	3	Carbamidomethylation; Mutation
Q8BMA8	K.EP(sub G)IPALDNFLDK.L	N	44.64	686.356	2	8	Mutation
Q8BMA8	R.TT(sub S)CQLILDPIFK.V	Y	44.52	696.382	2	1	Mutation
Q8BMA8	N.IVGLVGVDQFLVK.T	N	44.44	693.92	2	43
Q8BMA8	R.WLN(sub P)AGDALLQMITIHLPSPVTAQK.Y	N	44.34	873.156	3	2	Mutation
Q8BMA8	K.SN(sub T)AV(sub I)SLFYELSENDLNFIK.Q	N	43.5	1102.06	2	2	Mutation
Q8BMA8	R.Y(sub L)MH(sub E)PIYLVEIQC(+57.02)PEQVVGGIYGVLNR.K	N	41.9	1524.29	2	2	Carbamidomethylation; Mutation
Q8BMA8	R.YVEPIEDVPCGNIVD(sub G)LVGVDQFLVK.T	N	41.61	920.816	3	1	Mutation
Q8BMA8	R.EV(sub T)VSEESNVLC(+57.02)LSK.S	N	41.37	796.892	2	1	Carbamidomethylation; Mutation
Q8BMA8	R.WLPQ(sub A)GDALLQMITIHLPSPVTAQK.Y	N	40.51	886.486	3	6	Mutation
Q8BMA8	K.IWCFD(sub G)PDGTGPNILTDITK.G	N	40.31	1053.52	2	3	Mutation
Q8BMA8	K.AGIIASAR.A	N	38.79	379.729	2	2
Q8BMA8	K.DGA(sub S)GFM(sub L)INLIDSPGHVDFSSEVTAALR.V	N	38.12	940.468	3	1	Mutation
Q8BMA8	K.ARPFPN(sub D)GLAEDIDKGEVSAR.Q	N	37.98	714.695	3	1	Mutation
Q8BMA8	K.LDSEDKDK.E	N	37.8	475.226	2	5
Q8BMA8	K.IWC(+57.02)FGPDGTGPNILTDITKQ(sub G).V	N	37.21	745.047	3	2	Carbamidomethylation; Mutation
Q8BMA8	K.N(sub D)SVVAGFQWATK.E	N	37.06	654.345	2	1	Mutation
Q8BMA8	K.Q(sub E)GIPALDNFLDK.L	N	35.72	665.849	2	2	Mutation
Q8BMA8	R.WLPAGDALLQM(+15.99)ITIHLPSPVTAQK.Y	N	35.68	872.814	3	1	Oxidation (M)
Q8BMA8	K.STAISLFYQ(sub E)LSENDLNFIK.Q	N	35.52	735.056	3	1	Mutation
Q8BMA8	R.YFDPAD(sub N)GK.F	N	34.8	456.707	2	1	Mutation
Q8BMA8	K.E(sub D)A(sub S)VVAGFQWATK.E	N	34.66	653.841	2	1	Mutation
Q8BMA8	K.N(sub D)LEEDHAC(+57.02)IPIK.K	N	34.55	719.853	2	3	Carbamidomethylation; Mutation
Q8BMA8	R.NQ(sub M)SVIAHVDHGK.S	N	34.55	652.833	2	1	Mutation
Q8BMA8	R.FN(sub D)T(sub V)HDVTLHADAIHR.G	N	33.76	873.937	2	4	Mutation
Q8BMA8	K.Q(sub E)DLYLKPIQR.T	N	33.63	637.366	2	2	Mutation
Q8BMA8	A.RPFPDE(sub G)LAEDIDKGEVSAR.Q	N	33.4	536.776	4	4	Mutation
Q8BMA8	I.MIDPVLGTVGFGSGLHGWAF.T	N	33.26	1031.01	2	3
Q8BMA8	R.R(sub L)M(+15.99)EPIYLVEIQC(+57.02)PEE(sub Q)VVGGIYGVLNR.K	N	32.63	1525.29	2	1	Oxidation (M); Carbamidomethylation; Mutation
Q8BMA8	V.AGA(sub T)PMFVVKAYLPVNESFGFTADLR.S	N	32.3	900.788	3	1	Mutation
Q8BMA8	K.KLWGDR.Y	N	32.06	387.715	2	1
Q8BMA8	K.T(sub A)M(sub Y)LPVNESFGFTADLR.S	N	32.04	899.449	2	1	Mutation
Q8BMA8	M.ITIHLPSPVTAQK.Y	N	31.57	468.941	3	1
Q8BMA8	R.KIWC(+57.02)FGPN(sub D)GTGPNILTDITK.G	N	31.18	744.713	3	2	Carbamidomethylation; Mutation
Q8BMA8	K.STS(sub A)V(sub I)SLFYELSENDLNFIK.Q	N	31.08	1103.55	2	1	Mutation
Q8BMA8	R.NM(+15.99)Q(sub S)VIAHVDHGK.S	N	30.43	455.562	3	9	Oxidation (M); Mutation
Q8BMA8	K.IWCFGPDM(sub G)TGPNILTDITK.G	N	30.14	708.028	3	1	Mutation
Q8BMA8	A.GTPMFVVKN(sub A)YLPVNESFGFTADLR.S	N	30.09	901.452	3	2	Mutation
Q8BMA8	N.IMIDPVLGTVGFGSGLHGWA.F	N	29.82	1014.03	2	1
Q8BMA8	V.FDAIMNFR.K	N	29.58	507.246	2	12
Q8BMA8	R.WLPE(sub A)GDALLQMITIHLPSPVTAQK.Y	N	29.4	886.819	3	2	Mutation
Q8BMA8	K.DSVVAGFE(sub Q)WATK.E	N	28.55	655.332	2	1	Mutation
Q8BMA8	R.LMEPIYLM(sub V)EIR(sub Q)C(+57.02)PEQVVGGIYGVLNR.K	N	27.76	1017.2	3	1	Carbamidomethylation; Mutation
Q8BMA8	V.EIT(sub Q)C(+57.02)PEQVVGGIYGVLNR.K	N	26.74	1002.52	2	1	Carbamidomethylation; Mutation
Q8BMA8	K.EP(sub G)ALC(+57.02)EENMR.G	N	26.38	624.768	2	1	Carbamidomethylation; Mutation
Q8BMA8	F.DAIMNFR.K	N	24.26	433.712	2	1
Q8BMA8	R.VTDGE(sub A)LVVVDCVSGVC(+57.02)VQTETVLR.Q	N	24.2	1289.15	2	1	Carbamidomethylation; Mutation
Q8BMA8	R.RWLPAGDALLQMITIHLPSPVTAQK.Y	N	24.14	689.883	4	1
Q8BMA8	N.M(+15.99)H(sub S)VIAHVDHGK.S	N	24.04	630.323	2	1	Oxidation (M); Mutation
Q8BMA8	K.N(sub D)ST(sub V)VAGFQWATK.E	N	23.81	655.332	2	1	Mutation
Q8BMA8	R.C(+57.02)Q(sub L)F(sub Y)ASVLTAQPR.L	N	23.8	689.349	2	1	Carbamidomethylation; Mutation
Q8BMA8	K.P(sub A)Q(sub R)PFPDGLAEDIDKGEVSAR.Q	N	23.5	714.352	3	1	Mutation
Q8BMA8	V.EIM(sub Q)C(+57.02)PEQVVGGIYGVLNR.K	N	23.25	1017.51	2	1	Carbamidomethylation; Mutation
Q8BMA8	R.C(+57.02)ITIKSTAISLFYELSENDLNFIK.Q	N	23.2	1410.23	2	1	Carbamidomethylation
P99024	K.EAESC(+57.02)DC(+57.02)LQGFQLTHSLGGGTGSGMGTLLISK.I	N	159	1104.51	3	18	Carbamidomethylation
P99024	R.SGPFGQIFRPDNFVFGQSGAGNNWAK.G	N	151.85	1399.67	2	134
P99024	K.LTTPTYGDLNHLVSATMSGVTTC(+57.02)LR.F	N	145.85	1354.67	2	33	Carbamidomethylation
P99024	K.FWEVISDEHGIDPTGTYHGDSDLQLDR.I	Y	133.91	1551.71	2	142
P99024	K.GHYTEGAELVDSVLDVVR.K	N	130.81	979.992	2	113
P99024	R.EIVHIQAGQC(+57.02)GNQIGAK.F	N	121.74	911.962	2	29	Carbamidomethylation
P99024	K.MAVTFIGNSTAIQELFK.R	Y	114.46	935.49	2	39
P99024	R.KEAESC(+57.02)DC(+57.02)LQGFQLTHSLGGGTGSGMGTLLISK.I	N	112.69	1147.21	3	6	Carbamidomethylation
P99024	K.NSSYFVEWIPNNVK.T	N	112.69	848.92	2	47
P99024	R.AILVDLEPGTMDSVR.S	N	97.66	808.42	2	39
P99024	R.LHFFMPGFAPLTSR.G	N	95.57	540.948	3	49
P99024	R.ALTVPELTQQVFDAK.N	Y	87.34	830.449	2	43
P99024	R.FPGQLNADLR.K	N	84.62	565.8	2	41
P99024	R.IMNTFSVVPSPK.V	N	80.34	660.353	2	15
P99024	K.VSDTVVEPYNATLSVHQLVENTDETYC(+57.02)IDNEALYDIC(+57.02)FR.T	N	75.13	1531.69	3	1	Carbamidomethylation
P99024	K.LAVNMVPFPR.L	N	73.02	572.319	2	27
P99024	R.ISEQFTAMFR.R	N	72.56	615.301	2	132
P99024	R.KLAVNMVPFPR.L	N	71.29	636.366	2	14
P99024	K.N(sub G)HYTEGAELVDSVLDVVR.K	N	71.29	1008.5	2	16	Mutation
P99024	R.ISVYYNEATGGK.Y	Y	71.03	651.321	2	9
P99024	K.TAVC(+57.02)DIPPR.G	N	66.29	514.763	2	36	Carbamidomethylation
P99024	K.EVDEQMLNVQNK.N	N	65.41	723.846	2	5
P99024	R.SGPFGQIFRPDNFVFGQSGAGD(sub N)NWAK.G	N	64.1	933.775	3	3	Mutation
P99024	K.NMMAAC(+57.02)DPR.H	N	63.95	533.219	2	6	Carbamidomethylation
P99024	R.SN(sub G)PFGQIFRPDNFVFGQSGAGNNWAK.G	N	63.91	952.466	3	5	Mutation
P99024	K.FWET(sub V)ISDEHGIDPTGTYHGDSDLQLDR.I	Y	63.48	1552.7	2	4	Mutation
P99024	K.FWQ(sub E)VISDEHGIDPTGTYHGDSDLQLDR.I	Y	62.87	1034.47	3	8	Mutation
P99024	R.YLTVAAVFR.G	N	62.86	520.299	2	179
P99024	R.PDNFVFGQSGAGNNWAK.G	N	62.75	904.919	2	5
P99024	K.GHYTEGAQ(sub E)LVDSVLDVVR.K	N	62.18	653.339	3	15	Mutation
P99024	R.SGPFGQIFRPDNFVFGQSGAGND(sub N)WAK.G	N	61.2	933.781	3	1	Mutation
P99024	R.SGPFGQIFRPDD(sub N)FVFGQSGAGNNWAK.G	N	59.09	933.783	3	2	Mutation
P99024	K.IREEYPDR.I	N	58.54	359.848	3	9
P99024	F.QLTHSLGGGTGSGMGTLLISK.I	N	58.45	1008.03	2	2
P99024	Q.IFRPDNFVFGQSGAGNNWAK.G	N	58.44	1113.05	2	5
P99024	R.SGPFGE(sub Q)IFRPDNFVFGQSGAGNNWAK.G	N	58.35	933.784	3	20	Mutation
P99024	L.HFFMPGFAPLTSR.G	N	58.14	503.255	3	19
P99024	R.SGPFGQIFRPDNFVFGQ.S	N	56.96	956.968	2	11
P99024	F.IGNSTAIQELFK.R	N	56.8	660.86	2	16
P99024	K.GHYTEGAELVDSVLDVVRK.E	N	56.65	696.361	3	1
P99024	K.EAESC(+57.02)DC(+57.02)LQGFQLTH.S	N	56.47	897.873	2	18	Carbamidomethylation
P99024	K.GHYE(sub T)EGAELVDSVLDVVR.K	N	56.35	993.988	2	1	Mutation
P99024	R.SP(sub G)PFGQIFRPDNFVFGQSGAGNNWAK.G	N	54.94	1419.69	2	1	Mutation
P99024	K.MAP(sub V)TFIGNSTAIQELFK.R	N	54.79	934.487	2	2	Mutation
P99024	K.N(sub L)TTPTYGDLNHLVSATMSGVTTC(+57.02)LR.F	N	54.49	1355.17	2	8	Carbamidomethylation; Mutation
P99024	R.KEAESC(+57.02)DC(+57.02)LQGFQLTH.S	N	54.07	961.921	2	7	Carbamidomethylation
P99024	M.AVTFIGNSTAIQELFK.R	Y	53.91	869.972	2	4
P99024	K.NSSYFVEWIPD(sub N)NVK.T	N	52.99	849.41	2	5	Mutation
P99024	K.VSDTVVEPYNATLSVH.Q	N	52.26	865.93	2	12
P99024	R.F(sub S)GPFGQIFRPDNFVFGQSGAGNNWAK.G	N	52.04	953.459	3	2	Mutation
P99024	K.L(sub N)SSYFVEWIPNNVK.T	N	51.47	848.445	2	3	Mutation
P99024	K.D(sub N)SSYFVEWIPNNVK.T	N	51.34	849.409	2	8	Mutation
P99024	H.SLGGGTGSGMGTLLISK.I	N	51.24	768.407	2	12
P99024	K.E(sub M)AVTFIGNSTAIQELFK.R	Y	50.77	934.49	2	3	Mutation
P99024	R.LHFFM(+15.99)PGFAPLTSR.G	N	49.8	818.917	2	1	Oxidation (M)
P99024	K.GHYTQ(sub E)GAELVDSVLDVVR.K	N	49.51	653.34	3	5	Mutation
P99024	N.STAIQELFK.R	N	49.1	518.787	2	18
P99024	Y.NATLSVHQLVENTDETYC(+57.02)IDNEALYDIC(+57.02)FR.T	N	48.38	1201.88	3	1	Carbamidomethylation
P99024	K.GHYTEGN(sub A)ELVDSVLDVVR.K	N	47.69	668	3	6	Mutation
P99024	K.LC(sub T)TPTYGDLNHLVSATMSGVTTC(+57.02)LR.F	N	47.45	1355.67	2	4	Carbamidomethylation; Mutation
P99024	R.SGPFGQIFRPN(sub D)NFVFGQSGAGNNWAK.G	N	46.05	933.127	3	3	Mutation
P99024	K.Y(sub F)WN(sub E)VISDEHGIDPTGTYHGDSDLQLDR.I	Y	44.45	1035.14	3	6	Mutation
P99024	K.D(sub G)HYTEGAELVDSVLDVVR.K	N	43.63	1009.01	2	1	Mutation
P99024	K.E(sub N)A(sub S)SYFVEWIPNNVK.T	N	43.42	848.416	2	4	Mutation
P99024	R.LHFV(sub F)MPGFAPLTSR.G	N	42.62	524.944	3	2	Mutation
P99024	V.TFIGNSTAIQELFK.R	N	42.29	784.921	2	2
P99024	F.FMPGFAPLTSR.G	N	42.25	612.314	2	7
P99024	K.MQ(sub A)VTFIGNSTAIQELFK.R	Y	41.54	964.001	2	18	Mutation
P99024	N.SSYFVEWIPNNVK.T	N	41.2	791.897	2	1
P99024	K.LTTPTYGDLD(sub N)HLVSATMSGVTTC(+57.02)LR.F	N	40.5	1355.17	2	2	Carbamidomethylation; Mutation
P99024	K.N(sub G)HYS(sub T)EGAELVDSVLDVVR.K	N	40.42	1001.5	2	8	Mutation
P99024	N.G(sub K)NSSYFVEWIPNNVK.T	N	40.34	877.43	2	3	Mutation
P99024	R.SD(sub G)PFGQIFRPDNFVFGQSGAGNNWAK.G	N	39.82	1428.69	2	1	Mutation
P99024	L.AVNMVPFPR.L	N	39.48	515.778	2	1
P99024	F.IP(sub G)NSTAIQELFK.R	N	38.82	680.876	2	1	Mutation
P99024	K.MAT(sub V)TFIGNSTAIQELFK.R	N	38.08	936.485	2	1	Mutation
P99024	K.FWQ(sub E)T(sub V)ISDEHGIDPTGTYHGDSDLQLDR.I	Y	37.8	1035.14	3	4	Mutation
P99024	R.ALTVPQ(sub E)LTQQVFDAK.N	Y	37.5	553.639	3	2	Mutation
P99024	K.MAVTV(sub F)IGNSTAIQELFK.R	Y	36.83	607.996	3	5	Mutation
P99024	R.ISQ(sub E)QFTAMFR.R	N	36.69	614.811	2	1	Mutation
P99024	H.FFMPGFAPLTSR.G	N	36.46	685.849	2	5
P99024	R.EIVHIQAGQC(+57.02)GD(sub N)QIGAK.F	N	36.29	912.458	2	3	Carbamidomethylation; Mutation
P99024	K.GD(sub H)W(sub Y)TEGAELVDSVLDVVR.K	N	35.96	980.486	2	1	Mutation
P99024	F.MPGFAPLTSR.G	N	35.13	538.78	2	1
P99024	G.HYTEGE(sub A)ELVDSVLDVVR.K	N	34.39	653.996	3	2	Mutation
P99024	K.GHYR(sub T)EGAELVDSVLDVVR.K	N	33.13	1007.52	2	1	Mutation
P99024	K.GHYV(sub T)EGAELVDSVLDVVR.K	N	32.12	653	3	1	Mutation
P99024	R.SGPY(sub F)GQV(sub I)FRPDNFVFGQSGAGNNWAK.G	N	31.37	934.117	3	4	Mutation
P99024	R.SGPFGQIFR.P	N	30.77	504.765	2	1
P99024	Q.IFRPN(sub D)NFVFGQSGAGNNWAK.G	N	30.01	1112.56	2	1	Mutation
P99024	K.E(sub N)E(sub S)SYFVEWIPNNVK.T	N	29.72	877.426	2	1	Mutation
P99024	R.SGPFGE(sub Q)IFRPDNFVFGQSGAGD(sub N)NWAK.G	N	29.45	934.111	3	1	Mutation
P99024	K.LAV(del N)MVPFPR.L	N	29.18	515.301	2	1	Mutation
P99024	R.M(sub L)HQ(sub F)FMPGFAPLTSR.G	N	29.15	810.395	2	2	Mutation
P99024	S.MKH(sub E)VDEQMLNVQNKNSSYFVEWIPNNVK.T	N	28.11	1131.22	3	1	Mutation
P99024	Y.LTVAAVFR.G	N	27.98	438.768	2	19
P99024	R.LHFFMPN(sub G)FAPLTSR.G	N	27.91	559.956	3	3	Mutation
P99024	K.R(sub L)AVNMVPFPR.L	N	26.41	593.823	2	3	Mutation
P99024	K.ER(sub V)DEQMLNVQNK.N	N	26.39	752.36	2	2	Mutation
P99024	K.MAVTFIGNSTAIE(sub Q)ELFK.R	Y	26.23	935.994	2	1	Mutation
P99024	Q.IFRPDD(sub N)FVFGQSGAGNNWAK.G	N	25.68	742.698	3	1	Mutation
P99024	N.MVPFPR.L	N	25.52	373.704	2	2
P99024	F.N(sub I)GNSTAIQELFK.R	N	25.27	661.335	2	1	Mutation
P99024	R.LR(sub H)FM(sub F)MPGFAPLTSR.G	N	25.11	541.95	3	1	Mutation
P99024	R.V(sub I)P(sub M)NTFSVVPSPK.V	N	24.77	636.353	2	1	Mutation
P99024	R.FPN(sub G)QLNADLR.K	N	24.24	594.31	2	1	Mutation
P99024	K.MD(sub A)VTFIGNSTAIQELFK.R	Y	23.88	957.5	2	1	Mutation
P99024	R.W(sub F)G(sub P)GQLNADLR.K	N	23.8	565.296	2	1	Mutation
P99024	R.IL(sub S)VYYNEATGGK.Y	Y	23.71	664.34	2	1	Mutation
Q3UAA9	R.C(+57.02)PEALFQPSFLGMESC(+57.02)GIHETTFNSIMK.C	N	147.78	1077.83	3	72	Carbamidomethylation
Q3UAA9	R.TTGIVMDSGDGVTHTVPIYEGYALPHAILR.L	N	138.04	1061.87	3	29
Q3UAA9	K.YPIEHGIVTNWDDMEK.I	N	132.1	973.948	2	15
Q3UAA9	K.MTQIMFETFNTPAMYVAIQAVLSLYASGR.T	N	129.86	1085.21	3	53
Q3UAA9	K.LC(+57.02)YVALDFEQEMATAASSSSLEK.S	N	129.59	1275.58	2	253	Carbamidomethylation
Q3UAA9	K.YSVWIGGSILASLSTFQQMWISK.Q	N	127.16	1301.67	2	65
Q3UAA9	K.SYELPDGQVITIGNER.F	N	117.01	895.947	2	73
Q3UAA9	R.VAPEEHPVLLTEAPLNPK.A	N	107.02	977.535	2	69
Q3UAA9	K.MTQIMFETFNTPAM(+15.99)YVAIQAVLSLYASGR.T	N	96.59	1090.55	3	4	Oxidation (M)
Q3UAA9	R.KYSVWIGGSILASLSTFQQMWISK.Q	N	93.64	910.816	3	9
Q3UAA9	R.DIKEKLC(+57.02)YVALDFEQEMATAASSSSLEK.S	N	90.62	1055.17	3	4	Carbamidomethylation
Q3UAA9	K.YSVWIGGSILASLSTFQQMWISKQEYDESGPSIVHR.K	N	90.61	1367.34	3	22
Q3UAA9	K.QEYDESGPSIVHR.K	N	87.17	758.852	2	14
Q3UAA9	K.IWHHTFYNELR.V	N	85.63	505.92	3	129
Q3UAA9	R.HQGVMVGMGQK.D	N	83.95	586.287	2	18
Q3UAA9	K.DSYVGDEAQSK.R	N	82.44	599.764	2	6
Q3UAA9	R.TTGIVMDSGDGVTHTVPIYEGYALPH.A	N	78.71	1365.65	2	29
Q3UAA9	K.LC(+57.02)YVALDFEQEM(+15.99)ATAASSSSLEK.S	N	78.17	1283.59	2	5	Carbamidomethylation; Oxidation (M)
Q3UAA9	R.GYSFTTTAER.E	N	77.41	566.766	2	45
Q3UAA9	K.MTQIMFETFD(sub N)TPAMYVAIQAVLSLYASGR.T	N	74.12	1085.54	3	13	Mutation
Q3UAA9	Y.VALDFEQEMATAASSSSLEK.S	N	73.48	1057.5	2	32
Q3UAA9	R.TTGIVMDSGDGVTHTVPIYEGY.A	N	73.16	1156.54	2	23
Q3UAA9	S.FLGMESC(+57.02)GIHETTFNSIMK.C	N	70.52	1101.5	2	8	Carbamidomethylation
Q3UAA9	R.HQGVMVGM(+15.99)GQK.D	N	69.3	594.284	2	5	Oxidation (M)
Q3UAA9	R.TTGN(sub I)VMDSGDGVTHTVPIYEGYALPHAILR.L	N	69.2	1062.21	3	1	Mutation
Q3UAA9	L.FQPSFLGMESC(+57.02)GIHETTFNSIMK.C	N	68.71	887.743	3	13	Carbamidomethylation
Q3UAA9	V.APEEHPVLLTEAPLNPK.A	N	68.64	928	2	2
Q3UAA9	R.CPEE(sub A)LFQPSFLGMESC(+57.02)GIHETTFNSIMK.C	N	67.89	1078.16	3	1	Carbamidomethylation; Mutation
Q3UAA9	K.LCYVE(sub A)LDFEQEMATAASSSSLEK.S	N	67.88	1276.09	2	45	Mutation
Q3UAA9	R.AVFPSIVGRPR.H	N	67.86	599.855	2	38
Q3UAA9	K.QQ(sub E)YDESGPSIVHR.K	N	67.18	758.358	2	2	Mutation
Q3UAA9	K.YST(sub V)WIGGSILASLSTFQQMWISK.Q	N	66.48	1302.67	2	13	Mutation
Q3UAA9	R.VAPEEHPR(sub V)LLTEAPLNPK.A	N	64.88	1006.04	2	11	Mutation
Q3UAA9	K.MTQIMFETFNTPQ(sub A)MYVAIQAVLSLYASGR.T	N	64.85	1104.22	3	21	Mutation
Q3UAA9	R.CH(sub P)EALFQPSFLGMESC(+57.02)GIHETTFNSIMK.C	N	64.78	1072.15	3	2	Carbamidomethylation; Mutation
Q3UAA9	R.VN(sub A)PEEHPVLLTEAPLNPK.A	N	64.36	999.037	2	6	Mutation
Q3UAA9	R.HQGVM(+15.99)VGMGQK.D	N	64.29	594.284	2	2	Oxidation (M)
Q3UAA9	K.MTM(sub Q)IMFETFNTPAMYVAIQAVLSLYASGR.T	N	63.36	1086.21	3	9	Mutation
Q3UAA9	R.TTGIVMDSGDGVTHTVPIYEGYQ(sub A)LPHAILR.L	N	63.16	1080.88	3	1	Mutation
Q3UAA9	K.EITALAPSTMK.I	N	62.76	581.312	2	23
Q3UAA9	K.F(sub S)YELPDGQVITIGNER.F	N	61.98	925.965	2	3	Mutation
Q3UAA9	R.R(sub V)APEEHPVLLTEAPLNPK.A	N	60.49	671.031	3	4	Mutation
Q3UAA9	S.YELPDGQVITIGNER.F	N	60.49	852.432	2	4
Q3UAA9	H.TVPIYEGYALPHAILR.L	N	60.47	605.004	3	16
Q3UAA9	K.SYELPDGQVITIGD(sub N)ER.F	N	58.33	896.445	2	2	Mutation
Q3UAA9	K.C(+57.02)DVDIR.K	N	58.1	389.18	2	6	Carbamidomethylation
Q3UAA9	K.YSVWN(sub I)GGSILASLSTFQQMWISK.Q	N	57.63	1302.16	2	10	Mutation
Q3UAA9	K.AGFAGDDAPR.A	N	57.24	488.727	2	14
Q3UAA9	M.ESC(+57.02)GIHETTFNSIMK.C	N	56.91	877.396	2	3	Carbamidomethylation
Q3UAA9	K.H(sub Y)N(sub S)VWIGGSILASLSTFQQMWISK.Q	N	56.63	1302.17	2	1	Mutation
Q3UAA9	E.YDESGPSIVHR.K	N	55.62	630.303	2	4
Q3UAA9	K.EKLC(+57.02)YVALDFEQEMATAASSSSLEK.S	N	55.58	936.443	3	1	Carbamidomethylation
Q3UAA9	K.MTQIMFETFNTPE(sub A)MYVAIQAVLSLYASGR.T	N	55.41	1104.55	3	1	Mutation
Q3UAA9	L.GMESC(+57.02)GIHETTFNSIMK.C	N	53.94	971.425	2	1	Carbamidomethylation
Q3UAA9	R.C(+57.02)PEALFQPSFLGM(+15.99)ESC(+57.02)GIHETTFNSIMK.C	N	53.5	1083.16	3	2	Carbamidomethylation; Oxidation (M)
Q3UAA9	K.LCYVM(sub A)LDFEQEMATAASSSSLEK.S	N	53.49	1277.09	2	2	Mutation
Q3UAA9	K.IWHG(ins)HTFYNELR.V	N	52.88	524.926	3	3	Mutation
Q3UAA9	K.N(sub L)C(+57.02)YVALDFEQEMATAASSSSLEK.S	N	52.84	1276.08	2	6	Carbamidomethylation; Mutation
Q3UAA9	K.IIAPPERKYSVWIGGSILASLSTFQQMWISK.Q	N	52.62	877.479	4	3
Q3UAA9	R.TTGIVM(+15.99)DSGDGVTHTVPIYEGYALPH.A	N	51.88	916.101	3	1	Oxidation (M)
Q3UAA9	K.MTE(sub Q)IMFETFNTPAMYVAIQAVLSLYASGR.T	N	51.24	1085.54	3	2	Mutation
Q3UAA9	R.C(+57.02)PEALFE(sub Q)PSFLGMESC(+57.02)GIHETTFNSIMK.C	N	51.09	1078.16	3	1	Carbamidomethylation; Mutation
Q3UAA9	K.YSVWIGGSILASN(sub L)STFQQMWISK.Q	N	50.6	868.446	3	1	Mutation
Q3UAA9	R.HQGVM(+15.99)VGM(+15.99)GQK.D	N	49.96	602.282	2	1	Oxidation (M)
Q3UAA9	K.IIAPPER.K	N	49.81	398.239	2	19
Q3UAA9	S.C(+57.02)GIHETTFNSIMK.C	N	49.43	769.357	2	1	Carbamidomethylation
Q3UAA9	H.GIVTNWDDMEK.I	N	48.93	654.299	2	12
Q3UAA9	K.LC(+57.02)YVALDFEE(sub Q)EMATAASSSSLEK.S	N	48.86	1276.09	2	3	Carbamidomethylation; Mutation
Q3UAA9	K.YSVWIGGSN(sub I)LASLSTFQQMWISK.Q	N	48.35	1302.17	2	3	Mutation
Q3UAA9	K.YSVWIGGSIN(sub L)ASLSTFQQMWISK.Q	N	48.25	868.448	3	2	Mutation
Q3UAA9	K.MTQIMFETFD(sub N)TPAM(+15.99)YVAIQAVLSLYASGR.T	N	48.23	1090.88	3	1	Oxidation (M); Mutation
Q3UAA9	I.WHHTFYNELR.V	N	47.84	468.225	3	9
Q3UAA9	R.N(sub V)G(sub A)PEEHPVLLTEAPLNPK.A	N	47.84	978.017	2	1	Mutation
Q3UAA9	K.SYER(sub L)PDGQVITIGNER.F	N	46.9	917.458	2	8	Mutation
Q3UAA9	K.QEYDESGPSIR(sub V)HR.K	N	46.77	787.364	2	5	Mutation
Q3UAA9	K.YPIQ(sub E)HGIVTNWDDMEK.I	N	46.77	973.464	2	2	Mutation
Q3UAA9	R.TTGN(sub I)VMDSGDGVTHTVPIYEGYALPH.A	N	46.72	1366.15	2	8	Mutation
Q3UAA9	K.LCYVF(sub A)LDFEQEMATAASSSSLEK.S	N	46.64	857.07	3	1	Mutation
Q3UAA9	R.TTGIVMDSN(sub G)DGVTHTVPIYEGYALPHAILR.L	N	46.4	648.931	5	2	Mutation
Q3UAA9	K.YPIEHN(sub G)IVTNWDDMEK.I	N	46.18	1002.46	2	10	Mutation
Q3UAA9	K.M(+15.99)TE(sub Q)IMFETFNTPAMYVAIQAVLSLYASGR.T	N	46	1090.87	3	3	Oxidation (M); Mutation
Q3UAA9	R.TTGIVMDSGDGVTH.T	N	45.98	695.318	2	8
Q3UAA9	L.FE(sub Q)PSFLGMESC(+57.02)GIHETTFNSIMK.C	N	45.63	1331.61	2	4	Carbamidomethylation; Mutation
Q3UAA9	Q.EYDESGPSIVHR.K	N	45.61	694.824	2	3
Q3UAA9	R.N(sub G)YSFTTTAER.E	N	45.35	595.275	2	9	Mutation
Q3UAA9	K.SYW(sub E)LPDGQVITIGNER.F	N	44.82	924.465	2	4	Mutation
Q3UAA9	K.QW(sub E)YDESGPSIVHR.K	N	44.54	787.364	2	4	Mutation
Q3UAA9	K.IIAPPERK.Y	N	43.99	462.286	2	2
Q3UAA9	K.R(sub I)WHHTFYNELR.V	N	43.84	779.88	2	9	Mutation
Q3UAA9	E.G(sub K)IWHHTFYNELR.V	N	43.29	524.927	3	6	Mutation
Q3UAA9	K.YN(sub S)VWV(sub I)GGSV(sub I)LASLSTFQQMWISKQEYDESGPSIVHR.K	N	43.26	1025.5	4	1	Mutation
Q3UAA9	R.DIKEKLC(+57.02)YVALDFEQEM(+15.99)ATAASSSSLEK.S	N	43.02	1060.5	3	1	Carbamidomethylation; Oxidation (M)
Q3UAA9	K.N(sub A)GFAGDDAPR.A	N	42.67	510.23	2	1	Mutation
Q3UAA9	R.AVFPSIVGRP.R	N	42.58	521.805	2	9
Q3UAA9	Y.PIEHA(sub G)IVTNWDDMEK.I	N	42.56	899.425	2	1	Mutation
Q3UAA9	W.HHTFYNELR.V	N	42.05	608.796	2	8
Q3UAA9	K.YPIEHQ(sub G)IVTNWDDMEK.I	N	42.04	673.313	3	5	Mutation
Q3UAA9	E.G(sub K)SYELPDGQVITIGNER.F	N	41.49	924.457	2	1	Mutation
Q3UAA9	K.IKIIAPPERK.Y	N	41.34	582.875	2	3
Q3UAA9	K.MTQIMFETFNTPM(sub A)MYVAIQAVLSLYASGR.T	N	41.2	1105.21	3	1	Mutation
Q3UAA9	K.C(sub S)YELPDGQVITIGNER.F	N	41.16	903.946	2	1	Mutation
Q3UAA9	K.QR(sub E)YDESGPSIVHR.K	N	40.95	772.381	2	2	Mutation
Q3UAA9	K.AP(sub G)FAGDDAPR.A	N	40.57	508.743	2	5	Mutation
Q3UAA9	K.Q(sub I)WHHTFYNELR.V	N	40.23	765.865	2	6	Mutation
Q3UAA9	K.DLYANTT(sub A)LSGGTTMYPGIADR.M	N	39.67	1109.04	2	1	Mutation
Q3UAA9	K.IWHHD(sub T)FYNELR.V	N	39.31	510.58	3	1	Mutation
Q3UAA9	R.VQ(sub A)PEEHPVLLTEAPLNPK.A	N	39.2	1006.04	2	2	Mutation
Q3UAA9	G.YSFTTTAER.E	N	39.12	538.255	2	1
Q3UAA9	R.VS(sub A)PEN(sub E)HPVLLTEAPLNPK.A	N	38.56	978.035	2	1	Mutation
Q3UAA9	K.YPIEHA(sub G)IVTD(sub N)WDDMEK.I	N	38.45	981.448	2	1	Mutation
Q3UAA9	K.YSVWIGGSILE(sub A)SLSTFQQMWISK.Q	N	38.44	1330.68	2	3	Mutation
Q3UAA9	H.HTFYNELR.V	N	38.4	540.264	2	1
Q3UAA9	R.AVFPSIVGR.P	N	38.21	473.279	2	21
Q3UAA9	K.EIV(sub T)ALAPSTMK.I	N	37.99	580.325	2	2	Mutation
Q3UAA9	K.IWHHE(sub T)FYNELR.V	N	37.81	515.253	3	6	Mutation
Q3UAA9	K.YSVWIGGSILQ(sub A)SLSTFQQMWISK.Q	N	37.74	1330.19	2	5	Mutation
Q3UAA9	K.YPIEHE(sub G)IVTNWDDMEK.I	N	37.68	673.647	3	1	Mutation
Q3UAA9	K.YPN(sub I)EHGIVTNWDDMEK.I	N	37.49	974.446	2	1	Mutation
Q3UAA9	K.F(sub S)YQ(sub E)LPDGQVITIGNER.F	N	37.24	925.477	2	1	Mutation
Q3UAA9	L.G(sub K)YPIEHA(sub G)IVTNWDDMEK.I	N	37.21	1009.47	2	9	Mutation
Q3UAA9	R.T(sub V)APQ(sub E)EHPVLLTEAPLNPK.A	N	37.04	978.035	2	2	Mutation
Q3UAA9	R.C(+57.02)PEALFQPSFLGMESC(+57.02)GIHETTFNSIM(+15.99)K.C	N	36.75	1083.15	3	2	Carbamidomethylation; Oxidation (M)
Q3UAA9	K.QEYP(sub D)ESGPSIVHR.K	N	36.23	749.857	2	1	Mutation
Q3UAA9	R.Q(sub V)P(sub A)PEEHPVLLTEAPLNPK.A	N	36.16	670.355	3	1	Mutation
Q3UAA9	K.MTE(sub Q)IMFETFNTPAM(+15.99)YVAIQAVLSLYASGR.T	N	36.14	1090.88	3	2	Oxidation (M); Mutation
Q3UAA9	K.LC(+57.02)YVALDFQ(sub E)QEMATAASSSSLEK.S	N	35.74	850.393	3	1	Carbamidomethylation; Mutation
Q3UAA9	K.DLYANF(sub T)ALSGGTTMYPGIADR.M	Y	35.36	745.036	3	1	Mutation
Q3UAA9	K.SYELPDGQP(sub V)ITIGNER.F	N	35.36	596.961	3	1	Mutation
Q3UAA9	K.EITALAPSTM(+15.99)K.I	N	35.2	589.31	2	1	Oxidation (M)
Q3UAA9	K.YPV(sub I)EY(sub H)GIVTNWDDMEK.I	N	34.74	653.633	3	1	Mutation
Q3UAA9	H.TVPIYEGYALPH.A	N	34.48	680.351	2	1
Q3UAA9	E.REIVRDY(sub I)KEKM(sub L)CYVALDFEQEMATAASSSSLEK.S	N	34	1276.6	3	1	Mutation
Q3UAA9	E.KLCYVAT(sub L)DFEQEMATAASSSSLEK.S	N	33.8	1305.1	2	1	Mutation
Q3UAA9	K.E(sub I)WHHTFYNELR.V	N	33.6	766.355	2	1	Mutation
Q3UAA9	R.CH(sub P)EALFQPSFLGMESC(+57.02)GIHETTFN.S	N	33.38	1378.1	2	1	Carbamidomethylation; Mutation
Q3UAA9	K.MTQIM(+15.99)FETFNTPN(sub A)MYVAIQAVLSLYASGR.T	N	33.3	1104.88	3	1	Oxidation (M); Mutation
Q3UAA9	K.YSVWIGGSV(sub I)LS(sub A)SLSTFQQMWISK.Q	N	33.1	868.781	3	2	Mutation
Q3UAA9	K.YPIEHD(sub G)IVTNWDDMEK.I	N	33.03	1002.96	2	1	Mutation
Q3UAA9	Y.VALDFEE(sub Q)EMATAASSSSLEK.S	N	32.61	1058	2	1	Mutation
Q3UAA9	H.TFYNELR.V	N	32.57	471.737	2	5
Q3UAA9	R.VAPEEHPVN(sub L)LTEAPLNPK.A	N	32.47	652.344	3	1	Mutation
Q3UAA9	K.YSVWIGGSILASLSTFE(sub Q)QMWISK.Q	N	32.27	868.449	3	1	Mutation
Q3UAA9	S.YQ(sub E)LPDGQVITIGNER.F	N	31.04	851.936	2	2	Mutation
Q3UAA9	N.TPW(sub A)MYVAIQAVLSLYASGR.T	N	30.56	709.374	3	1	Mutation
Q3UAA9	E.KV(sub L)CYVALDFEE(sub Q)EMATAASSSSLEK.S	N	30.23	1304.61	2	1	Mutation
Q3UAA9	K.SYELPP(sub D)GQVITIGNER.F	N	29.59	886.95	2	1	Mutation
Q3UAA9	K.YPIEHGIVTNWDDM(+15.99)EK.I	N	29.13	981.951	2	1	Oxidation (M)
Q3UAA9	R.N(sub A)VFPSIVGR.P	N	28.32	494.781	2	21	Mutation
Q3UAA9	K.YST(sub V)WIGGSILASLSTFE(sub Q)QMWISK.Q	N	28.31	1303.17	2	1	Mutation
Q3UAA9	R.LDLAGRDLADYLM(+15.99)KILTER.G	Y	28.18	741.401	3	1	Oxidation (M)
Q3UAA9	Y.VALDFEQQ(sub E)MATAASSSSLEK.S	N	27.91	705.01	3	1	Mutation
Q3UAA9	R.Q(sub A)VFPSIVGR.P	N	27.8	501.789	2	3	Mutation
Q3UAA9	K.IWHHTFYNEL.R	N	26.98	680.325	2	1
Q3UAA9	K.YPIEHGIVE(sub T)NWDDMEK.I	N	26.58	987.951	2	1	Mutation
Q3UAA9	R.L(sub V)L(sub A)PEEHPVLLTEAPLNPK.A	N	26.36	1005.55	2	3	Mutation
Q3UAA9	F.NTPD(sub A)MYVAIQAVLSLYASGR.T	N	25.82	723.7	3	1	Mutation
Q3UAA9	R.KDLYANTALSGGTTMYPGIADR.M	Y	25.78	772.376	3	1
Q3UAA9	S.FLN(sub G)MESC(+57.02)GIHETTFNSIMK.C	N	25.71	753.678	3	1	Carbamidomethylation; Mutation
Q3UAA9	K.YN(sub S)VWV(sub I)GGSV(sub I)LASLSTFQQMWISK.Q	N	25.66	867.774	3	1	Mutation
Q3UAA9	R.HN(sub Q)N(sub G)VMVGMGQK.D	N	25.45	607.79	2	2	Mutation
Q3UAA9	L.H(sub F)H(sub Q)PSFLGMESC(+57.02)GIHETTFNSIMK.C	N	25.3	887.413	3	1	Carbamidomethylation; Mutation
Q3UAA9	Y.ALPHAILR.L	N	24.65	445.781	2	1
Q3UAA9	M.Q(sub E)SC(+57.02)GIHETTFNSIMK.C	N	24.61	876.907	2	1	Carbamidomethylation; Mutation
Q3UAA9	K.Q(sub E)ITALAPSTMK.I	N	24.3	580.828	2	1	Mutation
Q3UAA9	I.LTEH(sub R)GYSFTTTAER.E	N	23.73	538.254	3	2	Mutation
Q3UAA9	Y.VQ(sub A)LDFEQEMATAASSSSLEK.S	N	23.72	1086.01	2	3	Mutation
Q3UAA9	K.LC(+57.02)YVQ(sub A)LDFEQEMATAASSSSLEK.S	N	23.65	1304.1	2	1	Carbamidomethylation; Mutation
Q3UAA9	R.EIVRDIKEK.L	N	23.47	377.223	3	1
Q3UAA9	K.LC(+57.02)YP(sub V)ALDFEQEMATAASSSSLEK.S	N	23.42	850.066	3	1	Carbamidomethylation; Mutation
Q3UAA9	R.KYN(sub S)VWV(sub I)GGSV(sub I)LASLSTFQQMWISK.Q	N	23.4	910.472	3	1	Mutation
Q3UAA9	K.H(sub S)YH(sub E)LPDGQVITIGNER.F	N	23.19	924.959	2	1	Mutation
Q3UAA9	K.RGILTLK.Y	N	22.76	400.77	2	1
Q3TW58	R.GHVFEESQVAGTPMFVVK.A	N	150.02	981.491	2	17
Q3TW58	R.WLPAGDALLQMITIHLPSPVTAQK.Y	N	133.29	1300.72	2	44
Q3TW58	R.YVEPIEDVPC(+57.02)GNIVGLVGVDQFLVK.T	N	123.09	1380.22	2	35	Carbamidomethylation
Q3TW58	R.SNTGGQAFPQC(+57.02)VFDHWQILPGDPFDNSSRPSQVVAETR.K	N	122.88	1415.66	3	20	Carbamidomethylation
Q3TW58	R.FDVHDVTLHADAIHR.G	N	121.54	873.437	2	20
Q3TW58	K.ARPFPDGLAEDIDKGEVSAR.Q	N	116.68	715.031	3	55
Q3TW58	R.ALLELQLEPEELYQTFQR.I	N	114.04	1110.58	2	7
Q3TW58	R.LMEPIYLVEIQC(+57.02)PEQVVGGIYGVLNR.K	N	113.75	997.186	3	8	Carbamidomethylation
Q3TW58	K.STAISLFYELSENDLNFIK.Q	N	108.49	1102.56	2	50
Q3TW58	K.DGSGFLINLIDSPGHVDFSSEVTAALR.V	N	106.26	939.805	3	18
Q3TW58	K.AYLPVNESFGFTADLR.S	N	98.84	900.451	2	103
Q3TW58	R.TFC(+57.02)QLILDPIFK.M	N	98.21	747.903	2	82	Carbamidomethylation
Q3TW58	R.NMSVIAHVDHGK.S	N	96.59	654.329	2	8
Q3TW58	K.DLEEDHAC(+57.02)IPIK.K	N	95.72	720.345	2	16	Carbamidomethylation
Q3TW58	R.ETVSEESNVLC(+57.02)LSK.S	N	93.37	797.885	2	11	Carbamidomethylation
Q3TW58	K.TGTITTFEHAHNMR.V	N	91.8	808.387	2	7
Q3TW58	R.C(+57.02)LYASVLTAQPR.L	N	91.1	689.859	2	26	Carbamidomethylation
Q3TW58	K.DLEEDHAC(+57.02)IPIKK.S	N	86.19	784.391	2	9	Carbamidomethylation
Q3TW58	K.YEWDVAEAR.K	N	83.48	569.761	2	24
Q3TW58	K.KEDLYLKPIQR.T	N	83.33	468.273	3	14
Q3TW58	K.DSVVAGFQWATK.E	N	81.01	654.834	2	26
Q3TW58	K.EDLYLKPIQR.T	N	79.28	637.857	2	14
Q3TW58	K.EGIPALDNFLDK.L	N	78.43	666.345	2	23
Q3TW58	R.VFSGVVSTGLK.V	N	78.02	547.315	2	21
Q3TW58	K.EGIPALDNFLDKL	N	77.35	722.89	2	40
Q3TW58	K.LDSEDKDKEGKPLLK.A	N	77.19	857.962	2	1
Q3TW58	K.ARPFPDGLAEDIDK.G	N	76.79	772.391	2	22
Q3TW58	K.FSVSPVVR.V	N	75.52	445.757	2	15
Q3TW58	R.SNTGGQAFPQC(+57.02)VFDHWQILPGDPFDNSSR.P	N	73.79	1093.16	3	8	Carbamidomethylation
Q3TW58	K.STLTDSLVC(+57.02)K.A	N	72.64	562.285	2	10	Carbamidomethylation
Q3TW58	R.VTDGALVVVDC(+57.02)VSGVC(+57.02)VQTETVLR.Q	N	72.24	1288.66	2	8	Carbamidomethylation
Q3TW58	K.EGALC(+57.02)EENMR.G	N	70.26	604.754	2	5	Carbamidomethylation
Q3TW58	R.GGGQIIPTAR.R	N	69.01	485.276	2	5
Q3TW58	K.N(sub D)GSGFLINLIDSPGHVDFSSEVTAALR.V	N	66.2	1408.71	2	2	Mutation
Q3TW58	N.IMIDPVLGTVGFGSGLHGWAFTLK.Q	N	64.95	1258.68	2	2
Q3TW58	K.SDPVVSYR.E	N	62.21	461.734	2	1
Q3TW58	K.GPLMMYISK.M	N	61.56	520.268	2	9
Q3TW58	R.LMW(sub E)PIYLVEIQC(+57.02)PEQVVGGIYGVLNR.K	N	60.72	1523.8	2	1	Carbamidomethylation; Mutation
Q3TW58	R.LMEPIYLR(sub V)EIQC(+57.02)PEQVVGGIYGVLNR.K	N	60.62	1016.2	3	11	Carbamidomethylation; Mutation
Q3TW58	R.IMGPNYTPGK.K	N	60.03	539.272	2	6
Q3TW58	K.GEGQLSAAER.A	N	59.64	509.251	2	3
Q3TW58	K.DGSGFLID(sub N)LIDSPGHVDFSSEVTAALR.V	N	59.32	1409.7	2	5	Mutation
Q3TW58	R.PFPDGLAEDIDKGEVSAR.Q	N	58.91	639.314	3	5
Q3TW58	M.VNFTVDQIR.A	N	57	546.295	2	7
Q3TW58	R.IKPVLMMNK.M	N	56.88	358.544	3	10
Q3TW58	R.WLPAGDALLE(sub Q)MITIHLPSPVTAQK.Y	N	56.79	1301.22	2	4	Mutation
Q3TW58	K.GVQYLNEIK.D	N	55.96	532.291	2	16
Q3TW58	R.LMEPIYLVEIE(sub Q)C(+57.02)PEQVVGGIYGVLNR.K	N	55.66	997.515	3	2	Carbamidomethylation; Mutation
Q3TW58	R.FYAFGR.V	N	53.73	380.691	2	8
Q3TW58	R.YFDPANGK.F	N	53.38	456.216	2	4
Q3TW58	W.LPAGDALLQMITIHLPSPVTAQK.Y	N	53.13	805.457	3	1
Q3TW58	R.LM(+15.99)EPV(sub I)YLVEIQC(+57.02)PEQVVGGIYGVLNR.K	N	52.7	1496.27	2	1	Oxidation (M); Carbamidomethylation; Mutation
Q3TW58	K.KSDPVVSYR.E	N	52.38	525.781	2	3
Q3TW58	K.QFAEMYVAK.F	N	51.8	543.766	2	3
Q3TW58	R.LE(sub M)EPIYLVEIQC(+57.02)PEQVVGGIYGVLNR.K	N	51.43	1494.26	2	1	Carbamidomethylation; Mutation
Q3TW58	R.YVEPIEDVPCD(sub G)NIVGLVGVDQFLVK.T	N	50.87	1380.73	2	2	Mutation
Q3TW58	K.KVEDMMK.K	N	50.55	440.716	2	6
Q3TW58	N.IMIDPVLGTVGFGSGLHGWAF.T	N	50.23	1087.56	2	6
Q3TW58	R.TILMMGR.Y	N	49.71	411.223	2	8
Q3TW58	R.WN(sub L)PAGDALLQMITIHLPSPVTAQK.Y	N	47.88	867.811	3	3	Mutation
Q3TW58	K.SDPMVQC(+57.02)IIEESGEHIIAGAGELHLEIC(+57.02)LK.D	N	47.75	1116.89	3	1	Carbamidomethylation
Q3TW58	R.IMGPNYTPGKK.E	N	47.58	603.32	2	2
Q3TW58	K.NPADLPK.L	N	46.59	377.708	2	2
Q3TW58	R.Q(sub E)TVSEESNVLC(+57.02)LSK.S	N	45.29	797.389	2	3	Carbamidomethylation; Mutation
Q3TW58	K.EP(sub G)IPALDNFLDK.L	N	44.64	686.356	2	8	Mutation
Q3TW58	N.IVGLVGVDQFLVK.T	N	44.44	693.92	2	43
Q3TW58	R.WLN(sub P)AGDALLQMITIHLPSPVTAQK.Y	N	44.34	873.156	3	2	Mutation
Q3TW58	K.SN(sub T)AV(sub I)SLFYELSENDLNFIK.Q	N	43.5	1102.06	2	2	Mutation
Q3TW58	T.FC(+57.02)QLILDPIFK.M	N	42.47	697.381	2	2	Carbamidomethylation
Q3TW58	R.Y(sub L)MH(sub E)PIYLVEIQC(+57.02)PEQVVGGIYGVLNR.K	N	41.9	1524.29	2	2	Carbamidomethylation; Mutation
Q3TW58	R.YVEPIEDVPCGNIVD(sub G)LVGVDQFLVK.T	N	41.61	920.816	3	1	Mutation
Q3TW58	R.EV(sub T)VSEESNVLC(+57.02)LSK.S	N	41.37	796.892	2	1	Carbamidomethylation; Mutation
Q3TW58	R.WLPQ(sub A)GDALLQMITIHLPSPVTAQK.Y	N	40.51	886.486	3	6	Mutation
Q3TW58	K.AGIIASAR.A	N	38.79	379.729	2	2
Q3TW58	K.DGA(sub S)GFM(sub L)INLIDSPGHVDFSSEVTAALR.V	N	38.12	940.468	3	1	Mutation
Q3TW58	K.ARPFPN(sub D)GLAEDIDKGEVSAR.Q	N	37.98	714.695	3	1	Mutation
Q3TW58	K.LDSEDKDK.E	N	37.8	475.226	2	5
Q3TW58	K.N(sub D)SVVAGFQWATK.E	N	37.06	654.345	2	1	Mutation
Q3TW58	K.Q(sub E)GIPALDNFLDK.L	N	35.72	665.849	2	2	Mutation
Q3TW58	R.WLPAGDALLQM(+15.99)ITIHLPSPVTAQK.Y	N	35.68	872.814	3	1	Oxidation (M)
Q3TW58	K.STAISLFYQ(sub E)LSENDLNFIK.Q	N	35.52	735.056	3	1	Mutation
Q3TW58	R.YFDPAD(sub N)GK.F	N	34.8	456.707	2	1	Mutation
Q3TW58	K.E(sub D)A(sub S)VVAGFQWATK.E	N	34.66	653.841	2	1	Mutation
Q3TW58	K.N(sub D)LEEDHAC(+57.02)IPIK.K	N	34.55	719.853	2	3	Carbamidomethylation; Mutation
Q3TW58	R.NQ(sub M)SVIAHVDHGK.S	N	34.55	652.833	2	1	Mutation
Q3TW58	R.FN(sub D)T(sub V)HDVTLHADAIHR.G	N	33.76	873.937	2	4	Mutation
Q3TW58	K.Q(sub E)DLYLKPIQR.T	N	33.63	637.366	2	2	Mutation
Q3TW58	A.RPFPDE(sub G)LAEDIDKGEVSAR.Q	N	33.4	536.776	4	4	Mutation
Q3TW58	I.MIDPVLGTVGFGSGLHGWAF.T	N	33.26	1031.01	2	3
Q3TW58	R.R(sub L)M(+15.99)EPIYLVEIQC(+57.02)PEE(sub Q)VVGGIYGVLNR.K	N	32.63	1525.29	2	1	Oxidation (M); Carbamidomethylation; Mutation
Q3TW58	V.AGA(sub T)PMFVVKAYLPVNESFGFTADLR.S	N	32.3	900.788	3	1	Mutation
Q3TW58	K.KLWGDR.Y	N	32.06	387.715	2	1
Q3TW58	K.T(sub A)M(sub Y)LPVNESFGFTADLR.S	N	32.04	899.449	2	1	Mutation
Q3TW58	M.ITIHLPSPVTAQK.Y	N	31.57	468.941	3	1
Q3TW58	K.STS(sub A)V(sub I)SLFYELSENDLNFIK.Q	N	31.08	1103.55	2	1	Mutation
Q3TW58	R.NM(+15.99)Q(sub S)VIAHVDHGK.S	N	30.43	455.562	3	9	Oxidation (M); Mutation
Q3TW58	A.GTPMFVVKN(sub A)YLPVNESFGFTADLR.S	N	30.09	901.452	3	2	Mutation
Q3TW58	N.IMIDPVLGTVGFGSGLHGWA.F	N	29.82	1014.03	2	1
Q3TW58	M.FDAIMNFR.K	N	29.58	507.246	2	12
Q3TW58	R.WLPE(sub A)GDALLQMITIHLPSPVTAQK.Y	N	29.4	886.819	3	2	Mutation
Q3TW58	K.DSVVAGFE(sub Q)WATK.E	N	28.55	655.332	2	1	Mutation
Q3TW58	R.LMEPIYLM(sub V)EIR(sub Q)C(+57.02)PEQVVGGIYGVLNR.K	N	27.76	1017.2	3	1	Carbamidomethylation; Mutation
Q3TW58	V.EIT(sub Q)C(+57.02)PEQVVGGIYGVLNR.K	N	26.74	1002.52	2	1	Carbamidomethylation; Mutation
Q3TW58	K.EP(sub G)ALC(+57.02)EENMR.G	N	26.38	624.768	2	1	Carbamidomethylation; Mutation
Q3TW58	R.TFC(+57.02)E(sub Q)LILDPIFK.M	N	26.13	748.404	2	3	Carbamidomethylation; Mutation
Q3TW58	F.DAIMNFR.K	N	24.26	433.712	2	1
Q3TW58	R.VTDGE(sub A)LVVVDCVSGVC(+57.02)VQTETVLR.Q	N	24.2	1289.15	2	1	Carbamidomethylation; Mutation
Q3TW58	R.RWLPAGDALLQMITIHLPSPVTAQK.Y	N	24.14	689.883	4	1
Q3TW58	N.M(+15.99)H(sub S)VIAHVDHGK.S	N	24.04	630.323	2	1	Oxidation (M); Mutation
Q3TW58	K.N(sub D)ST(sub V)VAGFQWATK.E	N	23.81	655.332	2	1	Mutation
Q3TW58	R.C(+57.02)Q(sub L)F(sub Y)ASVLTAQPR.L	N	23.8	689.349	2	1	Carbamidomethylation; Mutation
Q3TW58	K.P(sub A)Q(sub R)PFPDGLAEDIDKGEVSAR.Q	N	23.5	714.352	3	1	Mutation
Q3TW58	V.EIM(sub Q)C(+57.02)PEQVVGGIYGVLNR.K	N	23.25	1017.51	2	1	Carbamidomethylation; Mutation
Q3TW58	R.C(+57.02)ITIKSTAISLFYELSENDLNFIK.Q	N	23.2	1410.23	2	1	Carbamidomethylation
Q3TW58	R.C(+57.02)ELLYEGPPGDEAAMGIK.S	Y	22.26	975.455	2	1	Carbamidomethylation
Q3UAF6	R.C(+57.02)PEALFQPSFLGMESC(+57.02)GIHETTFNSIMK.C	N	147.78	1077.83	3	72	Carbamidomethylation
Q3UAF6	R.KDLYANTVLSGGTTMYPGIADR.M	N	138.31	1172.09	2	26
Q3UAF6	R.TTGIVMDSGDGVTHTVPIYEGYALPHAILR.L	N	138.04	1061.87	3	29
Q3UAF6	K.YPIEHGIVTNWDDMEK.I	N	132.1	973.948	2	15
Q3UAF6	K.MTQIMFETFNTPAMYVAIQAVLSLYASGR.T	N	129.86	1085.21	3	53
Q3UAF6	K.LC(+57.02)YVALDFEQEMATAASSSSLEK.S	N	129.59	1275.58	2	253	Carbamidomethylation
Q3UAF6	K.DLYANTVLSGGTTMYPGIADR.M	N	118.06	1108.04	2	270
Q3UAF6	K.SYELPDGQVITIGNER.F	N	117.01	895.947	2	73
Q3UAF6	R.VAPEEHPVLLTEAPLNPK.A	N	107.02	977.535	2	69
Q3UAF6	K.MTQIMFETFNTPAM(+15.99)YVAIQAVLSLYASGR.T	N	96.59	1090.55	3	4	Oxidation (M)
Q3UAF6	R.DLTDYLMKILTERGYSFTTTAER.E	N	96	908.793	3	1
[truncated: 57,259 more rows]
