# Supplementary material for: Functional and Proteomic Investigations Reveal Major Royal Jelly Protein 1 Associated with Anti-hypertension Activity in Mouse Vascular Smooth Muscle Cells
Source: Sci Rep. 2016 Jul 22;6:30230. doi: 10.1038/srep30230 (PMC4957218; doi:10.1038/srep30230)
Supplement: Supplementary Dataset 3 [file srep30230-s4.xls]

## Sheet: Sheet1
Table S3. Differentially expressed proteins between control and MRJP1 expressed VSMCs. "Coverage (%)" is the ratio of amino acid number in uniqie peptides to all amino acids in a protein; "#Peptides" is the number of identified peptides and "#Unique" is the number of uniquely identified peptides belonging to a specific protein; "Description" shows the identified protein containing the identified …
Uniprot Accession	Significance (-10lgP)	Coverage (%)	#Peptides	#Unique	Sample Profile (Ratio)	Group Profile (Ratio)	Description
A1L0U3	15.51	29	4	1	8.07:8.48:1.48:1.00:0.71:0.76	7.29:1.00	Histone H3 (Fragment)
A0A087WP57	22.32	29	1	1	4.56:3.95:2.29:1.00:0.43:0.08	7.18:1.00	TAR DNA-binding protein 43
Q8K314	27.03	1	1	1	4.35:3.47:2.49:1.00:0.18:0.30	6.94:1.00	Atp2b1 protein (Fragment)
Q6Y9S2	21.38	7	1	1	5.10:4.50:2.54:1.00:0.30:0.51	6.72:1.00	Flotillin-1 (Fragment)
Q9CRA4	14.64	4	1	1	5.20:4.82:4.28:1.00:0.89:0.66	5.63:1.00	Methylsterol monooxygenase 1
Q99PF4	27.31	0	1	1	8.18:7.09:7.57:1.00:0.28:3.08	5.24:1.00	Cadherin-23
P62737	25.82	16	5	1	3.32:3.14:2.91:1.00:0.46:0.33	5.22:1.00	Actin aortic smooth muscle
O35887	46.87	40	8	1	3.35:3.42:2.93:1.00:0.51:0.45	4.94:1.00	Calumenin
D3YUT9	86.3	15	1	1	4.33:4.25:3.45:1.00:0.68:0.83	4.80:1.00	Protein S100
Q9DB15	44.36	7	1	1	4.70:4.01:4.02:1.00:1.06:0.74	4.55:1.00	39S ribosomal protein L12 mitochondrial
Q543P7	26.63	23	2	2	6.30:6.06:4.15:1.00:1.88:0.82	4.46:1.00	Putative uncharacterized protein
Q8CGF7	25.61	1	1	1	5.36:4.59:3.33:1.00:1.27:0.78	4.36:1.00	Transcription elongation regulator 1
Q3TUA8	13.65	2	1	1	4.09:4.39:3.90:1.00:0.85:1.05	4.26:1.00	Putative uncharacterized protein
F6U539	37.93	36	1	1	4.14:4.23:3.61:1.00:0.98:0.89	4.16:1.00	Histone-binding protein RBBP7 (Fragment)
G5E829	19.51	1	1	1	4.52:3.66:3.05:1.00:0.61:1.10	4.14:1.00	Plasma membrane calcium-transporting ATPase 1
Q3UN82	60	3	1	1	5.94:5.04:3.48:1.00:1.78:0.74	4.12:1.00	Putative uncharacterized protein
Q5M9P7	18.45	11	1	1	3.15:2.75:1.88:1.00:0.69:0.23	4.04:1.00	Calcium regulated heat stable protein 1
Q640N1	13.44	1	1	1	3.62:4.84:3.60:1.00:0.92:1.09	4.01:1.00	Adipocyte enhancer-binding protein 1
Q3UGQ1	16.26	8	2	1	5.73:4.37:2.54:1.00:1.20:1.00	3.96:1.00	Cellular tumor antigen p53 (Fragment)
P48758	18.13	10	2	2	4.99:5.82:4.64:1.00:2.48:0.43	3.95:1.00	Carbonyl reductase [NADPH] 1
Q545V2	102.56	23	2	2	3.76:3.81:3.66:1.00:0.91:0.95	3.93:1.00	S100 calcium binding protein A4
O08915	22.2	4	1	1	5.81:4.53:3.84:1.00:1.63:0.98	3.92:1.00	AH receptor-interacting protein
P16125	79.78	10	3	3	3.29:3.83:3.55:1.00:0.91:0.82	3.90:1.00	L-lactate dehydrogenase B chain
Q5M8R7	35.61	11	1	1	3.12:3.57:3.20:1.00:0.81:0.73	3.90:1.00	Ldhb protein
E9Q7G0	29.74	1	2	2	5.89:4.13:3.93:1.00:1.11:1.48	3.89:1.00	Protein Numa1
D3YZP8	21.5	25	1	1	2.62:2.95:2.29:1.00:0.33:0.70	3.87:1.00	Reticulocalbin-3 (Fragment)
E9PY93	18.13	31	1	1	4.52:2.77:2.29:1.00:1.05:0.48	3.79:1.00	26S proteasome non-ATPase regulatory subunit 13
Q9D281	17.27	3	1	1	3.12:3.41:2.30:1.00:0.68:0.66	3.77:1.00	Protein Noxp20
Q9D186	16.81	9	1	1	3.31:2.49:2.21:1.00:0.76:0.36	3.77:1.00	Apolipoprotein O
Q6A0C7	17.72	4	1	1	4.18:4.53:3.61:1.00:1.98:0.35	3.70:1.00	MKIAA0118 protein (Fragment)
Q05BL6	60.68	23	2	2	3.48:2.36:2.44:1.00:0.70:0.56	3.66:1.00	Marcks protein (Fragment)
Q8BJS4	37.15	2	1	1	5.22:4.53:4.31:1.00:1.36:1.48	3.66:1.00	SUN domain-containing protein 2
Q9JHI5	21.93	7	2	2	3.71:3.57:2.79:1.00:0.85:0.91	3.65:1.00	Isovaleryl-CoA dehydrogenase mitochondrial
A0A087WR57	18.06	23	1	1	4.79:5.09:3.41:1.00:1.44:1.20	3.65:1.00	Death-associated protein 1
Q6NZM8	13.25	2	1	1	3.52:3.92:3.46:1.00:0.92:1.07	3.65:1.00	3'-phosphoadenosine 5'-phosphosulfate synthase 1 isoform CRA_a
Q9CQC6	34.2	5	2	2	4.92:4.50:3.70:1.00:1.30:1.31	3.64:1.00	Basic leucine zipper and W2 domain-containing protein 1
Q63844	18.55	4	1	1	3.90:4.50:3.63:1.00:1.37:1.07	3.50:1.00	Mitogen-activated protein kinase 3
Q8BP75	16.43	2	1	1	4.56:4.29:2.77:1.00:0.82:1.55	3.45:1.00	Annexin
A0A0A1HAM8	59.6	11	2	2	3.62:2.42:2.33:1.00:0.88:0.57	3.42:1.00	80K protein
Q8C5H3	41.66	8	2	1	3.33:3.45:2.75:1.00:0.99:0.80	3.42:1.00	Putative uncharacterized protein
B1ARW4	30.75	13	1	1	2.84:2.14:2.53:1.00:0.72:0.51	3.38:1.00	NADH dehydrogenase [ubiquinone] iron-sulfur protein 5 (Fragment)
Q00915	15.13	9	1	1	2.76:2.96:1.57:1.00:0.43:0.76	3.33:1.00	Retinol-binding protein 1
D3Z7F0	69.21	12	2	2	3.08:4.95:3.40:1.00:1.42:1.08	3.26:1.00	L-lactate dehydrogenase (Fragment)
Q9DCJ5	20.47	8	1	1	3.53:2.85:2.52:1.00:1.17:0.56	3.26:1.00	NADH dehydrogenase [ubiquinone] 1 alpha subcomplex subunit 8
Q3TXR9	30.75	6	2	2	2.77:3.19:2.68:1.00:1.02:0.64	3.25:1.00	Putative uncharacterized protein
Q3TRK3	27.67	6	2	2	2.86:2.19:1.60:1.00:0.49:0.56	3.25:1.00	Putative uncharacterized protein
H3BJ90	54.28	4	1	1	6.20:4.96:5.97:1.00:1.90:2.49	3.18:1.00	Granulins (Fragment)
Q9DBG9	13.31	14	1	1	2.82:4.61:3.69:1.00:1.21:1.29	3.18:1.00	Tax1-binding protein 3
Q9CQK7	23.41	4	1	1	2.80:2.77:2.70:1.00:1.11:0.50	3.17:1.00	RWD domain-containing protein 1
P11087	67.73	7	7	2	3.91:3.49:2.80:1.00:1.41:0.83	3.15:1.00	Collagen alpha-1(I) chain
Q3UWQ9	28.03	2	1	1	2.81:3.11:2.81:1.00:0.81:0.97	3.14:1.00	Putative uncharacterized protein
Q8C337	20.38	6	1	1	2.55:2.55:1.93:1.00:0.59:0.66	3.13:1.00	Putative uncharacterized protein
F8WHU8	19.14	11	1	1	2.47:2.15:1.93:1.00:0.66:0.43	3.13:1.00	SRA stem-loop-interacting RNA-binding protein mitochondrial (Fragment)
Q9D2D1	61.58	16	5	5	2.43:2.26:1.86:1.00:0.39:0.74	3.08:1.00	Carboxypeptidase
Q3UX53	48.04	13	3	2	3.02:3.13:2.89:1.00:1.02:0.92	3.08:1.00	Putative uncharacterized protein
Q60973	47.86	12	3	2	3.02:3.13:2.89:1.00:1.02:0.92	3.08:1.00	Histone-binding protein RBBP7
A2AFJ1	47.83	12	3	2	3.02:3.13:2.89:1.00:1.02:0.92	3.08:1.00	Histone-binding protein RBBP7
Q9R1Q6	18.44	7	1	1	3.11:1.41:1.70:1.00:0.64:0.38	3.07:1.00	Transmembrane protein 176B
D3YZX3	14.14	12	3	1	3.41:3.36:2.84:1.00:1.60:0.54	3.06:1.00	Guanine nucleotide-binding protein G(I)/G(S)/G(T) subunit beta-2
D6RHS6	78.68	37	5	5	3.72:3.55:3.22:1.00:1.57:0.90	3.03:1.00	Phosphatidylethanolamine-binding protein 1
Q8BK77	23.81	12	1	1	3.76:3.36:2.67:1.00:1.33:0.90	3.03:1.00	Putative uncharacterized protein (Fragment)
Q8K3S8	25.88	8	1	1	3.41:3.29:2.59:1.00:1.23:0.85	3.02:1.00	16.7 kDa-like protein
D3Z1V4	80.35	38	7	7	3.31:3.16:2.87:1.00:1.33:0.78	3.00:1.00	Phosphatidylethanolamine-binding protein 1
F7CPL2	14.78	9	1	1	2.98:1.66:2.09:1.00:0.62:0.63	2.98:1.00	Drebrin (Fragment)
Q3TLX1	13.4	2	1	1	1.89:1.66:1.82:1.00:0.25:0.55	2.97:1.00	Putative uncharacterized protein
Q99JX7	18.86	2	1	1	3.72:2.75:2.37:1.00:1.12:0.87	2.96:1.00	Nuclear RNA export factor 1
Q544Y7	17.42	26	3	1	7.46:3.02:3.88:1.00:1.25:2.60	2.96:1.00	Cofilin 1 non-muscle
Q8C355	55.98	11	1	1	2.27:1.81:1.66:1.00:0.28:0.66	2.95:1.00	Putative uncharacterized protein
Q5NCU4	27.26	10	2	2	2.98:2.86:3.01:1.00:1.15:0.85	2.95:1.00	SPARC
Q8QZY9	21.1	5	1	1	3.59:2.00:2.15:1.00:0.91:0.71	2.95:1.00	Splicing factor 3B subunit 4
Q540I4	20.17	4	1	1	2.71:2.49:1.57:1.00:0.89:0.40	2.95:1.00	Flotillin 1
A1L0V6	25.1	2	1	1	3.35:2.71:2.46:1.00:1.13:0.77	2.94:1.00	Ddx58 protein (Fragment)
Q9CR09	13.14	6	1	1	2.84:2.56:2.64:1.00:0.75:0.99	2.93:1.00	Ubiquitin-fold modifier-conjugating enzyme 1
Q9D6N1	21.42	4	1	1	2.05:1.71:2.00:1.00:0.53:0.45	2.91:1.00	Carbonic anhydrase 13
Q5NCU3	21.41	9	1	1	3.46:2.95:2.53:1.00:1.25:0.81	2.91:1.00	SPARC (Fragment)
Q61022	60	17	1	1	3.48:3.27:2.62:1.00:1.40:0.84	2.90:1.00	Alpha-1 type 1 collagen (Fragment)
Q03963	17.31	7	2	2	4.76:4.92:2.35:1.00:1.89:1.26	2.90:1.00	Interferon-induced double-stranded RNA-activated protein kinase
Q9WV70	15.87	2	1	1	7.11:4.36:4.02:1.00:1.90:2.45	2.90:1.00	Nucleolar complex protein 2 homolog
Q61398	60.88	3	1	1	4.10:3.71:2.61:1.00:1.53:1.07	2.89:1.00	Procollagen C-endopeptidase enhancer 1
Q07076	15.69	2	1	1	3.60:3.47:2.29:1.00:0.89:1.38	2.87:1.00	Annexin A7
D3YUM1	16.9	2	1	1	3.22:3.34:4.88:1.00:0.88:2.12	2.86:1.00	NADH dehydrogenase [ubiquinone] flavoprotein 1 mitochondrial
D3YV98	36.43	44	7	1	10.29:2.79:8.46:1.00:2.57:4.01	2.84:1.00	Fructose-bisphosphate aldolase (Fragment)
Q9CQL1	21.61	7	1	1	5.11:5.05:3.99:1.00:1.78:2.20	2.84:1.00	Protein mago nashi homolog 2
Q1L6K5	20.66	5	1	1	2.07:3.17:1.97:1.00:0.72:0.81	2.84:1.00	Apoptosis-inducing factor short isoform 2
Q61696	15.04	8	4	1	1.64:1.87:1.68:1.00:0.52:0.31	2.84:1.00	Heat shock 70 kDa protein 1A
P52927	15.83	20	1	1	5.69:3.02:3.97:1.00:1.77:1.75	2.81:1.00	High mobility group protein HMGI-C
Q3TQ97	32.29	12	3	3	3.74:3.27:2.38:1.00:1.10:1.24	2.80:1.00	Putative uncharacterized protein (Fragment)
Q8CFK5	17.52	4	3	3	1.98:2.24:1.92:1.00:0.65:0.56	2.79:1.00	Lysine--tRNA ligase
P62748	22.12	5	1	1	2.16:2.46:2.02:1.00:0.69:0.71	2.77:1.00	Hippocalcin-like protein 1
Q3TMB3	16.34	3	1	1	3.26:6.63:2.38:1.00:1.84:1.58	2.77:1.00	Putative uncharacterized protein
Q64449	39.13	3	3	3	3.12:2.78:2.86:1.00:1.26:0.91	2.76:1.00	C-type mannose receptor 2
A2A5J9	26.57	7	1	1	2.03:1.86:1.69:1.00:0.42:0.61	2.76:1.00	Lysosomal protective protein (Fragment)
Q0VBU4	13.5	3	1	1	3.21:2.81:2.10:1.00:0.61:1.34	2.76:1.00	Coiled-coil domain containing 47
P70296	76.32	43	7	7	2.98:2.96:2.75:1.00:1.35:0.81	2.75:1.00	Phosphatidylethanolamine-binding protein 1
Q8BH97	23.65	9	1	1	2.26:2.71:2.19:1.00:0.63:0.98	2.75:1.00	Reticulocalbin-3
Q9QYS9	17.58	3	1	1	5.70:5.73:4.37:1.00:2.76:2.00	2.74:1.00	Protein quaking
Q3UGK2	18.65	4	1	1	2.83:2.12:2.25:1.00:0.80:0.84	2.73:1.00	Putative uncharacterized protein
Q3UFA8	54.11	40	2	2	1.82:2.51:2.42:1.00:0.87:0.61	2.72:1.00	Putative uncharacterized protein (Fragment)
D3Z567	37.42	38	2	2	2.59:2.28:1.49:1.00:0.82:0.52	2.71:1.00	Dihydropyrimidinase-related protein 3 (Fragment)
P17439	38.82	5	2	2	2.12:1.96:1.81:1.00:0.50:0.69	2.69:1.00	Glucosylceramidase
Q3TW51	31.17	10	7	5	3.75:2.44:2.47:1.00:1.04:1.19	2.69:1.00	Putative uncharacterized protein
Q6NZB3	77.72	12	7	7	2.69:2.66:2.42:1.00:0.88:1.02	2.68:1.00	Ribonucleoside-diphosphate reductase
Q3TB79	15.64	2	1	1	6.79:6.68:5.48:1.00:2.57:3.50	2.68:1.00	Putative uncharacterized protein (Fragment)
Q6ZWQ7	15.14	7	1	1	1.25:1.87:1.77:1.00:0.26:0.56	2.68:1.00	Signal peptidase complex subunit 3
Q9QZM0	36.2	6	2	2	2.78:2.50:1.72:1.00:1.06:0.56	2.67:1.00	Ubiquilin-2
Q3TJ56	27.67	7	4	2	3.45:1.97:2.59:1.00:0.68:1.32	2.67:1.00	Staphylococcal nuclease domain-containing protein 1
Q3TKP3	20.55	4	1	1	3.66:2.02:1.50:1.00:0.73:0.96	2.67:1.00	Putative uncharacterized protein
Q9DCW5	46.11	26	1	1	2.16:2.14:1.78:1.00:0.65:0.64	2.66:1.00	Cytochrome c oxidase subunit 6A1 mitochondrial
Q4FJN9	32.52	7	2	2	3.11:5.97:2.47:1.00:1.79:1.56	2.66:1.00	Fdps protein
Q3US29	32.45	7	2	2	3.11:5.97:2.47:1.00:1.79:1.56	2.66:1.00	Putative uncharacterized protein
Q5M8R9	30.17	4	1	1	3.11:5.97:2.47:1.00:1.79:1.56	2.66:1.00	Farnesyl diphosphate synthetase
A0A087WPT4	46.96	7	1	1	2.92:3.35:2.46:1.00:1.10:1.19	2.65:1.00	Isocitrate dehydrogenase [NADP] cytoplasmic (Fragment)
Q3UZ27	23.13	5	3	3	2.11:2.53:2.33:1.00:0.81:0.82	2.65:1.00	Putative uncharacterized protein
Q6ZQ38	33.54	3	3	3	2.47:2.29:2.10:1.00:1.07:0.54	2.63:1.00	Cullin-associated NEDD8-dissociated protein 1
B7ZWL9	89.81	23	7	7	2.04:1.88:1.74:1.00:0.61:0.55	2.62:1.00	Glucose-6-phosphate isomerase
Q4FK54	16.94	6	1	1	2.18:2.45:1.78:1.00:0.95:0.50	2.62:1.00	Proteaseome (Prosome macropain) 28 subunit 3
Q9Z1Z0	34.06	3	2	2	2.33:2.17:1.60:1.00:0.65:0.70	2.60:1.00	General vesicular transport factor p115
Q3TLE8	22.78	14	1	1	2.48:2.27:1.92:1.00:1.00:0.57	2.60:1.00	Putative uncharacterized protein
Q9Z0J0	59.19	19	2	2	2.94:2.41:2.09:1.00:1.09:0.78	2.59:1.00	Epididymal secretory protein E1
Q9D1M7	15.1	9	1	1	2.47:2.37:2.03:1.00:0.93:0.72	2.59:1.00	Peptidyl-prolyl cis-trans isomerase FKBP11
Q0QER9	58.5	15	5	4	2.77:3.04:2.83:1.00:1.28:1.07	2.58:1.00	Isocitrate dehydrogenase 1 (Fragment)
Q3TJ51	58.14	13	5	4	2.77:3.04:2.83:1.00:1.28:1.07	2.58:1.00	Isocitrate dehydrogenase [NADP]
P58044	50.56	4	1	1	2.39:2.31:2.43:1.00:1.01:0.75	2.58:1.00	Isopentenyl-diphosphate Delta-isomerase 1
E9PYT3	40.71	4	2	2	2.25:2.28:1.72:1.00:0.77:0.66	2.58:1.00	Atlastin-3
O09131	34.15	14	4	4	2.74:3.11:3.15:1.00:1.22:1.26	2.58:1.00	Glutathione S-transferase omega-1
Q3TU64	26.59	5	4	4	2.26:2.32:2.01:1.00:0.88:0.68	2.58:1.00	Putative uncharacterized protein
M0QWX7	26.54	22	2	2	1.60:1.81:1.75:1.00:0.74:0.27	2.57:1.00	Cytochrome c oxidase subunit 4 isoform 1 mitochondrial (Fragment)
Q3USM3	16.66	13	1	1	2.48:2.02:2.07:1.00:0.77:0.80	2.56:1.00	Putative uncharacterized protein (Fragment)
Q6GQT9	39.33	1	1	1	2.42:2.56:2.85:1.00:0.99:1.08	2.55:1.00	Nodal modulator 1
Q9DCC4	18.68	7	1	1	2.33:2.43:1.14:1.00:0.68:0.65	2.54:1.00	Pyrroline-5-carboxylate reductase 3
Q3TAL2	15.61	4	1	1	5.67:3.55:3.54:1.00:1.98:2.05	2.54:1.00	Secretory carrier membrane protein 2
A0A087WSF8	15.09	15	1	1	1.71:2.39:2.95:1.00:0.73:1.04	2.54:1.00	Matrin-3
O88696	30.05	4	1	1	2.21:2.58:1.90:1.00:0.95:0.69	2.53:1.00	ATP-dependent Clp protease proteolytic subunit mitochondrial
Q8K3J7	19.08	4	1	1	2.43:1.99:2.10:1.00:0.58:1.00	2.53:1.00	SUR5 (Fragment)
Q9CYR7	18.99	6	1	1	1.80:1.87:0.63:1.00:0.40:0.29	2.53:1.00	Putative uncharacterized protein
Q3TP88	25.56	6	3	3	2.36:2.24:1.88:1.00:0.91:0.67	2.52:1.00	Putative uncharacterized protein (Fragment)
P39053	16.14	1	1	1	1.25:1.39:1.21:1.00:0.35:0.18	2.52:1.00	Dynamin-1
P06745	81.17	26	11	11	2.37:2.30:1.92:1.00:0.85:0.79	2.50:1.00	Glucose-6-phosphate isomerase
A0A087WR50	41.1	12	20	2	1.91:1.82:1.69:1.00:0.73:0.45	2.49:1.00	Fibronectin
D3YUS0	34.66	18	2	2	2.22:2.62:1.13:1.00:0.75:0.65	2.49:1.00	Dihydropyrimidinase-related protein 3 (Fragment)
Q3THP1	25.03	4	2	2	2.42:2.76:2.18:1.00:1.05:0.92	2.48:1.00	Putative uncharacterized protein
P05201	60.3	17	5	5	2.69:2.64:2.16:1.00:1.10:0.93	2.47:1.00	Aspartate aminotransferase cytoplasmic
Q9ES97	46.13	1	1	1	2.17:2.13:1.90:1.00:0.79:0.72	2.47:1.00	Reticulon-3
Q9WUM3	36.75	7	2	2	2.38:2.33:1.90:1.00:0.88:0.79	2.47:1.00	Coronin-1B
Q9CW12	23.36	8	1	1	2.37:1.86:2.25:1.00:0.57:1.05	2.47:1.00	Putative uncharacterized protein (Fragment)
Q923D4	13.77	15	1	1	3.46:2.56:2.46:1.00:0.99:1.45	2.46:1.00	Splicing factor 3B subunit 5
Q542F1	20.47	31	5	1	2.81:2.18:1.00:1.00:0.84:0.63	2.44:1.00	Chloride intracellular channel 1 isoform CRA_c
D3Z624	19.68	1	1	1	1.63:1.89:1.78:1.00:0.31:0.86	2.44:1.00	Protein Mroh1
D3YUF7	39.76	23	3	3	2.13:1.91:1.83:1.00:0.64:0.78	2.43:1.00	Prelamin-A/C (Fragment)
Q3TXQ4	36.41	11	1	1	2.35:1.81:1.55:1.00:0.69:0.66	2.43:1.00	Putative uncharacterized protein
Q3UPE8	28.47	2	1	1	2.01:2.06:2.00:1.00:0.69:0.80	2.43:1.00	Putative uncharacterized protein (Fragment)
Q3UAF1	18.02	13	2	1	2.96:1.78:1.23:1.00:0.94:0.52	2.42:1.00	Putative uncharacterized protein
Q8R0W0	13.68	0	1	1	2.02:2.17:1.99:1.00:0.74:0.81	2.42:1.00	Epiplakin
O08553	40.93	12	4	4	2.53:2.32:1.77:1.00:1.06:0.69	2.41:1.00	Dihydropyrimidinase-related protein 2
Q9DCS9	32.43	8	1	1	2.50:2.28:1.98:1.00:1.02:0.79	2.41:1.00	NADH dehydrogenase [ubiquinone] 1 beta subcomplex subunit 10
Q3TZU7	17.7	5	2	2	2.31:2.15:2.37:1.00:0.98:0.86	2.41:1.00	Sorting nexin
Q9CZK0	15.64	4	1	1	2.31:2.15:2.37:1.00:0.98:0.86	2.41:1.00	Putative uncharacterized protein (Fragment)
D3YUG6	30.93	6	1	1	2.08:2.24:1.77:1.00:0.69:0.86	2.40:1.00	Coronin (Fragment)
Q3U5P4	26.54	6	2	2	2.44:2.11:2.38:1.00:1.02:0.87	2.39:1.00	Putative uncharacterized protein
P20108	22.99	5	1	1	3.06:2.98:2.65:1.00:1.13:1.51	2.39:1.00	Thioredoxin-dependent peroxide reductase mitochondrial
Q9CPP0	26.98	9	1	1	1.87:1.65:1.39:1.00:0.50:0.57	2.37:1.00	Nucleoplasmin-3
Q920A5	27.35	5	2	2	2.39:2.05:2.28:1.00:1.02:0.83	2.36:1.00	Retinoid-inducible serine carboxypeptidase
Q3UBB0	20.27	3	1	1	3.56:3.80:3.20:1.00:2.14:1.33	2.36:1.00	Putative uncharacterized protein (Fragment)
Q9D9P1	42.84	6	1	1	2.24:2.01:1.71:1.00:0.52:1.01	2.35:1.00	MICOS complex subunit Mic19
P62307	41.55	9	1	1	2.52:2.22:2.19:1.00:0.67:1.28	2.35:1.00	Small nuclear ribonucleoprotein F
E9Q6P1	25.99	31	3	3	2.22:2.16:1.10:1.00:0.68:0.65	2.35:1.00	Phosphoserine aminotransferase (Fragment)
Q3TWH2	21.64	1	1	1	2.68:2.83:2.18:1.00:1.17:1.14	2.33:1.00	Putative uncharacterized protein
Q3UE86	34.89	8	4	4	2.27:2.80:2.40:1.00:1.42:0.81	2.31:1.00	Putative uncharacterized protein (Fragment)
D3Z2N7	26.34	25	2	2	2.22:1.58:1.65:1.00:0.65:0.70	2.31:1.00	Major vault protein (Fragment)
Q8K0C4	15.79	6	2	2	2.58:2.47:1.51:1.00:0.93:0.91	2.31:1.00	Lanosterol 14-alpha demethylase
Q3UDY1	55.61	37	11	11	3.08:2.86:2.37:1.00:1.26:1.34	2.30:1.00	MCG6067 isoform CRA_b
P37040	43.4	3	2	2	2.52:2.18:2.23:1.00:1.01:1.00	2.30:1.00	NADPH--cytochrome P450 reductase
Q3UNI8	32.54	13	1	1	2.11:1.72:1.45:1.00:0.73:0.57	2.30:1.00	D-dopachrome tautomerase
E9Q9E4	26.76	11	2	2	1.86:1.89:1.01:1.00:0.56:0.51	2.30:1.00	Cyclin-dependent kinase 4 (Fragment)
Q6R0H7	30.35	1	1	1	2.02:2.09:1.93:1.00:0.61:1.02	2.29:1.00	Guanine nucleotide-binding protein G(s) subunit alpha isoforms XLas
G3XA21	19.33	1	1	1	1.57:1.83:1.72:1.00:0.37:0.87	2.29:1.00	MCG134445 isoform CRA_a
F6ZQT4	54.36	22	1	1	2.15:2.17:1.80:1.00:1.00:0.69	2.27:1.00	UDP-glucose 6-dehydrogenase (Fragment)
B1AX58	46.39	17	8	5	1.98:2.69:1.76:1.00:0.89:0.94	2.27:1.00	Plastin-3
Q3UKB1	46.21	13	7	4	1.98:2.69:1.76:1.00:0.89:0.94	2.27:1.00	Putative uncharacterized protein
Q9JIF7	30.29	1	1	1	2.33:2.16:0.96:1.00:0.64:0.77	2.26:1.00	Coatomer subunit beta
Q3US15	22.11	8	2	1	3.03:2.14:2.19:1.00:1.48:0.78	2.26:1.00	NAD(P) dependent steroid dehydrogenase-like
P28667	19.17	8	1	1	2.70:1.89:1.98:1.00:0.82:1.08	2.26:1.00	MARCKS-related protein
Q5I0U7	15.08	15	1	1	2.92:1.54:1.24:1.00:0.96:0.57	2.26:1.00	MCG122050
Q9CRB9	45.24	5	1	1	2.11:1.90:1.60:1.00:0.52:0.98	2.25:1.00	MICOS complex subunit Mic19
Q9CY50	21.55	8	2	2	2.08:2.00:1.73:1.00:0.88:0.70	2.25:1.00	Translocon-associated protein subunit alpha
G3UYL8	31.33	12	1	1	1.52:2.73:2.13:1.00:1.17:0.68	2.24:1.00	26S proteasome non-ATPase regulatory subunit 11 (Fragment)
F6SAC3	29.96	19	7	7	3.35:3.14:2.57:1.00:1.69:1.36	2.24:1.00	Glucose-6-phosphate isomerase
B2RSC8	28.05	7	4	4	2.54:2.69:1.49:1.00:1.17:0.84	2.24:1.00	Neural cell expressed developmentally down-regulated 4
Q3U8B3	23.6	5	2	2	2.09:1.83:1.88:1.00:0.84:0.75	2.24:1.00	Putative uncharacterized protein
D3Z0L8	17.68	8	1	1	3.15:3.33:2.85:1.00:2.49:0.69	2.24:1.00	Alpha-actinin-4 (Fragment)
Q9Z1R9	17.39	8	1	1	2.85:2.87:2.10:1.00:1.11:1.38	2.24:1.00	MCG124046
D3Z3Z2	16.08	13	1	1	2.20:2.51:2.57:1.00:1.00:1.25	2.24:1.00	Transmembrane protein 109 (Fragment)
O54962	38.12	27	1	1	2.37:1.90:1.62:1.00:0.91:0.75	2.22:1.00	Barrier-to-autointegration factor
Q9DAW9	36.7	9	2	2	2.51:2.03:1.98:1.00:1.13:0.81	2.22:1.00	Calponin-3
O54994	19.45	5	2	1	2.08:1.65:1.55:1.00:0.76:0.61	2.22:1.00	Sarcoplasmic reticulum Ca2+-ATPase (Fragment)
D3YVJ7	34.36	22	5	5	2.17:1.79:1.86:1.00:0.75:0.88	2.21:1.00	Aldose reductase (Fragment)
Q8C8E8	23.8	7	1	1	1.94:1.63:1.52:1.00:0.61:0.70	2.21:1.00	Putative uncharacterized protein (Fragment)
Q91VW3	20.82	16	1	1	2.30:1.89:1.90:1.00:0.61:1.15	2.21:1.00	SH3 domain-binding glutamic acid-rich-like protein 3
Q3TXY0	20.36	2	1	1	2.67:2.88:1.59:1.00:1.66:0.56	2.21:1.00	Putative uncharacterized protein (Fragment)
E9Q3X0	26.99	9	5	5	2.01:1.61:1.76:1.00:0.63:0.81	2.20:1.00	Major vault protein
Q58E59	17.38	4	1	1	2.91:2.86:1.80:1.00:1.36:1.08	2.20:1.00	Splicing factor 3a subunit 3
P61164	15.27	13	3	1	2.33:2.06:1.72:1.00:1.04:0.74	2.20:1.00	Alpha-centractin
Q9JHR7	31.15	5	4	4	2.26:2.15:2.09:1.00:1.00:0.97	2.19:1.00	Insulin-degrading enzyme
Q8C622	30.93	19	4	1	2.37:2.29:1.92:1.00:1.10:0.90	2.19:1.00	Putative uncharacterized protein
Q3V335	16.04	6	1	1	1.70:1.63:1.45:1.00:0.64:0.55	2.18:1.00	E3 ubiquitin-protein ligase NEDD4
P60670	16.34	3	1	1	1.96:1.53:0.92:1.00:0.64:0.41	2.16:1.00	Nuclear protein localization protein 4 homolog
E9Q390	35.52	4	6	6	2.33:1.74:1.76:1.00:0.81:0.90	2.15:1.00	Myoferlin
Q6P8I7	22.17	5	1	1	1.35:1.45:1.46:1.00:0.56:0.42	2.15:1.00	Ogdh protein
D3Z789	25.85	7	1	1	1.77:1.91:1.57:1.00:0.56:0.89	2.14:1.00	Sorting nexin-3
Q3TI07	15.24	2	1	1	3.29:2.55:2.69:1.00:1.40:1.57	2.14:1.00	Putative uncharacterized protein
O08997	14.79	26	1	1	3.39:2.67:1.76:1.00:1.69:0.98	2.14:1.00	Copper transport protein ATOX1
P35486	26.49	9	2	2	2.21:1.92:1.57:1.00:0.90:0.79	2.12:1.00	Pyruvate dehydrogenase E1 component subunit alpha somatic form mitochondrial
P68037	16.25	14	1	1	5.06:3.42:2.40:1.00:2.81:1.33	2.12:1.00	Ubiquitin-conjugating enzyme E2 L3
Q9D255	14.13	6	1	1	2.82:2.09:2.01:1.00:1.22:1.04	2.12:1.00	Putative uncharacterized protein
Q05DU4	30.37	11	6	2	2.61:1.98:2.25:1.00:1.21:1.04	2.11:1.00	Msn protein (Fragment)
Q9CPW4	20.93	13	1	1	2.97:2.52:1.91:1.00:1.49:1.02	2.11:1.00	Actin-related protein 2/3 complex subunit 5
D3YUA3	29.23	7	1	1	1.53:1.87:1.66:1.00:0.77:0.64	2.10:1.00	ATP-dependent 6-phosphofructokinase platelet type (Fragment)
Q91ZX7	16.83	0	1	1	2.41:2.32:2.05:1.00:1.28:0.96	2.10:1.00	Prolow-density lipoprotein receptor-related protein 1
Q99KP6	26.63	5	2	2	2.11:2.36:2.33:1.00:0.87:1.38	2.09:1.00	Pre-mRNA-processing factor 19
Q8BH95	22.71	7	1	1	2.20:1.96:1.77:1.00:1.02:0.82	2.09:1.00	Enoyl-CoA hydratase mitochondrial
E0CY23	17.05	2	1	1	2.37:2.13:1.91:1.00:0.98:1.09	2.09:1.00	Heat shock 70 kDa protein 4L (Fragment)
Q8BNU7	14.63	13	1	1	2.30:2.19:1.71:1.00:1.22:0.75	2.09:1.00	Putative uncharacterized protein (Fragment)
Q9JJU8	51.88	69	5	5	2.24:2.37:2.06:1.00:1.16:1.05	2.08:1.00	SH3 domain-binding glutamic acid-rich-like protein
Q00PI9	40.35	4	2	2	1.97:1.97:1.74:1.00:1.04:0.69	2.08:1.00	Heterogeneous nuclear ribonucleoprotein U-like protein 2
P63158	32.75	20	4	4	1.58:1.54:1.48:1.00:0.42:0.80	2.08:1.00	High mobility group protein B1
B7ZCL7	21.13	5	1	1	2.36:1.86:1.51:1.00:0.87:0.89	2.08:1.00	H/ACA ribonucleoprotein complex subunit 4 (Fragment)
P63001	19.95	16	2	1	2.35:2.14:1.44:1.00:0.88:0.97	2.08:1.00	Ras-related C3 botulinum toxin substrate 1
Q6NZN9	18.36	3	1	1	2.64:2.29:2.43:1.00:1.92:0.63	2.08:1.00	Selenophosphate synthetase 1
F6SJS2	16.56	2	1	1	1.95:1.71:1.68:1.00:0.71:0.87	2.08:1.00	Host cell factor 1 (Fragment)
A0A087WSE4	15.15	16	1	1	2.23:2.05:1.73:1.00:0.89:0.99	2.08:1.00	TAR DNA-binding protein 43 (Fragment)
Q61191	18.8	1	1	1	2.07:1.68:1.59:1.00:0.59:0.98	2.07:1.00	Host cell factor 1
D3YW60	17.57	9	1	1	2.42:1.61:1.82:1.00:0.72:1.10	2.07:1.00	RuvB-like 1 (Fragment)
Q3TH64	17.56	10	1	1	2.02:1.87:1.70:1.00:0.93:0.76	2.07:1.00	Putative uncharacterized protein
P68433	48.33	24	3	1	1.43:1.87:0.67:1.00:0.64:0.29	2.06:1.00	Histone H3.1
Q3U6N7	34.17	3	2	1	1.83:2.77:1.72:1.00:1.10:0.96	2.06:1.00	Putative uncharacterized protein
Q99JW7	24.78	4	1	1	1.50:1.89:1.56:1.00:0.69:0.73	2.06:1.00	Cdc2a protein (Fragment)
Q5DTI2	23.06	4	4	2	1.94:1.58:1.47:1.00:0.86:0.57	2.06:1.00	ATPase Ca++ transporting cardiac muscle slow twitch 2 isoform CRA_b (Fragment)
Q8CAY6	17.41	23	4	1	2.45:3.09:0.99:1.00:1.11:1.05	2.06:1.00	Acetyl-CoA acetyltransferase cytosolic
P48678	41.62	11	7	7	2.01:1.79:1.65:1.00:0.59:1.06	2.05:1.00	Prelamin-A/C
Q4VAE6	30.52	31	5	1	2.46:2.00:1.48:1.00:1.15:0.75	2.05:1.00	Ras family member A
Q5NCJ9	26.31	27	1	1	3.25:3.00:2.61:1.00:1.85:1.47	2.05:1.00	RIKEN cDNA 1110020P15 isoform CRA_b
Q8C470	25.28	7	1	1	1.94:1.59:1.41:1.00:0.54:0.87	2.05:1.00	Putative uncharacterized protein
Q3TUU1	24.03	7	2	2	1.88:1.64:1.38:1.00:0.76:0.63	2.05:1.00	Putative uncharacterized protein
Q9ERF8	22.1	15	1	1	2.93:2.71:2.03:1.00:0.73:2.00	2.05:1.00	Actin-related protein 3 (Fragment)
Q2Q7P0	20.17	4	1	1	2.40:2.43:1.35:1.00:1.03:0.99	2.05:1.00	ENH1
A2AAA9	13.12	3	2	2	2.51:1.58:1.82:1.00:1.13:0.76	2.05:1.00	C-type mannose receptor 2
F7ALS6	46.39	15	2	2	1.90:1.92:1.69:1.00:0.79:0.90	2.04:1.00	Aspartate aminotransferase cytoplasmic (Fragment)
Q3TVJ8	31.84	6	1	1	2.75:2.83:2.56:1.00:1.49:1.51	2.04:1.00	Signal sequence receptor delta isoform CRA_b
Q60854	29.8	9	3	3	2.44:2.58:1.97:1.00:1.35:1.09	2.04:1.00	Serpin B6
K7E6F1	29.06	4	1	1	2.44:2.58:1.97:1.00:1.35:1.09	2.04:1.00	Serpin B6 (Fragment)
P99026	24.61	11	2	2	1.89:1.65:1.52:1.00:0.79:0.70	2.04:1.00	Proteasome subunit beta type-4
Q3B7Z2	18.16	2	1	1	2.03:1.61:1.64:1.00:0.68:0.92	2.04:1.00	Oxysterol-binding protein 1
Q8C605	39.22	6	4	4	1.73:1.67:1.59:1.00:0.78:0.68	2.03:1.00	ATP-dependent 6-phosphofructokinase platelet type
D3Z629	26.47	18	2	2	1.71:1.45:1.45:1.00:0.54:0.73	2.03:1.00	60S ribosomal protein L9
D3YV77	16.66	5	1	1	1.32:2.13:2.49:1.00:1.10:0.82	2.03:1.00	Mevalonate kinase (Fragment)
Q9ERE7	13.18	5	1	1	2.15:1.90:1.62:1.00:0.76:1.03	2.03:1.00	LDLR chaperone MESD
S4R1E3	25.91	15	1	1	1.40:1.47:1.34:1.00:0.57:0.51	2.02:1.00	Probable ATP-dependent RNA helicase DDX5
Q99KA3	24.01	8	2	2	2.57:2.39:2.09:1.00:1.49:1.00	2.02:1.00	Atp6v1b1 protein (Fragment)
Q3UHZ3	20.18	1	1	1	2.22:1.82:1.65:1.00:0.83:0.99	2.02:1.00	DNA (cytosine-5)-methyltransferase
Q9D634	31.31	28	2	2	3.35:2.56:3.87:1.00:1.33:2.53	2.01:1.00	Putative uncharacterized protein
B1ARB9	28.38	6	1	1	1.54:1.65:1.48:1.00:0.69:0.64	2.01:1.00	Probable ATP-dependent RNA helicase DDX5 (Fragment)
Q9D051	27.84	4	1	1	1.56:1.35:1.32:1.00:0.64:0.47	2.01:1.00	Pyruvate dehydrogenase E1 component subunit beta mitochondrial
Q3UGW8	17.34	5	3	3	1.89:2.10:1.94:1.00:0.98:0.98	2.01:1.00	Putative uncharacterized protein (Fragment)
Q8BZF8	16.6	2	1	1	2.82:2.32:1.49:1.00:1.17:1.13	2.01:1.00	Phosphoglucomutase-like protein 5
Q4FJV4	31.66	41	11	1	2.62:2.76:2.60:1.00:1.56:1.42	2.00:1.00	Anxa1 protein
D3Z1Q9	22.87	5	1	1	25.04:18.85:21.04:1.00:1.01:2.63	14.00:1.00	Glutathione S-transferase omega-2 (Fragment)
Q3TC45	39.14	18	1	1	2.87:2.64:2.53:1.00:1.82:1.22	1.99:1.00	S100 calcium binding protein A10 (Calpactin) isoform CRA_a
Q5M9N9	31.28	19	3	2	1.94:1.71:1.54:1.00:0.52:1.09	1.99:1.00	Prdx2 protein
A0PJE9	24.15	5	1	1	1.80:1.29:1.34:1.00:0.62:0.61	1.99:1.00	Hdlbp protein (Fragment)
Q99LP6	23.83	12	2	2	2.14:1.78:1.67:1.00:1.01:0.79	1.99:1.00	GrpE protein homolog 1 mitochondrial
Q6PE01	18.24	3	1	1	1.47:1.41:1.11:1.00:0.33:0.68	1.99:1.00	U5 small nuclear ribonucleoprotein 40 kDa protein
Q9Z0X1	14.37	5	2	2	1.62:2.06:1.49:1.00:0.73:0.86	1.99:1.00	Apoptosis-inducing factor 1 mitochondrial
Q3TKK3	21.71	2	1	1	1.71:1.77:1.34:1.00:0.72:0.72	1.98:1.00	Putative uncharacterized protein
Q8K279	13.2	4	1	1	2.74:1.79:2.51:1.00:0.79:1.75	1.98:1.00	Vac14 protein
D3YWI1	30.98	44	8	2	4.47:2.74:3.01:1.00:2.32:1.88	1.97:1.00	Fructose-bisphosphate aldolase (Fragment)
Q3U754	24.41	5	1	1	1.81:1.67:1.40:1.00:1.02:0.46	1.97:1.00	Putative uncharacterized protein (Fragment)
Q9JIH2	19.32	3	1	1	3.09:2.95:1.99:1.00:1.77:1.31	1.97:1.00	Nuclear pore complex protein Nup50
Q69ZN7	34.53	3	5	5	2.07:2.20:2.05:1.00:1.04:1.18	1.96:1.00	Myoferlin
Q6LBL9	36	15	2	2	1.46:1.55:1.39:1.00:0.70:0.56	1.95:1.00	T-complex polypeptide 1 (Fragment)
Q5EBQ0	31.84	16	3	3	2.12:2.30:1.82:1.00:1.15:1.05	1.95:1.00	Voltage-dependent anion channel 3
Q9DCL9	30.39	15	5	5	1.84:1.90:1.58:1.00:0.82:0.90	1.95:1.00	Multifunctional protein ADE2
A1L3B8	23.71	3	1	1	2.02:1.90:1.63:1.00:0.74:1.11	1.95:1.00	Proteasome (Prosome macropain) 26S subunit non-ATPase 7
D6RHS5	19.86	23	1	1	1.34:1.61:1.39:1.00:0.58:0.64	1.95:1.00	Cyclin-dependent kinase 4
D3YZT0	19.08	24	1	1	1.93:1.09:1.28:1.00:0.46:0.75	1.95:1.00	60S ribosomal protein L9 (Fragment)
Q78T54	17.81	12	1	1	2.63:2.78:2.71:1.00:1.60:1.57	1.95:1.00	Vacuolar ATPase assembly integral membrane protein Vma21
P48722	17.28	2	1	1	1.86:1.80:1.45:1.00:0.73:0.89	1.95:1.00	Heat shock 70 kDa protein 4L
Q99JU9	31.53	17	2	2	1.74:1.94:1.73:1.00:0.83:0.95	1.94:1.00	Psat1 protein
Q3UAS4	24.39	4	2	2	1.81:1.65:1.29:1.00:0.69:0.76	1.94:1.00	Putative uncharacterized protein
Q3TID4	24.35	4	2	2	1.81:1.65:1.29:1.00:0.69:0.76	1.94:1.00	Putative uncharacterized protein
Q99JZ4	21.66	10	2	1	1.69:2.67:1.60:1.00:1.05:1.02	1.94:1.00	GTP-binding protein SAR1a
Q69ZP5	21.08	4	1	1	1.94:1.68:1.46:1.00:0.97:0.65	1.94:1.00	MKIAA1181 protein (Fragment)
Q3V1M8	19.71	4	3	3	1.88:2.31:1.55:1.00:1.12:0.84	1.94:1.00	Putative uncharacterized protein
Q8BX68	19.68	3	1	1	1.88:2.31:1.55:1.00:1.12:0.84	1.94:1.00	Putative uncharacterized protein
Q9CY59	33.92	18	4	4	1.64:1.56:1.34:1.00:0.71:0.64	1.93:1.00	NADH-cytochrome b5 reductase
D3YXU1	31.87	5	1	1	1.72:1.68:1.57:1.00:0.72:0.86	1.93:1.00	Trifunctional enzyme subunit beta mitochondrial (Fragment)
H3BJE0	31.74	14	3	3	2.15:1.51:1.53:1.00:0.61:1.07	1.93:1.00	Granulins (Fragment)
P05064	25.82	29	8	2	3.16:2.07:2.18:1.00:1.35:1.49	1.93:1.00	Fructose-bisphosphate aldolase A
P62311	23.15	12	1	1	2.17:2.16:1.58:1.00:1.32:0.75	1.93:1.00	U6 snRNA-associated Sm-like protein LSm3
Q8CI51	23.04	6	2	2	2.22:2.21:1.33:1.00:1.00:0.98	1.93:1.00	PDZ and LIM domain protein 5
Q61206	22.27	4	1	1	3.16:3.09:2.96:1.00:1.99:1.78	1.93:1.00	Platelet-activating factor acetylhydrolase IB subunit beta
Q544R7	14.64	4	1	1	1.40:1.27:0.97:1.00:0.46:0.42	1.93:1.00	Heme oxygenase (Decycling) 2
Q80WQ2	13.27	2	1	1	2.71:1.82:2.50:1.00:0.82:1.83	1.93:1.00	Protein VAC14 homolog
P56480	44.14	25	9	9	1.85:2.14:1.82:1.00:0.85:1.17	1.92:1.00	ATP synthase subunit beta mitochondrial
P45878	28.89	19	2	2	1.75:1.82:1.77:1.00:0.93:0.86	1.92:1.00	Peptidyl-prolyl cis-trans isomerase FKBP2
Q3TAS8	20.69	7	1	1	1.94:1.87:1.45:1.00:0.89:0.85	1.92:1.00	Putative uncharacterized protein
Q9D1G1	16.44	8	1	1	2.01:1.59:1.48:1.00:0.98:0.66	1.92:1.00	Ras-related protein Rab-1B
Q9R0Y5	41.53	22	3	3	2.07:2.14:1.59:1.00:1.15:0.88	1.91:1.00	Adenylate kinase isoenzyme 1
Q5SVY2	27.91	46	9	3	2.36:2.59:2.37:1.00:1.32:1.52	1.91:1.00	MCG121511 isoform CRA_a
Q8VDM8	24.75	5	2	2	1.87:1.80:1.52:1.00:1.00:0.72	1.91:1.00	Acly protein (Fragment)
Q5RKP4	22.71	5	2	2	2.29:2.26:1.99:1.00:1.22:1.21	1.91:1.00	Dolichyl-diphosphooligosaccharide--protein glycosyltransferase subunit 1 (Fragment)
P57784	15.04	7	1	1	2.66:2.44:2.00:1.00:1.39:1.33	1.91:1.00	U2 small nuclear ribonucleoprotein A'
Q545B6	39.72	23	3	3	1.75:1.89:1.35:1.00:0.83:0.80	1.90:1.00	MCG12955 isoform CRA_a
Q9DCN2	34.5	18	4	4	1.75:1.49:1.39:1.00:0.81:0.63	1.90:1.00	NADH-cytochrome b5 reductase 3
Q8R2Y8	27.33	8	1	1	2.79:3.20:1.87:1.00:2.03:1.10	1.90:1.00	Peptidyl-tRNA hydrolase 2 mitochondrial
Q8CH24	24.07	7	1	1	1.23:1.11:1.07:1.00:0.30:0.48	1.90:1.00	HMG-L6
D5MCW4	23.75	8	1	1	2.41:1.96:1.92:1.00:0.98:1.33	1.90:1.00	Protein CutA
D3YX79	16.93	10	2	2	3.32:3.41:2.89:1.00:2.30:1.77	1.90:1.00	Proteasome subunit alpha type
Q8BH59	16.61	3	2	1	1.96:2.02:1.39:1.00:1.12:0.70	1.90:1.00	Calcium-binding mitochondrial carrier protein Aralar1
P16045	20.54	30	3	3	1.88:1.69:1.73:1.00:0.73:1.08	1.89:1.00	Galectin-1
Q4FJR9	18.04	10	1	1	1.64:1.89:1.34:1.00:0.57:1.00	1.89:1.00	G1p2 protein
Q9CR00	16.6	5	1	1	1.95:1.65:1.29:1.00:0.90:0.69	1.89:1.00	26S proteasome non-ATPase regulatory subunit 9
Q76MZ3	13.97	14	6	1	1.53:1.43:1.27:1.00:0.58:0.66	1.89:1.00	Serine/threonine-protein phosphatase 2A 65 kDa regulatory subunit A alpha isoform
Q8R069	25.11	3	1	1	1.74:1.74:1.58:1.00:0.76:0.93	1.88:1.00	Flap endonuclease 1
F6ZLC6	20.74	7	1	1	1.76:1.95:1.79:1.00:1.08:0.85	1.88:1.00	Histone-binding protein RBBP7 (Fragment)
A2AFI9	20.3	6	2	1	1.76:1.95:1.79:1.00:1.08:0.85	1.88:1.00	Histone-binding protein RBBP7
P08228	43.49	18	3	3	1.76:1.38:1.38:1.00:0.49:0.93	1.87:1.00	Superoxide dismutase [Cu-Zn]
Q99JY0	33.65	2	1	1	1.85:1.63:1.61:1.00:0.77:0.95	1.87:1.00	Trifunctional enzyme subunit beta mitochondrial
Q78ZM0	25.27	6	1	1	1.71:1.89:1.60:1.00:0.76:1.03	1.87:1.00	Sorting nexin 3
Q810V2	24.27	8	1	1	1.56:1.50:1.29:1.00:0.67:0.65	1.87:1.00	Iars2 protein (Fragment)
D3YVC6	23.06	24	2	2	1.20:1.07:1.07:1.00:0.29:0.49	1.87:1.00	High mobility group protein B1 (Fragment)
D3YZ18	22.45	24	3	3	1.20:1.07:1.07:1.00:0.29:0.49	1.87:1.00	High mobility group protein B1 (Fragment)
O70475	21.71	13	5	5	1.63:1.41:1.20:1.00:0.43:0.84	1.87:1.00	UDP-glucose 6-dehydrogenase
G3UX43	20.7	22	1	1	2.34:1.65:1.72:1.00:0.98:1.08	1.87:1.00	Elongation factor 1-beta
Q9D1D4	20.51	5	1	1	1.62:1.43:1.42:1.00:0.53:0.85	1.87:1.00	Transmembrane emp24 domain-containing protein 10
Q3TJE8	18.62	10	4	4	1.63:1.41:1.20:1.00:0.43:0.84	1.87:1.00	UDP-glucose 6-dehydrogenase
A0JNZ0	16.09	8	1	1	2.59:2.61:1.00:1.00:1.43:0.88	1.87:1.00	Nedd4 protein
F2Z471	33.56	4	1	1	2.00:1.89:1.53:1.00:0.98:0.93	1.86:1.00	Voltage-dependent anion-selective channel protein 1
Q3TIG8	33.5	4	1	1	2.00:1.89:1.53:1.00:0.98:0.93	1.86:1.00	Putative uncharacterized protein
Q58EV4	32.84	4	1	1	1.87:2.14:1.45:1.00:0.99:0.94	1.86:1.00	Proteasome (Prosome macropain) subunit alpha type 3
Q8BMF4	23.76	5	2	2	2.40:1.60:1.68:1.00:1.35:0.69	1.86:1.00	Dihydrolipoyllysine-residue acetyltransferase component of pyruvate dehydrogenase complex mitochondrial
Q4FJY5	22.84	7	2	2	2.00:1.87:1.74:1.00:1.09:0.93	1.86:1.00	Ltb4dh protein
Q8VCR4	21.68	12	1	1	1.83:1.80:1.91:1.00:0.97:1.01	1.86:1.00	0610038D11Rik protein
Q61686	32	14	2	2	1.44:1.31:1.23:1.00:0.57:0.59	1.85:1.00	Chromobox protein homolog 5
Q921M3	29.52	4	3	3	1.78:1.55:1.36:1.00:0.85:0.69	1.85:1.00	Splicing factor 3B subunit 3
Q8BIJ6	24.89	2	1	1	1.69:1.57:1.33:1.00:0.73:0.75	1.85:1.00	Isoleucine--tRNA ligase mitochondrial
W0TYI4	23.95	15	3	3	1.67:1.90:1.23:1.00:0.80:0.80	1.85:1.00	T-complex protein 1 subunit alpha (Fragment)
Q6PDZ3	20.44	7	1	1	1.53:1.38:1.33:1.00:0.72:0.58	1.85:1.00	RAB2A member RAS oncogene family
M0QWK5	17.72	35	1	1	2.26:1.57:1.72:1.00:0.88:1.12	1.85:1.00	Elongation factor 1-beta
Q6NS46	16.01	1	1	1	2.66:2.63:2.52:1.00:2.09:1.13	1.85:1.00	Protein RRP5 homolog
Q3UYW8	15.16	27	2	2	2.26:1.89:1.77:1.00:0.74:1.47	1.85:1.00	Putative uncharacterized protein (Fragment)
A0A087WQE6	37.48	13	1	1	1.49:1.68:1.48:1.00:0.60:0.93	1.84:1.00	Transcription elongation factor B polypeptide 1 (Fragment)
Q61171	32.13	28	4	3	1.72:1.48:1.50:1.00:0.57:0.98	1.84:1.00	Peroxiredoxin-2
A0A087WP83	20.18	4	3	3	1.73:1.75:1.51:1.00:0.93:0.78	1.84:1.00	Vigilin
Q9CYT6	17.06	2	1	1	0.99:0.88:1.44:1.00:0.49:0.31	1.84:1.00	Adenylyl cyclase-associated protein 2
A0A087WPF9	15.61	4	1	1	1.22:1.33:1.21:1.00:0.35:0.68	1.84:1.00	Basic leucine zipper and W2 domain-containing protein 1 (Fragment)
Q62426	34.9	33	3	3	1.79:1.60:1.51:1.00:0.81:0.86	1.83:1.00	Cystatin-B
Q3UJK0	25.33	14	3	3	1.22:1.08:1.05:1.00:0.30:0.53	1.83:1.00	Putative uncharacterized protein
P70677	19.23	8	1	1	1.84:1.49:0.75:1.00:0.67:0.55	1.83:1.00	Caspase-3
Q9DBP5	18.59	7	1	1	2.00:1.98:1.82:1.00:1.10:1.08	1.83:1.00	UMP-CMP kinase
P42125	17.4	11	2	2	1.72:1.68:1.50:1.00:0.71:0.97	1.83:1.00	Enoyl-CoA delta isomerase 1 mitochondrial
Q9R0X4	13.92	2	1	1	2.07:1.71:1.14:1.00:0.87:0.82	1.83:1.00	Acyl-coenzyme A thioesterase 9 mitochondrial
Q6A0D9	13.28	7	1	1	1.72:1.62:1.34:1.00:0.77:0.79	1.83:1.00	Glucosamine-6-phosphate isomerase (Fragment)
F6RWR5	32.35	5	1	1	1.34:1.41:1.17:1.00:0.40:0.76	1.82:1.00	Protein BC021614
Q99LD8	22.14	6	1	1	1.64:1.78:1.69:1.00:0.97:0.85	1.82:1.00	N(G) N(G)-dimethylarginine dimethylaminohydrolase 2
Q9D1M0	20.82	11	2	2	1.65:1.79:1.63:1.00:1.14:0.65	1.82:1.00	Protein SEC13 homolog
D3Z313	20.31	39	2	2	1.84:1.48:1.44:1.00:0.67:0.94	1.82:1.00	Chromobox protein homolog 3 (Fragment)
Q3TB18	19.07	3	1	1	1.41:1.24:1.19:1.00:0.37:0.74	1.82:1.00	Putative uncharacterized protein
B1ARS0	18.91	10	1	1	2.49:1.41:1.56:1.00:1.16:0.84	1.82:1.00	Adenylyl cyclase-associated protein (Fragment)
Q3UZ39	16.2	2	1	1	2.36:1.90:1.54:1.00:1.13:1.06	1.82:1.00	Leucine-rich repeat flightless-interacting protein 1
P21981	47.08	14	6	6	1.55:1.72:1.58:1.00:0.92:0.76	1.81:1.00	Protein-glutamine gamma-glutamyltransferase 2
P17918	23.82	23	4	4	1.92:2.26:2.26:1.00:1.27:1.30	1.81:1.00	Proliferating cell nuclear antigen
Q9D2R0	23.64	3	2	2	1.70:1.54:1.72:1.00:0.81:0.93	1.81:1.00	Acetoacetyl-CoA synthetase
G3X9L6	21.82	30	4	4	2.04:2.11:1.95:1.00:1.35:1.01	1.81:1.00	MCG55033
Q3UJK5	21.45	10	3	3	1.51:1.42:1.34:1.00:0.54:0.83	1.81:1.00	Putative uncharacterized protein
Q3TG75	21.38	10	3	3	1.51:1.42:1.34:1.00:0.54:0.83	1.81:1.00	Ornithine aminotransferase isoform CRA_b
Q3UKT3	21.24	6	2	2	1.51:1.42:1.34:1.00:0.54:0.83	1.81:1.00	Putative uncharacterized protein
Q99LY0	20.93	5	1	1	1.85:1.69:1.38:1.00:0.83:0.89	1.81:1.00	Dolichyl-diphosphooligosaccharide--protein glycosyltransferase subunit 1 (Fragment)
Q8CGB9	20.31	5	4	4	1.90:1.83:1.07:1.00:0.90:0.75	1.81:1.00	Insulin degrading enzyme
D3Z4A4	18.63	30	3	2	2.13:1.74:1.29:1.00:0.89:0.97	1.81:1.00	Peroxiredoxin-2 (Fragment)
P51863	17.84	2	1	1	1.76:1.41:1.39:1.00:0.93:0.58	1.81:1.00	V-type proton ATPase subunit d 1
Q8C129	16.73	1	1	1	1.42:1.54:1.23:1.00:0.73:0.59	1.81:1.00	Leucyl-cystinyl aminopeptidase
D3Z1A9	15	20	1	1	1.79:1.46:1.44:1.00:0.61:0.98	1.81:1.00	Chromobox protein homolog 3
F8VQK7	13.37	9	1	1	1.84:1.14:1.27:1.00:0.46:0.89	1.81:1.00	Uncharacterized protein
Q3TZQ2	32.68	8	6	2	1.57:1.63:1.52:1.00:0.91:0.70	1.80:1.00	Putative uncharacterized protein
Q8BWN0	30.79	20	2	2	2.41:1.92:1.76:1.00:1.15:1.25	1.80:1.00	Putative uncharacterized protein
A0A087WS92	19.77	7	1	1	1.73:1.68:1.37:1.00:0.93:0.73	1.80:1.00	Vigilin (Fragment)
Q8BZ69	19.42	5	1	1	1.58:1.70:1.61:1.00:0.69:1.03	1.80:1.00	Putative uncharacterized protein (Fragment)
P08003	14.27	2	1	1	1.91:1.96:1.87:1.00:1.15:1.04	1.80:1.00	Protein disulfide-isomerase A4
P51410	13.7	16	2	2	2.07:1.64:1.78:1.00:1.00:1.04	1.80:1.00	60S ribosomal protein L9
P99028	26.56	20	1	1	1.99:1.50:1.37:1.00:1.01:0.71	1.79:1.00	Cytochrome b-c1 complex subunit 6 mitochondrial
Q8BPD3	24.12	22	3	3	1.76:1.92:1.64:1.00:1.10:0.88	1.79:1.00	Putative uncharacterized protein
Q3TWN8	20.5	6	4	4	1.77:2.01:1.87:1.00:1.12:1.04	1.79:1.00	Putative uncharacterized protein
A0A0A6YXS4	16.16	11	2	2	1.83:1.81:1.32:1.00:1.08:0.69	1.79:1.00	Inosine-5'-monophosphate dehydrogenase 2 (Fragment)
P63038	50.29	20	8	8	1.81:1.77:1.64:1.00:0.97:0.96	1.78:1.00	60 kDa heat shock protein mitochondrial
Q499D4	20.88	3	1	1	1.92:1.72:1.25:1.00:0.81:0.93	1.78:1.00	Dkc1 protein
P62869	16.68	6	1	1	1.42:1.35:1.21:1.00:0.58:0.66	1.78:1.00	Transcription elongation factor B polypeptide 2
E9Q616	15.18	6	27	6	1.55:1.61:1.37:1.00:0.53:1.02	1.78:1.00	Protein Ahnak
Q3UR42	15.06	3	2	2	1.21:1.91:1.87:1.00:1.01:0.78	1.78:1.00	ATP-dependent RNA helicase A (Fragment)
Q542F4	29.18	11	8	8	1.45:1.59:1.42:1.00:0.73:0.79	1.77:1.00	Minichromosome maintenance deficient 4 homolog (S. cerevisiae)
Q9D077	29.08	10	7	7	1.45:1.59:1.42:1.00:0.73:0.79	1.77:1.00	Putative uncharacterized protein
Q3UA65	29.01	9	7	7	1.45:1.59:1.42:1.00:0.73:0.79	1.77:1.00	Putative uncharacterized protein
Q9DBG3	24.7	5	4	1	1.27:1.39:1.37:1.00:0.57:0.71	1.77:1.00	AP-2 complex subunit beta
E9PWE8	18.02	6	2	2	1.86:1.88:1.51:1.00:0.91:1.05	1.77:1.00	Dihydropyrimidinase-related protein 3
Q642K0	17.1	33	4	4	1.92:1.93:1.79:1.00:1.18:1.00	1.77:1.00	MCG140959 isoform CRA_a
D3Z7U7	16.64	9	1	1	1.47:1.64:1.72:1.00:0.85:0.87	1.77:1.00	EH domain-containing protein 2 (Fragment)
Q9CVB6	31.52	4	1	1	1.66:1.89:1.66:1.00:1.07:0.90	1.76:1.00	Actin-related protein 2/3 complex subunit 2
Q4FZG5	31.33	4	1	1	1.66:1.89:1.66:1.00:1.07:0.90	1.76:1.00	Arpc2 protein (Fragment)
Q921F4	26.02	3	1	1	1.59:1.77:1.31:1.00:1.01:0.64	1.76:1.00	Heterogeneous nuclear ribonucleoprotein L-like
Q9Z1F9	21.19	2	1	1	1.69:1.76:1.13:1.00:0.88:0.73	1.76:1.00	SUMO-activating enzyme subunit 2
A2RSV8	19.18	12	2	2	1.43:1.46:1.49:1.00:0.88:0.62	1.76:1.00	Cytochrome c oxidase subunit IV isoform 1
Q0VDY2	19.01	4	1	1	2.24:1.95:1.74:1.00:1.44:0.93	1.76:1.00	Puf60 protein (Fragment)
Q3TTX2	17.23	2	1	1	2.28:2.61:1.74:1.00:1.61:1.15	1.76:1.00	Putative uncharacterized protein (Fragment)
P24668	16.24	5	1	1	1.59:1.23:1.18:1.00:0.46:0.81	1.76:1.00	Cation-dependent mannose-6-phosphate receptor
Q8K297	16.19	1	1	1	1.76:1.42:1.58:1.00:0.74:0.97	1.76:1.00	Procollagen galactosyltransferase 1
Q9JKB1	15.64	7	1	1	1.88:1.52:1.36:1.00:1.05:0.65	1.76:1.00	Ubiquitin carboxyl-terminal hydrolase isozyme L3
Q3U7R1	15.59	1	1	1	1.56:1.55:1.48:1.00:0.78:0.82	1.76:1.00	Extended synaptotagmin-1
Q3U1C2	15.51	3	1	1	1.99:1.50:1.58:1.00:0.85:1.03	1.76:1.00	MCG130614
Z4YN97	35.37	28	2	2	1.92:2.07:1.59:1.00:1.18:1.01	1.75:1.00	Adenylate kinase isoenzyme 1 (Fragment)
Q93092	32.74	7	2	2	1.50:1.48:1.37:1.00:0.62:0.87	1.75:1.00	Transaldolase
B9EHN0	31.49	22	17	14	1.57:1.54:1.45:1.00:0.81:0.80	1.75:1.00	Ubiquitin-activating enzyme E1 Chr X
Q9CX86	28.99	10	3	3	1.58:1.80:1.82:1.00:0.68:1.29	1.75:1.00	Heterogeneous nuclear ribonucleoprotein A0
F6XVM5	24.74	20	1	1	1.34:1.45:1.27:1.00:0.54:0.78	1.75:1.00	ATP synthase subunit O mitochondrial (Fragment)
Q3U6K9	24.59	30	9	9	1.64:1.63:1.59:1.00:0.92:0.86	1.75:1.00	Phosphoserine aminotransferase
O08807	18.58	21	5	4	1.36:2.29:1.87:1.00:1.03:1.13	1.75:1.00	Peroxiredoxin-4
B1AZS9	18.03	12	3	2	1.36:2.29:1.87:1.00:1.03:1.13	1.75:1.00	Peroxiredoxin-4 (Fragment)
Q3UND3	17.73	10	1	1	1.66:1.62:1.63:1.00:0.93:0.86	1.75:1.00	Peptidyl-prolyl cis-trans isomerase
Q921S5	16.77	2	1	1	1.69:1.40:1.33:1.00:0.93:0.60	1.75:1.00	ATPase H+ transporting lysosomal V0 subunit D1
Q8C1Z0	31.68	10	7	7	1.64:1.70:1.46:1.00:0.84:0.91	1.74:1.00	Putative uncharacterized protein
A1A4T2	26.37	7	5	5	1.54:1.78:1.67:1.00:0.96:0.92	1.74:1.00	Alpha glucosidase 2 alpha neutral subunit
S4R1I6	19.99	8	3	1	1.59:1.73:1.68:1.00:0.96:0.91	1.74:1.00	MCG2872 isoform CRA_b
B0LAC8	17.78	8	1	1	1.55:1.85:1.44:1.00:1.06:0.72	1.74:1.00	ATPase H+ transporting lysosomal V1 subunit B2 (Fragment)
P70372	17.31	10	2	2	1.53:2.13:1.61:1.00:1.08:0.94	1.74:1.00	ELAV-like protein 1
Q8BTQ1	16.1	4	1	1	1.53:2.13:1.61:1.00:1.08:0.94	1.74:1.00	ELAV-like protein (Fragment)
Q9CPS5	15.45	3	1	1	1.73:1.52:1.44:1.00:0.59:1.12	1.74:1.00	26S proteasome non-ATPase regulatory subunit 8
Q8BRJ5	13.67	42	2	2	2.00:1.35:1.11:1.00:0.66:0.90	1.74:1.00	Putative uncharacterized protein (Fragment)
Q3TWE1	29.28	6	2	2	1.36:1.87:1.83:1.00:0.76:1.16	1.73:1.00	Putative uncharacterized protein
Q6ZWQ5	28.62	6	1	1	1.76:1.75:1.63:1.00:0.93:1.05	1.73:1.00	Sorting nexin 12 isoform CRA_c
Q01853	21.74	16	9	2	1.62:1.62:1.49:1.00:0.83:0.90	1.73:1.00	Transitional endoplasmic reticulum ATPase
E9Q2W9	19.98	13	5	3	1.80:2.09:1.93:1.00:1.41:0.95	1.73:1.00	Alpha-actinin-4 (Fragment)
Q3TXK6	15.98	7	1	1	1.70:1.54:1.28:1.00:0.89:0.72	1.73:1.00	Putative uncharacterized protein
Q62048	15.65	13	1	1	2.04:2.05:1.55:1.00:1.26:0.99	1.73:1.00	Astrocytic phosphoprotein PEA-15
D3Z375	15.35	18	1	1	2.04:2.05:1.55:1.00:1.26:0.99	1.73:1.00	Astrocytic phosphoprotein PEA-15 (Fragment)
Q61263	15.23	3	1	1	1.24:1.26:1.20:1.00:0.77:0.37	1.73:1.00	Sterol O-acyltransferase 1
Q3TI47	36.2	16	8	7	1.57:1.38:1.27:1.00:0.65:0.80	1.72:1.00	Putative uncharacterized protein
Q3UEM8	35.43	18	7	6	1.57:1.38:1.27:1.00:0.65:0.80	1.72:1.00	Putative uncharacterized protein (Fragment)
P56391	29.36	42	3	3	1.85:1.86:1.89:1.00:1.13:1.13	1.72:1.00	Cytochrome c oxidase subunit 6B1
Q545I9	23.98	15	2	2	1.29:1.25:1.13:1.00:0.49:0.64	1.72:1.00	MC3T3-E1 calcyclin
Q9DB77	21.38	3	1	1	1.83:1.64:1.48:1.00:1.02:0.87	1.72:1.00	Cytochrome b-c1 complex subunit 2 mitochondrial
Q9Z1N5	19.71	9	3	2	1.47:1.17:1.21:1.00:0.67:0.57	1.72:1.00	Spliceosome RNA helicase Ddx39b
Q545S4	17.76	5	1	1	1.61:1.72:1.70:1.00:1.09:0.83	1.72:1.00	Stathmin-like 2
E9QKZ2	17.23	1	1	1	1.68:1.78:1.51:1.00:1.16:0.74	1.72:1.00	Importin-9
A0A0A6YXW8	17.11	14	1	1	1.81:2.28:1.42:1.00:1.08:1.11	1.72:1.00	Adenylate kinase isoenzyme 1 (Fragment)
P48771	24.59	16	1	1	1.84:1.50:1.61:1.00:0.87:1.02	1.71:1.00	Cytochrome c oxidase subunit 7A2 mitochondrial
A0A087WPF8	19.5	6	1	1	1.49:1.74:1.41:1.00:0.85:0.86	1.71:1.00	Alpha/beta hydrolase domain-containing protein 14B (Fragment)
P50543	19.49	21	2	2	3.00:2.49:2.42:1.00:1.99:1.64	1.71:1.00	Protein S100-A11
P62259	15.99	9	2	1	1.71:1.35:1.30:1.00:0.78:0.77	1.71:1.00	14-3-3 protein epsilon
Q3ULT2	14.51	14	8	6	1.72:2.09:1.77:1.00:0.98:1.29	1.71:1.00	Actinin alpha 4
Q8BP35	14.28	15	2	2	1.72:2.09:1.77:1.00:0.98:1.29	1.71:1.00	Putative uncharacterized protein (Fragment)
D3Z6N3	32.18	8	2	2	1.89:1.58:1.44:1.00:1.01:0.89	1.70:1.00	DNA replication licensing factor MCM7
Q8CGH5	30.49	5	4	4	1.31:1.35:1.28:1.00:0.74:0.58	1.70:1.00	Iqgap1 protein (Fragment)
Q80UW7	30.42	5	6	4	1.31:1.35:1.28:1.00:0.74:0.58	1.70:1.00	IQ motif containing GTPase activating protein 1
Q3TPD2	30	6	3	3	1.31:1.35:1.28:1.00:0.74:0.58	1.70:1.00	Putative uncharacterized protein (Fragment)
Q3TR56	29.98	7	3	3	1.31:1.35:1.28:1.00:0.74:0.58	1.70:1.00	Putative uncharacterized protein
Q8CDW9	29.95	9	3	3	1.31:1.35:1.28:1.00:0.74:0.58	1.70:1.00	Putative uncharacterized protein
Q3TVQ3	17.85	10	4	4	2.46:1.45:1.58:1.00:1.00:1.22	1.70:1.00	Putative uncharacterized protein
Q3U5Q6	17.71	9	4	4	2.46:1.45:1.58:1.00:1.00:1.22	1.70:1.00	Putative uncharacterized protein
F6TLX3	16.63	5	1	1	1.63:1.76:1.49:1.00:1.17:0.70	1.70:1.00	Importin-9 (Fragment)
Q3UDD6	16.55	7	2	2	2.46:1.45:1.58:1.00:1.00:1.22	1.70:1.00	Putative uncharacterized protein (Fragment)
Q3TWT4	16.32	7	3	3	2.46:1.45:1.58:1.00:1.00:1.22	1.70:1.00	Putative uncharacterized protein
P97450	15.41	9	1	1	1.67:1.82:1.63:1.00:1.01:1.00	1.70:1.00	ATP synthase-coupling factor 6 mitochondrial
A0A0A0MQM3	25.89	17	2	2	1.83:1.77:1.50:1.00:1.06:0.96	1.69:1.00	NADH-cytochrome b5 reductase 3 (Fragment)
F6Q2E3	22.66	5	1	1	1.60:1.09:1.35:1.00:0.79:0.61	1.69:1.00	26S protease regulatory subunit 6A (Fragment)
Q60972	21.92	5	2	1	1.74:1.70:1.58:1.00:1.18:0.80	1.69:1.00	Histone-binding protein RBBP4
Q9D3C4	19.48	12	2	2	1.62:1.90:1.74:1.00:1.01:1.11	1.69:1.00	Putative uncharacterized protein
Q8R2X0	18.67	2	1	1	1.59:1.70:1.69:1.00:0.99:0.96	1.69:1.00	Ehd2 protein
Q8VDV4	18.26	6	1	1	1.97:1.96:1.42:1.00:1.12:1.05	1.69:1.00	Pdlim5 protein (Fragment)
Q8C1L7	17.62	12	1	1	1.94:1.46:1.20:1.00:0.47:1.25	1.69:1.00	MCG6739 isoform CRA_b
P56812	17.45	10	1	1	1.74:1.50:1.42:1.00:0.98:0.78	1.69:1.00	Programmed cell death protein 5
A0A087WP86	16.86	14	1	1	1.87:1.66:1.59:1.00:1.14:0.88	1.69:1.00	Actin-related protein 3 (Fragment)
Q61753	23.23	13	5	5	1.65:1.54:1.42:1.00:0.97:0.76	1.68:1.00	D-3-phosphoglycerate dehydrogenase
Q2XSQ4	20.18	4	1	1	2.23:2.10:1.52:1.00:1.27:1.20	1.68:1.00	TIP47 protein isoform 2
A2ACG7	18.97	6	3	3	1.71:1.73:1.44:1.00:1.10:0.80	1.68:1.00	Dolichyl-diphosphooligosaccharide--protein glycosyltransferase subunit 2
Q99JI6	18.09	15	2	1	1.77:1.61:1.52:1.00:1.01:0.90	1.68:1.00	Ras-related protein Rap-1b
E9PXX7	17.4	12	3	3	1.61:1.55:1.37:1.00:0.95:0.74	1.68:1.00	Thioredoxin domain-containing protein 5
P24369	17.18	5	1	1	1.41:1.71:1.20:1.00:0.79:0.79	1.68:1.00	Peptidyl-prolyl cis-trans isomerase B
Q3TYF5	15.64	22	5	1	1.54:1.50:1.31:1.00:0.61:0.98	1.68:1.00	Serine/threonine-protein phosphatase (Fragment)
Q60597	13.01	1	1	1	1.55:1.01:1.41:1.00:0.78:0.58	1.68:1.00	2-oxoglutarate dehydrogenase mitochondrial
Q80ZV2	22.64	32	7	1	2.03:0.97:1.39:1.00:0.73:0.90	1.67:1.00	Tubb5 protein (Fragment)
Q3UEB3	19.36	2	1	1	2.12:1.81:1.55:1.00:1.40:0.89	1.67:1.00	Poly(U)-binding-splicing factor PUF60
Q8CHP8	16.65	3	1	1	1.33:1.25:1.03:1.00:0.43:0.74	1.67:1.00	Phosphoglycolate phosphatase
Q8CFZ0	16.19	10	1	1	1.90:2.08:2.37:1.00:1.31:1.48	1.67:1.00	SUMO-conjugating enzyme UBC9
Q9CVY8	15.87	8	1	1	1.33:1.25:1.03:1.00:0.43:0.74	1.67:1.00	Putative uncharacterized protein
S4R2M6	14.96	36	1	1	1.71:1.64:1.40:1.00:1.02:0.83	1.67:1.00	MCG116386 isoform CRA_c
Q9R1P4	14.33	5	1	1	1.64:1.57:1.59:1.00:0.90:0.97	1.67:1.00	Proteasome subunit alpha type-1
P45377	36.4	8	2	1	1.66:1.73:1.91:1.00:0.89:1.31	1.66:1.00	Aldose reductase-related protein 2
Q3UBW8	22.63	10	3	3	1.72:1.38:1.33:1.00:0.92:0.74	1.66:1.00	Putative uncharacterized protein
P53994	22	7	1	1	1.72:1.52:1.31:1.00:0.97:0.78	1.66:1.00	Ras-related protein Rab-2A
Q8K2I5	20.74	8	3	3	2.17:2.28:2.00:1.00:1.59:1.29	1.66:1.00	Cltc protein (Fragment)
D3Z7K0	17.62	16	1	1	1.42:1.62:0.97:1.00:0.62:0.79	1.66:1.00	Ubiquitin thioesterase OTUB1 (Fragment)
Q9QZE5	16.27	3	2	1	1.79:1.65:1.29:1.00:0.96:0.88	1.66:1.00	Coatomer subunit gamma-1
Q9WTP6	15.66	5	1	1	2.28:2.30:2.15:1.00:1.64:1.42	1.66:1.00	Adenylate kinase 2 mitochondrial
Q540D7	15.63	12	2	2	2.11:1.87:1.69:1.00:1.08:1.35	1.66:1.00	Aldehyde reductase
Q9JI95	33.98	43	4	4	1.64:1.71:1.58:1.00:1.08:0.91	1.65:1.00	CPN10-like protein
Q4KL76	33.43	43	4	4	1.64:1.71:1.58:1.00:1.08:0.91	1.65:1.00	Heat shock protein 1 (Chaperonin 10)
P99024	27.1	45	17	2	1.92:1.01:1.39:1.00:0.68:0.93	1.65:1.00	Tubulin beta-5 chain
Q9CXQ8	21.49	15	2	2	1.59:1.76:1.07:1.00:0.88:0.80	1.65:1.00	Stathmin
A2A6F8	20.15	33	1	1	1.39:1.15:0.94:1.00:0.40:0.71	1.65:1.00	60S ribosomal protein L23 (Fragment)
Q8VED4	20	4	1	1	2.15:2.15:2.02:1.00:1.47:1.37	1.65:1.00	Serine/threonine-protein phosphatase
Q99LR0	18.98	21	1	1	5.38:3.35:4.89:1.00:3.62:3.65	1.65:1.00	Eif4a1 protein (Fragment)
Q60749	18.87	3	1	1	1.83:2.15:1.89:1.00:1.31:1.24	1.65:1.00	KH domain-containing RNA-binding signal transduction-associated protein 1
Q62418	18.83	7	2	2	2.10:2.03:1.90:1.00:1.13:1.52	1.65:1.00	Drebrin-like protein
Q8C5A0	16.01	9	2	2	1.80:1.71:1.51:1.00:0.89:1.15	1.65:1.00	Putative uncharacterized protein
Q3TDS9	14.78	10	2	2	1.71:1.31:1.26:1.00:0.87:0.72	1.65:1.00	Putative uncharacterized protein
Q3THQ5	34.01	11	4	4	1.53:1.54:1.38:1.00:0.92:0.79	1.64:1.00	Putative uncharacterized protein
E0CX62	31.76	6	1	1	1.97:1.87:1.39:1.00:1.01:1.18	1.64:1.00	Proteasome subunit alpha type-3
Q3V471	31.49	20	5	5	1.31:1.27:1.27:1.00:0.45:0.90	1.64:1.00	Galectin (Fragment)
J3QMT0	28.27	8	1	1	1.53:1.17:1.09:1.00:0.64:0.67	1.64:1.00	Heterogeneous nuclear ribonucleoprotein F (Fragment)
D3Z2F8	25.91	7	1	1	1.68:2.37:1.63:1.00:1.30:1.16	1.64:1.00	Actin-related protein 2/3 complex subunit 3
Q80XJ7	25.77	12	2	2	2.20:1.99:1.82:1.00:1.38:1.29	1.64:1.00	Aldo-keto reductase family 1 member A4 (Aldehyde reductase)
Q9R0Q7	20.19	22	3	3	2.05:2.25:1.80:1.00:1.44:1.27	1.64:1.00	Prostaglandin E synthase 3
Q3US00	19.65	2	1	1	1.85:1.70:1.48:1.00:1.11:0.96	1.64:1.00	Putative uncharacterized protein (Fragment)
Q3UIB4	19.58	4	1	1	1.85:1.70:1.48:1.00:1.11:0.96	1.64:1.00	Putative uncharacterized protein (Fragment)
Q3TML0	18.57	4	1	1	1.87:1.58:1.35:1.00:1.06:0.88	1.64:1.00	Protein disulfide-isomerase A6
Q922R8	18.41	4	1	1	1.87:1.58:1.35:1.00:1.06:0.88	1.64:1.00	Protein disulfide-isomerase A6
F6R5R5	18.11	7	1	1	1.70:1.47:1.28:1.00:0.65:1.06	1.64:1.00	Lysosomal alpha-glucosidase (Fragment)
Q3U6K8	17.56	4	1	1	1.63:1.76:1.59:1.00:1.13:0.91	1.64:1.00	Putative uncharacterized protein
Q60932	17.52	4	1	1	1.63:1.76:1.59:1.00:1.13:0.91	1.64:1.00	Voltage-dependent anion-selective channel protein 1
P58021	16.86	2	1	1	1.66:1.55:1.34:1.00:0.85:0.93	1.64:1.00	Transmembrane 9 superfamily member 2
P08249	85.91	33	8	8	1.83:1.68:1.53:1.00:1.16:0.93	1.63:1.00	Malate dehydrogenase mitochondrial
P48036	33.56	17	5	5	1.75:1.66:1.64:1.00:1.15:0.94	1.63:1.00	Annexin A5
Q922F8	24.93	5	1	1	2.26:1.70:1.99:1.00:1.18:1.46	1.63:1.00	Calponin
O88569	22.31	17	5	5	1.78:1.74:1.56:1.00:1.08:1.04	1.63:1.00	Heterogeneous nuclear ribonucleoproteins A2/B1
F6ZSB7	18.58	13	2	2	1.54:1.66:1.60:1.00:0.83:1.12	1.63:1.00	D-3-phosphoglycerate dehydrogenase (Fragment)
Q8CI43	14.53	6	1	1	2.66:2.61:2.08:1.00:1.89:1.61	1.63:1.00	Myosin light chain 6B
P05132	13.28	3	1	1	1.51:1.39:1.42:1.00:0.91:0.74	1.63:1.00	cAMP-dependent protein kinase catalytic subunit alpha
D3Z494	30.3	9	2	1	1.57:1.73:1.84:1.00:0.81:1.37	1.62:1.00	MCG142264 isoform CRA_a
Q8BXY4	21.66	8	1	1	1.83:1.61:1.44:1.00:1.10:0.91	1.62:1.00	Putative uncharacterized protein
P19157	21.06	29	5	5	1.83:1.77:1.24:1.00:0.98:1.01	1.62:1.00	Glutathione S-transferase P 1
D3Z0Y2	16.69	20	3	3	1.56:1.55:1.44:1.00:0.94:0.87	1.62:1.00	Peroxiredoxin-6
Q6GT24	16.67	18	3	3	1.56:1.55:1.44:1.00:0.94:0.87	1.62:1.00	Peroxiredoxin 6
Q3UNQ0	14.05	13	4	4	1.30:1.53:1.36:1.00:0.59:0.99	1.62:1.00	Adenylyl cyclase-associated protein
Q5U3M2	25.56	9	2	2	1.47:1.39:1.27:1.00:0.60:0.97	1.61:1.00	Hnrpa3 protein
Q58E39	24.42	10	2	2	1.47:1.39:1.27:1.00:0.60:0.97	1.61:1.00	Hnrpa3 protein (Fragment)
P46425	23.36	17	3	3	1.85:1.95:1.37:1.00:1.06:1.15	1.61:1.00	Glutathione S-transferase P 2
K9JA74	23.34	19	3	3	1.85:1.95:1.37:1.00:1.06:1.15	1.61:1.00	Glutathione S-transferase pi 2 (Fragment)
D3YZ23	21.76	16	1	1	1.23:1.19:1.18:1.00:0.49:0.75	1.61:1.00	V-type proton ATPase catalytic subunit A (Fragment)
Q8CEW7	16.8	2	1	1	1.68:1.55:1.31:1.00:0.95:0.88	1.61:1.00	Putative uncharacterized protein
A0A087WPH7	16.06	4	1	1	1.36:1.08:1.17:1.00:0.76:0.49	1.61:1.00	26S protease regulatory subunit 6A (Fragment)
Q5RKN9	16	7	1	1	1.77:1.61:1.36:1.00:1.10:0.85	1.61:1.00	Capping protein (Actin filament) muscle Z-line alpha 1
B2MWM9	15.55	25	8	8	1.51:1.55:1.45:1.00:0.76:1.05	1.61:1.00	Calreticulin
O08583	14.84	6	1	1	1.92:1.72:1.47:1.00:1.20:0.99	1.61:1.00	THO complex subunit 4
D3Z6F5	33	21	8	6	1.42:1.30:1.16:1.00:0.77:0.65	1.60:1.00	ATP synthase subunit alpha mitochondrial
Q03265	32.84	20	8	6	1.42:1.30:1.16:1.00:0.77:0.65	1.60:1.00	ATP synthase subunit alpha mitochondrial
Q3THA6	28.31	8	2	2	1.88:1.23:1.51:1.00:0.77:1.13	1.60:1.00	MCG17902 isoform CRA_a
Q3U4T8	28.11	7	3	3	1.71:1.41:1.24:1.00:1.01:0.72	1.60:1.00	MCG10694 isoform CRA_a
Q8BFR5	22.22	7	2	2	1.76:1.27:1.13:1.00:0.92:0.69	1.60:1.00	Elongation factor Tu mitochondrial
Q3TFE8	19.76	4	3	3	1.78:1.57:1.36:1.00:1.05:0.89	1.60:1.00	Putative uncharacterized protein
Q3TB39	18.63	8	2	2	1.81:1.28:1.23:1.00:0.96:0.75	1.60:1.00	Putative uncharacterized protein (Fragment)
Q05D44	18.03	1	1	1	1.32:1.55:1.39:1.00:1.09:0.57	1.60:1.00	Eukaryotic translation initiation factor 5B
Q6DI58	17.8	14	2	2	1.51:1.36:1.21:1.00:0.66:0.88	1.60:1.00	Rpl12 protein (Fragment)
P80316	17.4	10	4	4	1.58:1.70:1.47:1.00:0.94:1.03	1.60:1.00	T-complex protein 1 subunit epsilon
Q6PDM2	15.51	8	2	2	1.75:1.60:1.14:1.00:0.87:0.94	1.60:1.00	Serine/arginine-rich splicing factor 1
Q5NTY0	15.27	3	1	1	1.41:1.31:1.25:1.00:0.81:0.66	1.60:1.00	DnaJ (Hsp40) homolog subfamily A member 1
P97825	14.41	12	1	1	1.61:1.80:1.33:1.00:1.10:0.86	1.60:1.00	Hematological and neurological expressed 1 protein
P09055	13.74	4	2	2	1.21:1.42:1.35:1.00:0.66:0.83	1.60:1.00	Integrin beta-1
Q61357	26.87	9	2	2	1.23:1.24:1.22:1.00:0.48:0.84	1.59:1.00	Galectin (Fragment)
Q9DB20	25.2	17	2	2	1.30:1.54:1.40:1.00:0.78:0.89	1.59:1.00	ATP synthase subunit O mitochondrial
Q3UGH0	17.33	19	1	1	1.72:1.51:1.39:1.00:1.19:0.73	1.59:1.00	Putative uncharacterized protein (Fragment)
Q3TIK8	16.55	19	5	4	1.48:1.51:1.45:1.00:1.02:0.77	1.59:1.00	Putative uncharacterized protein
P27773	14.47	18	7	7	1.92:1.89:1.25:1.00:0.97:1.21	1.59:1.00	Protein disulfide-isomerase A3
P99027	33.52	10	1	1	2.58:2.20:2.10:1.00:1.93:1.41	1.58:1.00	60S acidic ribosomal protein P2
A0A0A6YXG6	28.15	16	1	1	1.52:1.45:1.20:1.00:0.91:0.72	1.58:1.00	Transgelin-2 (Fragment)
Q9CPY7	22.34	3	1	1	2.00:2.05:1.71:1.00:1.58:1.05	1.58:1.00	Cytosol aminopeptidase
P11983	20.61	8	4	4	1.42:1.67:1.13:1.00:0.81:0.85	1.58:1.00	T-complex protein 1 subunit alpha
Q3TPD9	20.24	9	4	4	1.70:1.36:1.39:1.00:1.02:0.80	1.58:1.00	Putative uncharacterized protein (Fragment)
P63323	19.67	21	2	2	2.25:1.97:2.05:1.00:1.52:1.46	1.58:1.00	40S ribosomal protein S12
D3Z3I8	18.37	6	1	1	1.15:1.51:1.54:1.00:0.65:1.00	1.58:1.00	Elongation factor 1-alpha 1 (Fragment)
Q9DBJ1	17.83	15	3	3	1.56:1.25:1.34:1.00:0.83:0.79	1.58:1.00	Phosphoglycerate mutase 1
E0CXB1	17.56	4	1	1	1.01:1.46:1.21:1.00:0.65:0.67	1.58:1.00	Proteasome subunit alpha type-6
Q3TPZ5	14.94	5	1	1	1.42:1.25:1.23:1.00:0.84:0.62	1.58:1.00	Dynactin 2
S4R2M7	56.9	26	7	4	1.82:1.76:1.53:1.00:1.32:0.94	1.57:1.00	Phosphoglycerate kinase
P09411	54.48	29	10	7	1.82:1.76:1.53:1.00:1.32:0.94	1.57:1.00	Phosphoglycerate kinase 1
Q9Z2X1	30.18	11	3	2	1.61:1.32:1.23:1.00:0.81:0.83	1.57:1.00	Heterogeneous nuclear ribonucleoprotein F
E9Q1X9	25.35	15	1	1	1.31:1.08:1.07:1.00:0.43:0.77	1.57:1.00	Hsc70-interacting protein (Fragment)
Q4FZE5	24.81	12	1	1	1.76:1.74:0.79:1.00:0.90:0.83	1.57:1.00	Eef1a1 protein (Fragment)
Q3UF04	24.56	7	2	2	1.49:1.43:1.38:1.00:0.89:0.85	1.57:1.00	Putative uncharacterized protein
P63330	21.78	4	1	1	1.97:1.96:1.87:1.00:1.42:1.27	1.57:1.00	Serine/threonine-protein phosphatase 2A catalytic subunit alpha isoform
E9Q7H5	21.72	13	3	2	1.01:1.43:1.24:1.00:0.57:0.78	1.57:1.00	Uncharacterized protein
P62814	21	6	2	2	1.54:1.84:1.53:1.00:1.22:0.90	1.57:1.00	V-type proton ATPase subunit B brain isoform
A2A4H9	19.38	4	1	1	1.29:1.47:1.09:1.00:0.82:0.63	1.57:1.00	Peptidyl-prolyl cis-trans isomerase FKBP10
Q52KC3	16.31	3	2	1	1.01:1.38:1.13:1.00:0.58:0.66	1.57:1.00	DNA replication licensing factor MCM5
P49718	16.07	3	2	1	1.05:1.28:1.22:1.00:0.52:0.74	1.57:1.00	DNA replication licensing factor MCM5
Q3TRJ1	15.23	2	1	1	1.76:1.80:1.86:1.00:1.20:1.24	1.57:1.00	Vacuolar protein sorting 35 isoform CRA_a
Q3TL58	14.57	5	1	1	1.79:1.83:1.59:1.00:1.21:1.12	1.57:1.00	Putative uncharacterized protein
Q8BMK4	28.15	6	2	2	1.42:1.16:1.36:1.00:0.65:0.88	1.56:1.00	Cytoskeleton-associated protein 4
Q6PFA7	21.9	13	3	2	1.05:1.50:1.36:1.00:0.59:0.92	1.56:1.00	Hnrpa3 protein (Fragment)
Q9Z2U0	18.61	25	4	1	1.55:1.40:1.23:1.00:0.81:0.86	1.56:1.00	Proteasome subunit alpha type-7
B1ATQ3	17.1	9	1	1	1.44:1.69:1.23:1.00:1.00:0.80	1.56:1.00	Malate dehydrogenase cytoplasmic (Fragment)
Q811J9	16.4	13	6	5	1.62:1.66:1.46:1.00:1.16:0.87	1.56:1.00	Myh9 protein (Fragment)
Q3UFT0	15.88	16	13	11	1.62:1.66:1.46:1.00:1.16:0.87	1.56:1.00	Putative uncharacterized protein (Fragment)
Q8QZT1	14.92	4	1	1	1.99:1.56:1.36:1.00:1.18:0.98	1.56:1.00	Acetyl-CoA acetyltransferase mitochondrial
P97855	14.13	7	2	2	1.54:1.41:1.31:1.00:0.97:0.76	1.56:1.00	Ras GTPase-activating protein-binding protein 1
Q3U8R9	14.07	10	2	2	1.94:1.88:2.04:1.00:1.43:1.33	1.56:1.00	Putative uncharacterized protein
Q3UZQ3	13.09	13	4	3	1.23:1.53:1.49:1.00:0.73:1.00	1.56:1.00	Elongation factor 1-alpha
D3Z7R6	26.99	5	1	1	2.10:1.60:1.70:1.00:1.21:1.28	1.55:1.00	Calponin
Q543F3	26.87	4	1	1	2.10:1.60:1.70:1.00:1.21:1.28	1.55:1.00	Calponin 2
D3Z7J9	21.23	8	1	1	1.41:1.33:1.18:1.00:0.72:0.81	1.55:1.00	60 kDa heat shock protein mitochondrial (Fragment)
A2ATI9	17.39	5	1	1	1.36:1.56:1.12:1.00:0.63:0.98	1.55:1.00	Golgi reassembly stacking protein 2 isoform CRA_d
D3YWW3	15.82	7	1	1	1.21:1.23:1.23:1.00:0.31:1.05	1.55:1.00	Fascin (Fragment)
P70670	15.54	1	1	1	1.87:1.76:1.34:1.00:1.11:1.10	1.55:1.00	Nascent polypeptide-associated complex subunit alpha muscle-specific form
Q3TTB4	15.11	4	3	2	1.45:1.40:1.36:1.00:0.79:0.92	1.55:1.00	Hexokinase (Fragment)
Q8R582	14.86	14	2	1	2.05:1.91:1.75:1.00:1.25:1.45	1.55:1.00	Hnrpf protein (Fragment)
Q3TJE3	14.76	3	3	2	1.45:1.40:1.36:1.00:0.79:0.92	1.55:1.00	Hexokinase
I6L9I7	19.64	23	2	2	1.50:1.24:1.23:1.00:0.71:0.87	1.54:1.00	Cbx3 protein
Q5DTS8	19.43	12	6	6	1.65:1.56:1.40:1.00:1.05:0.94	1.54:1.00	MKIAA4003 protein (Fragment)
Q6NWV5	18.83	20	3	3	1.55:1.14:1.25:1.00:0.80:0.76	1.54:1.00	Pgam1 protein (Fragment)
Q56A16	15.44	7	1	1	1.52:1.52:1.26:1.00:0.99:0.80	1.54:1.00	Lonp1 protein (Fragment)
F6ZEW4	15.1	2	1	1	1.70:1.82:1.50:1.00:1.23:1.04	1.54:1.00	Exportin-2 (Fragment)
Q9CZI7	14.24	3	1	1	1.86:1.65:1.33:1.00:1.21:0.93	1.54:1.00	Annexin
B9EIE9	13.29	3	1	1	1.88:1.36:1.06:1.00:1.12:0.67	1.54:1.00	Adenylosuccinate synthetase non muscle
Q8CGK3	13.26	4	2	2	1.60:1.71:1.53:1.00:1.13:1.01	1.54:1.00	Lon protease homolog mitochondrial
Q3U7T8	33.93	17	8	7	1.51:1.44:1.21:1.00:0.78:0.93	1.53:1.00	Putative uncharacterized protein (Fragment)
Q3TWF2	33.91	16	8	7	1.51:1.44:1.21:1.00:0.78:0.93	1.53:1.00	Putative uncharacterized protein
Q3U6V3	33.42	14	7	6	1.51:1.44:1.21:1.00:0.78:0.93	1.53:1.00	Putative uncharacterized protein
J3QM80	28.19	7	1	1	1.43:1.11:1.01:1.00:0.65:0.67	1.53:1.00	Heterogeneous nuclear ribonucleoprotein F (Fragment)
B1ASE2	21.63	25	3	3	1.65:1.53:1.34:1.00:1.02:0.92	1.53:1.00	ATP synthase subunit d mitochondrial (Fragment)
Q32P00	19.36	23	2	2	1.60:1.35:1.32:1.00:0.79:1.01	1.53:1.00	Chromobox homolog 3 (Drosophila HP1 gamma)
P23198	18.04	8	1	1	1.60:1.35:1.32:1.00:0.79:1.01	1.53:1.00	Chromobox protein homolog 3
Q9QUM9	17.26	4	1	1	1.00:1.34:1.11:1.00:0.60:0.66	1.53:1.00	Proteasome subunit alpha type-6
Q91V55	16.51	12	2	1	1.86:1.34:1.10:1.00:1.06:0.75	1.53:1.00	40S ribosomal protein S5
Q3TCY0	21.97	5	1	1	1.54:1.68:1.42:1.00:1.00:1.05	1.52:1.00	Putative uncharacterized protein
D3Z2F2	21.27	24	3	3	1.42:1.16:1.30:1.00:0.73:0.83	1.52:1.00	60 kDa heat shock protein mitochondrial (Fragment)
P14152	20.98	16	4	4	1.27:1.32:1.20:1.00:0.77:0.73	1.52:1.00	Malate dehydrogenase cytoplasmic
Q9CQN1	17.4	4	2	2	1.31:1.55:1.34:1.00:0.92:0.85	1.52:1.00	Heat shock protein 75 kDa mitochondrial
P97315	15.32	17	2	2	1.27:1.32:1.20:1.00:0.79:0.70	1.52:1.00	Cysteine and glycine-rich protein 1
Q8C2R2	15.21	31	8	7	1.58:1.62:1.20:1.00:0.96:0.94	1.52:1.00	Putative uncharacterized protein (Fragment)
Q543B9	15.05	6	3	3	1.75:1.58:1.41:1.00:1.06:1.06	1.52:1.00	Prolyl endopeptidase
Q91V38	21.01	16	11	10	1.48:1.60:1.32:1.00:1.00:0.91	1.51:1.00	Heat shock protein 90 beta (Grp94) member 1
Q3TUD6	20.8	16	8	8	1.48:1.60:1.32:1.00:1.00:0.91	1.51:1.00	Putative uncharacterized protein
F7C312	20.76	18	5	5	1.48:1.60:1.32:1.00:1.00:0.91	1.51:1.00	Endoplasmin (Fragment)
Q3UXW3	17.16	5	3	1	1.40:1.52:1.53:1.00:1.00:0.94	1.51:1.00	Putative uncharacterized protein
Q61656	17.09	5	3	1	1.40:1.52:1.53:1.00:1.00:0.94	1.51:1.00	Probable ATP-dependent RNA helicase DDX5
Q9JJD8	15.36	9	3	3	1.51:1.32:1.31:1.00:0.80:0.95	1.51:1.00	Brain cDNA clone MNCb-1272 similar to Mus musculus chaperonin subunit 2 (beta) (Cct2) mRNA
F2Z494	13.83	30	2	1	1.62:1.49:1.40:1.00:1.10:0.89	1.51:1.00	Myosin-9
Q8BSL2	19.17	19	3	3	1.70:1.50:1.16:1.00:0.97:0.93	1.50:1.00	Annexin
S4R1F2	17.73	14	2	2	1.70:1.50:1.16:1.00:0.97:0.93	1.50:1.00	Annexin
Q922F9	13.39	6	2	2	0.82:0.56:0.71:1.00:1.12:1.01	0.67:1.00	Rpl14 protein (Fragment)
B8JKK2	18.26	21	3	3	0.52:0.73:0.79:1.00:0.98:1.11	0.66:1.00	Ribosomal protein L15 (Fragment)
Q5M8Q0	16.65	20	5	5	0.51:0.77:0.84:1.00:1.06:1.20	0.65:1.00	MCG10029
Q0QEW9	19.6	20	3	2	0.58:0.49:0.75:1.00:0.96:0.96	0.62:1.00	60S ribosomal protein L18 (Fragment)
Q58EW0	31.64	26	4	3	0.54:0.47:0.71:1.00:0.96:1.00	0.58:1.00	MCG132477 isoform CRA_a
Q3TLC1	22.07	10	1	1	0.62:0.70:0.59:1.00:0.87:1.53	0.56:1.00	Putative uncharacterized protein
P07724	59.51	2	1	1	0.54:0.53:0.34:1.00:0.78:0.80	0.54:1.00	Serum albumin
Q80YZ1	23.79	8	2	2	0.39:0.50:0.59:1.00:0.65:1.22	0.51:1.00	BM168F16.1 (Novel protein similar to high-mobility group box 1 (Hmgb1))
F6QKD2	17.74	3	1	1	0.48:0.50:0.39:1.00:1.15:0.90	0.45:1.00	Probable ATP-dependent RNA helicase DDX47 (Fragment)
Q6P1A9	20.04	16	3	1	0.49:0.42:0.26:1.00:1.05:0.77	0.42:1.00	Ribosomal protein L7A
Q54AC6	26.25	21	1	1	0.33:0.42:0.51:1.00:0.86:1.31	0.39:1.00	Cox17p
Q9CSN9	24.75	15	3	3	0.46:0.56:0.59:1.00:1.09:2.09	0.39:1.00	Putative uncharacterized protein (Fragment)
O35143	52.78	11	1	1	0.29:0.42:0.55:1.00:1.07:1.21	0.38:1.00	ATPase inhibitor mitochondrial
P02802	26.25	20	1	1	0.30:0.41:0.43:1.00:0.66:1.29	0.38:1.00	Metallothionein-1
P09528	21.88	13	1	1	0.37:0.32:0.23:1.00:0.92:0.73	0.35:1.00	Ferritin heavy chain
Q8K1N2	20.46	1	1	1	0.16:0.52:0.39:1.00:1.17:1.21	0.32:1.00	Pleckstrin homology-like domain family B member 2
Q8R2N2	20.8	2	1	1	0.16:0.46:0.58:1.00:1.17:1.66	0.31:1.00	Cirhin
Q9DCB1	28.42	15	1	1	0.20:0.39:0.24:1.00:1.14:0.76	0.29:1.00	High mobility group nucleosome-binding domain-containing protein 3
P29699	26.61	2	1	1	0.36:0.53:0.70:1.00:1.65:2.95	0.29:1.00	Alpha-2-HS-glycoprotein
V9GXF8	81.65	27	1	1	0.17:0.36:0.42:1.00:0.85:1.59	0.28:1.00	Uncharacterized protein
P10922	76.18	11	2	2	0.46:0.32:0.22:1.00:1.46:1.11	0.28:1.00	Histone H1.0
Q3U503	20.45	4	1	1	0.19:0.29:0.35:1.00:1.06:1.21	0.25:1.00	Putative uncharacterized protein (Fragment)
Q3V3M3	13.02	6	1	1	0.33:0.17:0.35:1.00:1.13:1.37	0.24:1.00	Putative uncharacterized protein (Fragment)
Q059U9	16.6	2	1	1	0.13:0.28:0.38:1.00:1.00:1.64	0.22:1.00	A kinase (PRKA) anchor protein 8
A3KGL9	39	14	1	1	0.22:0.29:0.23:1.00:1.27:1.38	0.20:1.00	Non-histone chromosomal protein HMG-17
Q3UJ88	23.41	1	1	1	0.26:0.35:0.42:1.00:1.15:3.00	0.20:1.00	Putative uncharacterized protein (Fragment)
Q3TC93	14.24	3	1	1	0.12:0.23:0.42:1.00:1.30:1.58	0.20:1.00	HCLS1-binding protein 3
G3UX28	53.41	18	1	1	0.13:0.21:0.24:1.00:0.93:1.16	0.19:1.00	60S ribosomal protein L18 (Fragment)
Q3ULR3	22.87	3	1	1	0.10:0.20:0.27:1.00:1.04:1.53	0.16:1.00	Putative uncharacterized protein
