# Supplementary material for: Functional and Proteomic Investigations Reveal Major Royal Jelly Protein 1 Associated with Anti-hypertension Activity in Mouse Vascular Smooth Muscle Cells
Source: Sci Rep. 2016 Jul 22;6:30230. doi: 10.1038/srep30230 (PMC4957218; doi:10.1038/srep30230)
Supplement: Supplementary Dataset 4 [file srep30230-s5.xls]

## Sheet: Sheet1
Table S4. Functional class and pathway enrichment of differentially expressed proteins by the expression of MRJP1. "Ontology Source" is the ontology category with released date; "GO Term" is the specific functional class or pathway that the identified proteins enriched in; "Nr. Genes" means the numbers of identified proteins enriched in specific GO term; "% Associated Genes" shows the ratio of id…
Ontology Source	GO Term	Nr. Genes	% Associated Genes	Term P Value Corrected with Bonferroni step down	Associated Genes Found	All Associated Genes
KEGG_17.12.2015	Glycolysis / Gluconeogenesis	10	15.1515	1.72183e-06	[Akr1a1, Aldoa, Dlat, Gpi1, Hk1, Ldhb, Pdha1, Pdhb, Pgam1, Pgk1]	[1700055N04Rik, Acss1, Acss2, Adh1, Adh4, Adh5, Adh7, Adpgk, Akr1a1, Aldh1a3, Aldh1b1, Aldh2, Aldh3a1, Aldh3a2, Aldh3b1, Aldh3b2, Aldh7a1, Aldh9a1, Aldoa, Aldoart1, Aldob, Aldoc, Bpgm, Dlat, Dld, Eno1, Eno1b, Eno2, Eno3, Fbp1, Fbp2, G6pc, G6pc2, G6pc3, Galm, Gapdh, Gapdhs, Gck, Gm20899, Gpi1, Hk1, Hk2, Hk3, Hkdc1, Ldha, Ldhal6b, Ldhb, Ldhc, Minpp1, Pck1, Pck2, Pdha1, Pdha2, Pdhb, Pfkl, Pfkm, Pfkp…
KEGG_17.12.2015	Citrate cycle (TCA cycle)	6	18.75	0.0003915	[Dlat, Mdh1, Mdh2, Ogdh, Pdha1, Pdhb]	[4933405O20Rik, Acly, Aco1, Aco2, Cs, Csl, Dlat, Dld, Dlst, Fh1, Idh1, Idh2, Idh3a, Idh3b, Idh3g, Mdh1, Mdh2, Ogdh, Ogdhl, Pck1, Pck2, Pcx, Pdha1, Pdha2, Pdhb, Sdha, Sdhb, Sdhc, Sdhd, Sucla2, Suclg1, Suclg2]
KEGG_17.12.2015	Pyruvate metabolism	8	20.5128	4.32192e-06	[Acat1, Acat2, Dlat, Ldhb, Mdh1, Mdh2, Pdha1, Pdhb]	[Acaca, Acacb, Acat1, Acat2, Acot12, Acss1, Acss2, Acyp1, Acyp2, Aldh1b1, Aldh2, Aldh3a2, Aldh7a1, Aldh9a1, Dlat, Dld, Fh1, Glo1, Grhpr, Hagh, Haghl, Ldha, Ldhal6b, Ldhb, Ldhc, Ldhd, Mdh1, Mdh2, Me1, Me2, Me3, Pck1, Pck2, Pcx, Pdha1, Pdha2, Pdhb, Pklr, Pkm]
KEGG_17.12.2015	DNA replication	5	14.2857	0.00839396	[Mcm4, Mcm5, Mcm7, Pcna, Rpa1]	[Dna2, Fen1, Lig1, Mcm2, Mcm3, Mcm4, Mcm5, Mcm6, Mcm7, Pcna, Pola1, Pola2, Pold1, Pold2, Pold3, Pold4, Pole, Pole2, Pole3, Pole4, Prim1, Prim2, Rfc1, Rfc2, Rfc3, Rfc4, Rfc5, Rnaseh1, Rnaseh2a, Rnaseh2b, Rnaseh2c, Rpa1, Rpa2, Rpa3, Ssbp1]
KEGG_17.12.2015	Spliceosome	19	14.1791	1.50596e-12	[Alyref, Ddx39b, Ddx5, Hnrnpa3, Hspa1a, Lsm3, Magohb, Prpf19, Puf60, Sf3a3, Sf3b1, Sf3b3, Sf3b4, Sf3b5, Snrnp40, Snrpa1, Snrpf, Srsf7, Tcerg1]	[Acin1, Alyref, Alyref2, Aqr, Bcas2, Ccdc12, Cdc40, Cdc5l, Cherp, Crnkl1, Ctnnbl1, Cwc15, Ddx23, Ddx39b, Ddx42, Ddx46, Ddx5, Dhx15, Dhx16, Dhx38, Dhx8, Eftud2, Eif4a3, Gm4340, Gm5803, Gm8994, Hnrnpa1, Hnrnpa3, Hnrnpc, Hnrnpk, Hnrnpm, Hnrnpu, Hspa1a, Hspa1b, Hspa1l, Hspa2, Hspa8, Isy1, LOC100862468, LOC102638183, LOC102641341, LOC102642043, Lsm2, Lsm3, Lsm4, Lsm5, Lsm6, Lsm7, Lsm8, Magoh, Magohb, …
KEGG_17.12.2015	Protein processing in endoplasmic reticulum	19	11.3095	9.89512e-11	[Calr, Capn1, Ckap4, Dnaja1, Eif2ak2, Ganab, Hspa1a, Hspa4l, Hspa5, Nploc4, Pdia3, Pdia4, Pdia6, Sar1a, Sec13, Ssr1, Ssr4, Ubqln2, Vcp]	[Amfr, Atf4, Atf6, Atf6b, Atxn3, Bag1, Bag2, Bak1, Bax, Bcap31, Bcl2, Calr, Canx, Capn1, Capn2, Casp12, Ckap4, Cryaa, Cryab, Cul1, Dad1, Ddit3, Ddost, Derl1, Derl2, Derl3, Dnaja1, Dnaja2, Dnajb1, Dnajb11, Dnajb12, Dnajb2, Dnajc1, Dnajc10, Dnajc3, Dnajc5, Dnajc5b, Dnajc5g, Edem1, Edem2, Edem3, Eif2ak1, Eif2ak2, Eif2ak3, Eif2ak4, Eif2s1, Erlec1, Ern1, Ero1l, Ero1lb, Erp29, Fbxo2, Fbxo6, Ganab, Gm15…
GO_BiologicalProcess_07.12.2015_15h48	acetyl-CoA biosynthetic process from pyruvate	3	23.0769	0.0418327	[Dlat, Pdha1, Pdhb]	[Dlat, Dld, Mpc1, Mpc2, Pdha1, Pdha2, Pdhb, Pdhx, Pdk1, Pdk2, Pdk3, Pdk4, Pdpk1]
GO_BiologicalProcess_07.12.2015_15h48	oxidative phosphorylation	6	9.375	0.0163847	[Cox4i1, Rhoa, Uqcr10, Uqcrc2, Uqcrh, Vcp]	[Actn3, Apoc3, Atp7a, Atp7b, BC055111, Bdnf, Chchd10, Coq7, Coq9, Cox4i1, Cox4i2, Cox5a, Cox7a2l, Cox8a, Cox8b, Cox8c, Cycs, Cyct, Cytb, Dld, Dnajc15, Fxn, Gadd45gip1, Gbas, Mecp2, Mlxipl, Msh2, Myc, Myog, Ndufa10, Ndufa7, Ndufb8, Ndufb9, Ndufc2, Ndufs1, Ndufv2, Park7, Pink1, Pmpcb, Ppid, Ppif, Rhoa, Sdhaf2, Sdhc, Slc25a23, Slc25a33, Snca, Surf1, Taz, Tefm, URF2, URF4, URF4L, URF5, Uqcc2, Uqcc3, …
GO_BiologicalProcess_07.12.2015_15h48	RNA localization	11	8.59375	0.000114907	[Alyref, Ddx39b, Flot1, Hnrnpa2b1, Hnrnpa3, Khdrbs1, Magohb, Nxf1, Qk, Sec13, Srsf7]	[A1cf, Aaas, Ahctf1, Alkbh5, Alyref, Alyref2, B4galnt2, Casc3, Cpeb1, Ddx19a, Ddx19b, Ddx25, Ddx39, Ddx39b, Eif5a, Eif5a2, Eny2, Exosc10, Exosc2, Exosc3, Fbl, Flot1, Fmr1, Fyttd1, G3bp2, Gja1, Gle1, Hhex, Hnrnpa1, Hnrnpa2b1, Hnrnpa3, Htt, Igf2bp1, Igf2bp2, Igf2bp3, Iws1, Khdrbs1, Khsrp, Lrpprc, Magoh, Magohb, Mcm3ap, Mrpl18, Myo1c, Ncbp1, Ncbp2, Ndc1, Nol6, Nop58, Npm1, Nup107, Nup133, Nup153, Nu…
GO_BiologicalProcess_07.12.2015_15h48	coenzyme metabolic process	18	6.42857	3.6357e-06	[Acot9, Aldoa, Dlat, Dnmt1, Gpi1, Hk1, Ldhb, Mdh1, Mdh2, Ogdh, Pdha1, Pdhb, Pgam1, Pgk1, Prdx6, Taldo1, Trp53, Vcp]	[Acaa2, Acaca, Acacb, Acadsb, Acly, Acnat1, Acnat2, Acot1, Acot10, Acot12, Acot2, Acot3, Acot4, Acot5, Acot6, Acot7, Acot8, Acot9, Acsm2, Acsm4, Acss1, Acss2, Actn3, Adck3, Adpgk, Agpat6, Ahcy, Ahcyl1, Ahcyl2, Aldh1l1, Aldh1l2, Aldoa, Aldob, Aldoc, Art2b, Aspdh, Atic, Baat, Bhmt2, Bpgm, Cbfa2t3, Cbr2, Cbr3, Ces1d, Coasy, Coq2, Coq3, Coq4, Coq5, Coq6, Coq7, Coq9, Crot, Cs, Cyb5r4, Cyp4f18, Cyp4f40…
GO_BiologicalProcess_07.12.2015_15h48	ATP generation from ADP	7	9.85915	0.00401859	[Aldoa, Gpi1, Hk1, Ogdh, Pgam1, Pgk1, Trp53]	[Actn3, Adpgk, Ak9, Aldoa, Aldob, Aldoc, Bpgm, Cbfa2t3, Ddit4, Dhtkd1, Eno1b, Eno2, Eno3, Eno4, Entpd5, Fbp1, Fbp2, Gale, Galk1, Galt, Gapdh, Gapdhs, Gck, Gpd1, Gpi1, H6pd, Hdac4, Hdac5, Hif1a, Hk1, Hk2, Hk3, Hkdc1, Htr2a, Ier3, Igf1, Il3, Ins2, Insr, Khk, Mif, Mlxipl, Mpi, Myc, Myog, Ncor1, Ogdh, Ogt, P2rx7, Pfkfb2, Pfkl, Pfkm, Pfkp, Pgam1, Pgam2, Pgk1, Pgk2, Pigq, Pklr, Pkm, Ppara, Ppargc1a, Pr…
GO_BiologicalProcess_07.12.2015_15h48	regulation of actin polymerization or depolymerization	11	7.05128	0.000738325	[Arpc2, Arpc5, Capza1, Cfl1, Coro1b, Dbn1, Dbnl, Rac1, Rhoa, Sh3bgrl3, Sptbn1]	[Abi2, Actn2, Actr2, Actr3, Actr3b, Add1, Add2, Alox15, Ap1ar, Arf1, Arf6, Arfgef1, Arfip1, Arfip2, Arhgap18, Arpc1a, Arpc1b, Arpc2, Arpc3, Arpc4, Arpc5, Arpc5l, Avil, Bag4, Baiap2, Baiap2l1, Baiap2l2, Bbs4, Brk1, Capg, Capza1, Capza2, Capza3, Capzb, Ccl11, Ccl24, Cdc42ep1, Cdc42ep2, Cdc42ep3, Cdc42ep4, Cdc42ep5, Cfl1, Cfl2, Cit, Clec2i, Coro1a, Coro1b, Csf3, Cttn, Cyfip1, Dbn1, Dbnl, Dlg1, Dmtn,…
GO_BiologicalProcess_07.12.2015_15h48	nucleoside metabolic process	22	7.48299	5.73215e-09	[Adss, Ak1, Ak2, Aldoa, Atp5a1, Atp5b, Atp6v1b2, Cmpk1, Cox4i1, Dnmt1, Gpi1, Hk1, Ogdh, Pgam1, Pgk1, Pycrl, Rhoa, Trp53, Uqcr10, Uqcrc2, Uqcrh, Vcp]	[ATPASE6, Acacb, Acot7, Acpp, Actn3, Ada, Adal, Adcyap1, Adk, Adpgk, Adsl, Adss, Adssl1, Ahcy, Ahcyl1, Ahcyl2, Aicda, Ak1, Ak2, Ak3, Ak4, Ak5, Ak9, Aldoa, Aldob, Aldoc, Ampd2, Ampd3, Apobec1, Apoc3, Aprt, Atic, Atp1a2, Atp1b1, Atp5a1, Atp5b, Atp5c1, Atp5d, Atp5e, Atp5f1, Atp5g1, Atp5g3, Atp5h, Atp5j, Atp5j2, Atp5k, Atp5l, Atp5o, Atp5s, Atp6v0a1, Atp6v0a2, Atp6v0a4, Atp6v1a, Atp6v1b2, Atp7a, Atp7b…
GO_BiologicalProcess_07.12.2015_15h48	ATP hydrolysis coupled proton transport	4	13.7931	0.0392956	[Atp5a1, Atp5b, Atp6v0d1, Atp6v1b2]	[Atp12a, Atp1a1, Atp1a2, Atp1a3, Atp1a4, Atp4a, Atp5a1, Atp5b, Atp5g1, Atp5g3, Atp6ap1, Atp6v0a1, Atp6v0a2, Atp6v0a4, Atp6v0b, Atp6v0c, Atp6v0d1, Atp6v0d2, Atp6v0e, Atp6v0e2, Atp6v1a, Atp6v1b2, Atp6v1c1, Atp6v1c2, Atp6v1e1, Atp6v1e2, Atp6v1f, Atp6v1g3, Atp6v1h]
GO_BiologicalProcess_07.12.2015_15h48	muscle filament sliding	3	27.2727	0.0280186	[Dbn1, Myl6, Myl6b]	[Dbn1, Gm8894, Myh6, Myh7, Myh8, Myl6, Myl6b, Mylk2, Tnnc1, Tnnt2, Tpm1]
GO_BiologicalProcess_07.12.2015_15h48	regulation of actin filament length	11	7.00637	0.000773804	[Arpc2, Arpc5, Capza1, Cfl1, Coro1b, Dbn1, Dbnl, Rac1, Rhoa, Sh3bgrl3, Sptbn1]	[Abi2, Actn2, Actr2, Actr3, Actr3b, Add1, Add2, Alox15, Ap1ar, Arf1, Arf6, Arfgef1, Arfip1, Arfip2, Arhgap18, Arpc1a, Arpc1b, Arpc2, Arpc3, Arpc4, Arpc5, Arpc5l, Avil, Bag4, Baiap2, Baiap2l1, Baiap2l2, Bbs4, Brk1, Capg, Capza1, Capza2, Capza3, Capzb, Ccl11, Ccl24, Cdc42ep1, Cdc42ep2, Cdc42ep3, Cdc42ep4, Cdc42ep5, Cfl1, Cfl2, Cit, Clec2i, Coro1a, Coro1b, Csf3, Cttn, Cyfip1, Dbn1, Dbnl, Dlg1, Dmtn,…
GO_BiologicalProcess_07.12.2015_15h48	actin-myosin filament sliding	3	23.0769	0.0418327	[Dbn1, Myl6, Myl6b]	[Actc1, Dbn1, Gm8894, Myh6, Myh7, Myh8, Myl6, Myl6b, Mylk2, Myo9b, Tnnc1, Tnnt2, Tpm1]
GO_BiologicalProcess_07.12.2015_15h48	ribonucleoside biosynthetic process	8	8.16327	0.00432585	[Adss, Ak1, Ak2, Aldoa, Atp5a1, Atp5b, Cmpk1, Vcp]	[ATPASE6, Acacb, Acot7, Ada, Adal, Adk, Adsl, Adss, Adssl1, Ak1, Ak2, Ak3, Ak4, Ak9, Aldoa, Aprt, Atp5a1, Atp5b, Atp5c1, Atp5d, Atp5e, Atp5f1, Atp5g1, Atp5g3, Atp5h, Atp5j, Atp5j2, Atp5k, Atp5l, Atp5o, Atp5s, Atp6v0a1, Atp6v0a2, Atp6v0a4, Cad, Chchd10, Cmpk1, Coasy, Ctps, Dcakd, Entpd1, Flcn, Gbas, Gmps, Guk1, Hprt, Impdh1, Impdh2, Ldhc, Ldhd, Mat1a, Mat2a, Mat2b, Mtap, Myc, Nme1, Nme2, Nme3, Nme…
GO_BiologicalProcess_07.12.2015_15h48	nucleotide phosphorylation	10	10.8696	4.18028e-05	[Ak1, Ak2, Aldoa, Cmpk1, Gpi1, Hk1, Ogdh, Pgam1, Pgk1, Trp53]	[Actn3, Adpgk, Ak1, Ak2, Ak3, Ak4, Ak5, Ak6, Ak7, Ak8, Ak9, Aldoa, Aldob, Aldoc, Bpgm, Cbfa2t3, Cmpk1, Cmpk2, Ddit4, Dhtkd1, Dtymk, Eno1b, Eno2, Eno3, Eno4, Entpd5, Fbp1, Fbp2, Gale, Galk1, Galt, Gapdh, Gapdhs, Gck, Gpd1, Gpi1, Guk1, H6pd, Hdac4, Hdac5, Hif1a, Hk1, Hk2, Hk3, Hkdc1, Htr2a, Ier3, Igf1, Il3, Ins2, Insr, Khk, Mif, Mlxipl, Mpi, Myc, Myog, Ncor1, Nme1, Nme2, Nme3, Nme4, Nme5, Nme6, Nme…
GO_BiologicalProcess_07.12.2015_15h48	regulation of mRNA splicing, via spliceosome	6	9.23077	0.0176835	[Ddx5, Hnrnpa2b1, Magohb, Prpf19, Sf3b4, Srsf7]	[Acin1, Akr1c6, C1qbp, Ccdc55, Celf3, Celf4, Dazap1, Ddx5, Dyrk1a, Eif4a3, Gja1, Hmx2, Hnrnpa2b1, Hnrnpk, Hnrnpl, Hspa8, Jmjd6, Lmntd2, Magoh, Magohb, Malat1, Mbnl1, Mbnl2, Myod1, Npm1, Pcbp4, Prpf19, Ptbp1, Ptbp3, Rbfox1, Rbfox2, Rbfox3, Rbm10, Rbm11, Rbm15b, Rbm25, Rbm4, Rbm42, Rbm5, Rbm8a, Rbmx, Rbmxl1, Rnf219, Rnps1, Sap18, Sf3b4, Sfswap, Slc39a5, Snrnp70, Snw1, Srrm4, Srsf10, Srsf2, Srsf4, S…
GO_BiologicalProcess_07.12.2015_15h48	nucleic acid transport	11	9.56522	3.96544e-05	[Alyref, Ddx39b, Flot1, Hnrnpa2b1, Hnrnpa3, Khdrbs1, Magohb, Nxf1, Qk, Sec13, Srsf7]	[Aaas, Ahctf1, Alkbh5, Alyref, Alyref2, B4galnt2, Casc3, Cpeb1, Ddx19a, Ddx19b, Ddx25, Ddx39, Ddx39b, Eif5a, Eif5a2, Eny2, Flot1, Fmr1, Fyttd1, G3bp2, Gja1, Gle1, Hhex, Hnrnpa1, Hnrnpa2b1, Hnrnpa3, Htt, Igf2bp1, Igf2bp2, Igf2bp3, Iws1, Khdrbs1, Khsrp, Lrpprc, Magoh, Magohb, Mcm3ap, Mrpl18, Myo1c, Ncbp1, Ncbp2, Ndc1, Nol6, Npm1, Nup107, Nup133, Nup153, Nup155, Nup160, Nup188, Nup210, Nup214, Nup37…
GO_BiologicalProcess_07.12.2015_15h48	actin filament bundle assembly	8	6.34921	0.0207216	[Actn4, Coro1b, Dbn1, Dbnl, Itgb1, Rac1, Rhoa, S100a10]	[Abl2, Actn1, Actn4, Add1, Add2, Aif1, Alms1, Apoa1, Arap1, Arhgap6, Arhgef10, Arhgef15, Arhgef5, Arrb1, Asap3, Bag4, Baiap2, Baiap2l1, Baiap2l2, Bbs4, Braf, Cald1, Cdc42, Clasp1, Clasp2, Coro1b, Ctgf, Cul3, Dbn1, Dbnl, Dlc1, Dmtn, Dpysl3, Eln, Epha1, Eps8, Espn, Evl, Ezr, Fmn2, Frmd7, Fscn1, Gas7, Gpr65, Hsp90b1, Id1, Inpp5k, Itgb1, Itgb1bp1, Itgb5, Kank2, Kank3, Kank4, Kctd13, Kiss1r, Lcp1, Lim…
GO_BiologicalProcess_07.12.2015_15h48	mRNA transport	8	8.69565	0.00289328	[Alyref, Ddx39b, Hnrnpa3, Magohb, Nxf1, Qk, Sec13, Srsf7]	[Aaas, Ahctf1, Alkbh5, Alyref, Alyref2, B4galnt2, Casc3, Cpeb1, Ddx19a, Ddx19b, Ddx25, Ddx39, Ddx39b, Eif5a, Eif5a2, Eny2, Fmr1, Fyttd1, G3bp2, Gle1, Hhex, Hnrnpa1, Hnrnpa3, Htt, Igf2bp1, Igf2bp2, Igf2bp3, Iws1, Khsrp, Lrpprc, Magoh, Magohb, Mcm3ap, Myo1c, Ncbp1, Ncbp2, Ndc1, Nup107, Nup133, Nup155, Nup160, Nup188, Nup210, Nup214, Nup37, Nup43, Nup54, Nup62, Nup85, Nup88, Nup93, Nup98, Nupl1, Nup…
GO_BiologicalProcess_07.12.2015_15h48	glucose 6-phosphate metabolic process	4	18.1818	0.0159518	[Gpi1, Hk1, Pgam1, Taldo1]	[Bpgm, G6pc, G6pc2, G6pc3, G6pdx, Gck, Gpi1, H6pd, Hk1, Hsd11b1, Pgam1, Pgam2, Pgd, Pgls, Pigq, Rpe, Rpia, Shpk, Taldo1, Tigar, Tkt, Tpi1]
GO_BiologicalProcess_07.12.2015_15h48	glycosyl compound metabolic process	24	7.81759	2.90913e-10	[Adss, Ak1, Ak2, Akr1b3, Akr1b8, Aldoa, Atp5a1, Atp5b, Atp6v1b2, Cmpk1, Cox4i1, Dnmt1, Gpi1, Hk1, Ogdh, Pgam1, Pgk1, Pycrl, Rhoa, Trp53, Uqcr10, Uqcrc2, Uqcrh, Vcp]	[ATPASE6, Abhd10, Acacb, Acot7, Acpp, Actn3, Ada, Adal, Adcyap1, Adk, Adpgk, Adsl, Adss, Adssl1, Ahcy, Ahcyl1, Ahcyl2, Aicda, Ak1, Ak2, Ak3, Ak4, Ak5, Ak9, Akr1b3, Akr1b8, Akr1c18, Akr1c6, Akr7a5, Aldoa, Aldob, Aldoc, Ampd2, Ampd3, Apobec1, Apoc3, Aprt, Atic, Atp1a2, Atp1b1, Atp5a1, Atp5b, Atp5c1, Atp5d, Atp5e, Atp5f1, Atp5g1, Atp5g3, Atp5h, Atp5j, Atp5j2, Atp5k, Atp5l, Atp5o, Atp5s, Atp6v0a1, At…
Ontology Source	GOTerm	Nr. Genes	% Associated Genes	Term PValue Corrected with Bonferroni step down	Associated Genes Found	All Associated Genes
KEGG_17.12.2015	Mineral absorption	2	4.34783	0.000387	[Fth1, Mt1]	[1300017J02Rik, Atox1, Atp1a1, Atp1a2, Atp1a3, Atp1a4, Atp1b1, Atp1b2, Atp1b3, Atp1b4, Atp2b1, Atp7a, Clcn2, Cybrd1, Fth1, Ftl1, Fxyd2, Heph, Hmox1, Hmox2, LOC100862446, Mt1, Mt2, S100g, Slc11a1, Slc11a2, Slc26a3, Slc26a6, Slc26a9, Slc30a1, Slc31a1, Slc34a2, Slc39a4, Slc40a1, Slc46a1, Slc5a1, Slc6a19, Slc8a1, Slc9a3, Steap1, Steap2, Trf, Trpm6, Trpm7, Trpv6, Vdr]
