# Supplementary material for: Functional and Proteomic Investigations Reveal Major Royal Jelly Protein 1 Associated with Anti-hypertension Activity in Mouse Vascular Smooth Muscle Cells
Source: Sci Rep. 2016 Jul 22;6:30230. doi: 10.1038/srep30230 (PMC4957218; doi:10.1038/srep30230)
Supplement: Supplementary Dataset 5 [file srep30230-s6.xls]

## Sheet: Sheet1
Table S5. Protein-protein interaction (PPI) network of down-regulated proteins by the expression of MRJP1 via GO biological process based weighing. "Description" is the GO biological process for PPI network analysis; "q-value" indicates the significance for PPI network pathway that < 0.05 is considered significant; "Occurrences in Sample" shows the identified proteins in PPI network and "Occurren…
Description	q-value	Occurrences in Sample	Occurrences in Genome
organelle inner membrane	1.28229e-23	38	289
mitochondrial inner membrane	1.28229e-23	37	265
oxidoreductase complex	5.05061e-14	17	68
cellular respiration	2.1878e-12	16	71
generation of precursor metabolites and energy	2.61022e-11	22	196
mitochondrial membrane part	2.99601e-11	18	118
energy derivation by oxidation of organic compounds	4.15009e-11	19	140
mitochondrial respiratory chain	9.37719e-09	11	43
respiratory chain	9.37719e-09	11	43
mitochondrial matrix	1.45767e-08	17	150
proteasome core complex	2.35881e-08	8	17
proteasome complex	5.32986e-08	11	51
cofactor metabolic process	1.68203e-07	18	203
spliceosomal complex	2.04691e-07	14	112
tricarboxylic acid cycle	2.04691e-07	7	14
coenzyme metabolic process	3.09461e-07	16	162
dicarboxylic acid metabolic process	5.08741e-07	11	64
nucleoside diphosphate biosynthetic process	1.91693e-06	6	11
catalytic step 2 spliceosome	4.68675e-06	11	79
pyridine-containing compound metabolic process	1.86566e-05	9	53
aerobic respiration	1.86566e-05	7	25
proton-transporting two-sector ATPase complex	2.35211e-05	7	26
mitochondrial proton-transporting ATP synthase complex	2.36407e-05	6	16
proton-transporting ATP synthase complex	2.36407e-05	6	16
thioester metabolic process	3.42847e-05	9	58
acyl-CoA metabolic process	3.42847e-05	9	58
ribonucleoside diphosphate metabolic process	4.76985e-05	6	18
ATP metabolic process	5.07455e-05	15	209
nucleoside diphosphate metabolic process	6.76126e-05	7	31
pyridine nucleotide metabolic process	7.82099e-05	8	47
nicotinamide nucleotide metabolic process	7.82099e-05	8	47
mitochondrial nucleoid	0.000121395	7	34
purine ribonucleoside monophosphate metabolic process	0.000126834	15	227
purine nucleoside monophosphate metabolic process	0.000130313	15	228
nucleoid	0.000137261	7	35
ribonucleoside monophosphate metabolic process	0.000145719	15	231
protein folding	0.0001462	9	71
oxidoreductase activity, acting on NAD(P)H	0.000156198	8	53
RNA transport	0.000156198	8	53
nucleic acid transport	0.000156198	8	53
establishment of RNA localization	0.000156198	8	53
purine ribonucleoside monophosphate biosynthetic process	0.000194799	7	38
oxidoreduction coenzyme metabolic process	0.000194799	8	55
respiratory electron transport chain	0.000194799	6	24
purine nucleoside monophosphate biosynthetic process	0.000194799	7	38
nucleoside monophosphate metabolic process	0.000207135	15	242
purine nucleoside diphosphate metabolic process	0.000233718	5	14
electron transport chain	0.000233718	6	25
NAD metabolic process	0.000233718	6	25
purine ribonucleoside diphosphate metabolic process	0.000233718	5	14
nucleoside biosynthetic process	0.000252323	8	58
ribonucleoside biosynthetic process	0.000252323	8	58
glycosyl compound biosynthetic process	0.000283316	8	59
thioester biosynthetic process	0.000315449	5	15
acyl-CoA biosynthetic process	0.000315449	5	15
ribonucleoside monophosphate biosynthetic process	0.000319362	7	42
coenzyme binding	0.000436287	10	109
oxidoreductase activity, acting on the CH-OH group of donors, NAD or NADP as acceptor	0.000719002	9	90
nuclear export	0.000762964	9	91
isomerase activity	0.000762964	9	91
nucleoside monophosphate biosynthetic process	0.000866275	7	49
NAD binding	0.00105842	6	33
ATP catabolic process	0.00107256	12	181
purine ribonucleoside biosynthetic process	0.00107256	7	51
purine nucleoside biosynthetic process	0.00107256	7	51
ATPase activity	0.00123302	12	184
ribonucleoside monophosphate catabolic process	0.00126571	12	185
purine ribonucleoside monophosphate catabolic process	0.00126571	12	185
mitochondrial respiratory chain complex I	0.00130794	6	35
respiratory chain complex I	0.00130794	6	35
purine nucleoside monophosphate catabolic process	0.00130794	12	186
NADH dehydrogenase complex	0.00130794	6	35
nucleobase-containing compound transport	0.00131663	8	75
ATP synthesis coupled electron transport	0.00133339	4	10
mitochondrial ATP synthesis coupled electron transport	0.00133339	4	10
oxidoreductase activity, acting on CH-OH group of donors	0.00133339	9	100
nucleoside monophosphate catabolic process	0.00133339	12	188
RNA localization	0.00150119	7	55
coated vesicle	0.001513	12	191
intramolecular oxidoreductase activity	0.00165096	6	37
unfolded protein binding	0.00174809	5	22
oxaloacetate metabolic process	0.00194818	4	11
smooth endoplasmic reticulum	0.00263414	5	24
acetyl-CoA metabolic process	0.00263414	5	24
pyruvate metabolic process	0.00263414	5	24
endomembrane system organization	0.00296971	13	241
cofactor binding	0.0036958	10	145
RNA export from nucleus	0.0036958	6	43
acetyl-CoA biosynthetic process	0.0037705	4	13
NADH metabolic process	0.0037705	4	13
RNA splicing	0.00478506	10	150
2-oxoglutarate metabolic process	0.00911468	4	16
cellular amide metabolic process	0.01323	8	106
mRNA splicing, via spliceosome	0.0147963	8	108
RNA splicing, via transesterification reactions with bulged adenosine as nucleophile	0.0147963	8	108
RNA splicing, via transesterification reactions	0.0156331	8	109
nucleoside triphosphate biosynthetic process	0.0181078	5	36
neuron apoptotic process	0.0181356	11	213
oxidative phosphorylation	0.0320869	4	22
cytoplasmic vesicle part	0.0343744	9	156
regulation of neuron apoptotic process	0.0373299	10	194
U12-type spliceosomal complex	0.0373299	4	23
proton transport	0.0402165	6	67
response to oxidative stress	0.0405901	11	235
hydrogen transport	0.0428194	6	68
MHC class I protein binding	0.0444268	3	10
hydrogen ion transmembrane transport	0.0483922	5	45
regulation of RNA splicing	0.0483922	6	70
transferase activity, transferring acyl groups	0.0483922	9	165
