# Supplementary material for: Functional and Proteomic Investigations Reveal Major Royal Jelly Protein 1 Associated with Anti-hypertension Activity in Mouse Vascular Smooth Muscle Cells
Source: Sci Rep. 2016 Jul 22;6:30230. doi: 10.1038/srep30230 (PMC4957218; doi:10.1038/srep30230)
Supplement: Supplementary Dataset 6 [file srep30230-s7.xls]

## Sheet: Sheet1
Table S6. Down-regulated proteins by the expression of MRJP1 in PPI network. "Gene 1" & "Gene 2" indicate proteins could be connected out of the ones down-regulated by the expression of MRJP1; "Type" is the way that proteins are connected.
Gene 1	Gene 2	Type
Arcn1	P62869	Co-expression
Arcn1	Q9Z0J0	Co-expression
Atp5c1	O09131	Co-expression
Atp5c1	P08249	Co-expression
Atp5c1	P19157	Co-expression
Atp5c1	P20108	Co-expression
Atp5c1	P62869	Co-expression
Atp5c1	Q9CRB9	Co-expression
Atp5d	Q99LD8	Co-expression
Cap1	Q920A5	Co-expression
Cox5b	Hspa9	Co-expression
Cox5b	Ndufb5	Co-expression
Cox5b	Ndufs1	Co-expression
Cox5b	Npm1	Co-expression
Cox5b	O70475	Co-expression
Cox5b	P19157	Co-expression
Cox5b	P62311	Co-expression
Cox5b	P99028	Co-expression
Cox5b	Q01853	Co-expression
Cox5b	Q923D4	Co-expression
Cox5b	Q9CR09	Co-expression
Cox5b	Q9D051	Co-expression
Cox5b	Q9DCJ5	Co-expression
Cox5b	Q9DCS9	Co-expression
Cox5b	Q9QUM9	Co-expression
Cox5b	Uqcrb	Co-expression
Cs	P06745	Co-expression
Ctnnb1	Q9CPY7	Co-expression
Ctnnb1	Q9DAW9	Co-expression
Cyb5	Fh1	Co-expression
Cyb5	Ndufaf1	Co-expression
Cyb5	Ndufb5	Co-expression
Cyb5	P17918	Co-expression
Cyb5	P97450	Co-expression
Cyb5	Q62426	Co-expression
Cyb5	Q9DBJ1	Co-expression
Cyc1	P62311	Co-expression
Cyc1	P62869	Co-expression
Cyc1	P68037	Co-expression
Cyc1	Q9R1Q6	Co-expression
Cyc1	Sdhb	Co-expression
Cyc1	Uqcrc1	Co-expression
Cyc1	Uqcrq	Co-expression
Dld	P35486	Co-expression
Dld	Q60972	Co-expression
Dld	Q9CPW4	Co-expression
Dld	Q9QYS9	Co-expression
Dld	Q9QZM0	Co-expression
Dld	Q9R1P4	Co-expression
Dlst	Q91ZX7	Co-expression
Fam114a2	Q01853	Co-expression
Fh1	Magoh	Co-expression
Fh1	Ndufa9	Co-expression
Fh1	P08228	Co-expression
Fh1	P08249	Co-expression
Fh1	P19157	Co-expression
Fh1	P48771	Co-expression
Fh1	P62814	Co-expression
Fh1	P97450	Co-expression
Fh1	Psma2	Co-expression
Fh1	Q99JY0	Co-expression
Fh1	Q9D1M0	Co-expression
Fh1	Q9DBJ1	Co-expression
Hspa5	O88569	Co-expression
Hspa5	P08228	Co-expression
Hspa5	P57784	Co-expression
Hspa5	Q05D44	Co-expression
Hspa5	Q60854	Co-expression
Hspa5	Q9R0Q7	Co-expression
Hspa9	Cs	Co-expression
Hspa9	Ndufa9	Co-expression
Hspa9	O70475	Co-expression
Hspa9	Q60854	Co-expression
Hspa9	Q8CGF7	Co-expression
Htt	Q6GQT9	Co-expression
Ldha	P39053	Co-expression
Ldha	Q8BJS4	Co-expression
Lrrfip2	Q9DB15	Co-expression
Lrrfip2	Q9DB20	Co-expression
Magoh	P08228	Co-expression
Magoh	P08249	Co-expression
Magoh	P19157	Co-expression
Magoh	P48771	Co-expression
Magoh	P57784	Co-expression
Magoh	P62869	Co-expression
Magoh	P97450	Co-expression
Magoh	Q03265	Co-expression
Magoh	Q62426	Co-expression
Magoh	Q99JY0	Co-expression
Magoh	Q9DBJ1	Co-expression
Marcks	P17918	Co-expression
Marcks	P50543	Co-expression
Marcks	Q9ES97	Co-expression
Marcks	Sae1	Co-expression
Ndufa9	Magoh	Co-expression
Ndufa9	P62814	Co-expression
Ndufa9	P70296	Co-expression
Ndufa9	P97450	Co-expression
Ndufa9	Q62426	Co-expression
Ndufaf1	P17918	Co-expression
Ndufaf1	Q9DCJ5	Co-expression
Ndufaf1	Q9ES97	Co-expression
Ndufb5	Magoh	Co-expression
Ndufb5	Ndufa9	Co-expression
Ndufb5	Ndufs1	Co-expression
Ndufb5	P97450	Co-expression
Ndufb5	P99028	Co-expression
Ndufb5	Q03265	Co-expression
Ndufb5	Q61171	Co-expression
Ndufb5	Q923D4	Co-expression
Ndufb5	Q9DCJ5	Co-expression
Ndufb5	Q9DCS9	Co-expression
Ndufb5	Uqcrb	Co-expression
Ndufs1	Hspa9	Co-expression
Ndufs1	Magoh	Co-expression
Ndufs1	Ndufa9	Co-expression
Ndufs1	Npm1	Co-expression
Ndufs1	O54962	Co-expression
Ndufs1	P17918	Co-expression
Ndufs1	P48771	Co-expression
Ndufs1	P62311	Co-expression
Ndufs1	P63001	Co-expression
Ndufs1	P63330	Co-expression
Ndufs1	P97450	Co-expression
Ndufs1	Psma2	Co-expression
Ndufs1	Q03265	Co-expression
Ndufs1	Q3UZ39	Co-expression
Ndufs1	Q62426	Co-expression
Ndufs1	Q8BH95	Co-expression
Ndufs1	Q99JY0	Co-expression
Ndufs1	Q9DBJ1	Co-expression
Ndufs1	Q9DCJ5	Co-expression
Ndufs1	Q9QUM9	Co-expression
Ndufs1	Uqcrb	Co-expression
Ndufv2	Psma4	Co-expression
Ndufv2	Q9CVB6	Co-expression
Ndufv2	Q9DBJ1	Co-expression
Ndufv2	Snca	Co-expression
Npm1	Ctnnb1	Co-expression
Npm1	O88696	Co-expression
Npm1	P56812	Co-expression
Npm1	P63158	Co-expression
Npm1	Q3UEB3	Co-expression
Npm1	Q61171	Co-expression
Npm1	Q8BH95	Co-expression
Npm1	Q8CGF7	Co-expression
Npm1	Q99JY0	Co-expression
Npm1	Q9CPY7	Co-expression
Npm1	Q9CR09	Co-expression
Npm1	Q9D051	Co-expression
Npm1	Q9DB20	Co-expression
Npm1	Q9Z2U0	Co-expression
Nxt1	Q9CR00	Co-expression
O08915	O08553	Co-expression
O08997	P62869	Co-expression
O09131	P62748	Co-expression
O09131	Q99JY0	Co-expression
O09131	Q9CRB9	Co-expression
O35887	P53994	Co-expression
O35887	P56812	Co-expression
O35887	P58021	Co-expression
O54962	O09131	Co-expression
O54962	P48771	Co-expression
O70475	P62748	Co-expression
O70475	Q9R1P4	Co-expression
O88569	Q9R0Q7	Co-expression
O88696	Q9D051	Co-expression
O88696	Q9Z1N5	Co-expression
P05132	Q91ZX7	Co-expression
P05201	Q8CGK3	Co-expression
P06745	P08249	Co-expression
P06745	P62311	Co-expression
P08003	O08583	Co-expression
P08228	P05064	Co-expression
P08228	P56812	Co-expression
P08228	P97450	Co-expression
P08228	Q3UEB3	Co-expression
P08228	Q99JY0	Co-expression
P08228	Q9DB20	Co-expression
P08228	Q9Z1N5	Co-expression
P08249	O54962	Co-expression
P08249	P70296	Co-expression
P09055	Q60973	Co-expression
P14152	P56391	Co-expression
P14152	Q61753	Co-expression
P14152	Q8BFR5	Co-expression
P14152	Q8BH97	Co-expression
P16045	Q61398	Co-expression
P16045	Q8BIJ6	Co-expression
P16045	Q9D1D4	Co-expression
P17439	O35887	Co-expression
P17439	Q9DB15	Co-expression
P17918	P48771	Co-expression
P17918	P63330	Co-expression
P17918	Q9CRA4	Co-expression
P17918	Q9DBJ1	Co-expression
P17918	Q9QUM9	Co-expression
P19157	O08997	Co-expression
P19157	O09131	Co-expression
P19157	P06745	Co-expression
P19157	P62311	Co-expression
P19157	P62748	Co-expression
P19157	P62869	Co-expression
P19157	P70296	Co-expression
P19157	P80316	Co-expression
P19157	Q03265	Co-expression
P19157	Q99JY0	Co-expression
P19157	Q9D1M0	Co-expression
P19157	Q9DAW9	Co-expression
P20108	O09131	Co-expression
P20108	P28667	Co-expression
P20108	Q60973	Co-expression
P21981	P52927	Co-expression
P24369	O35887	Co-expression
P24369	P56812	Co-expression
P24369	Q923D4	Co-expression
P24369	Q93092	Co-expression
P24369	Q9DB15	Co-expression
P24369	Q9DB77	Co-expression
P24668	Q80WQ2	Co-expression
P27773	P08003	Co-expression
P28667	Q8CHP8	Co-expression
P35486	O88696	Co-expression
P35486	P97450	Co-expression
P35486	Q9DBJ1	Co-expression
P37040	Q76MZ3	Co-expression
P42125	Q93092	Co-expression
P42125	Q9DAW9	Co-expression
P48771	P97450	Co-expression
P48771	Q99JY0	Co-expression
P48771	Q9DB20	Co-expression
P51863	Q8CHP8	Co-expression
P51863	Q9CQC6	Co-expression
P51863	Q9DBP5	Co-expression
P52927	Q61753	Co-expression
P56812	P53994	Co-expression
P56812	P99028	Co-expression
P56812	Q923D4	Co-expression
P57784	Q03265	Co-expression
P57784	Q921F4	Co-expression
P57784	Q9DBJ1	Co-expression
P62259	P62737	Co-expression
P62259	P99026	Co-expression
P62259	Q01853	Co-expression
P62311	O54962	Co-expression
P62311	P08249	Co-expression
P62311	Q9QUM9	Co-expression
P62869	O54962	Co-expression
P62869	P08249	Co-expression
P62869	P48771	Co-expression
P62869	P62311	Co-expression
P62869	P70296	Co-expression
P62869	Q99JY0	Co-expression
P62869	Q9R1Q6	Co-expression
P63001	P48771	Co-expression
P63001	Q9Z2U0	Co-expression
P63038	P28667	Co-expression
P63038	Q6GQT9	Co-expression
P63158	P35486	Co-expression
P63158	Q3UEB3	Co-expression
P63158	Q9DB20	Co-expression
P63158	Q9Z1N5	Co-expression
P63330	Q9QUM9	Co-expression
P68037	P63038	Co-expression
P68037	Q6GQT9	Co-expression
P68037	Q8CHP8	Co-expression
P70372	Q8BMK4	Co-expression
P70670	P99028	Co-expression
P70670	Q923D4	Co-expression
P80316	O09131	Co-expression
P80316	Q99JY0	Co-expression
P80316	Q9CVB6	Co-expression
P80316	Q9DAW9	Co-expression
P80316	Q9JJU8	Co-expression
P97450	P56812	Co-expression
P97450	P99028	Co-expression
P97450	Q923D4	Co-expression
P97450	Q9DCS9	Co-expression
P97855	Q61191	Co-expression
P97855	Q9CRB9	Co-expression
P99028	Q3UZ39	Co-expression
Psma2	Magoh	Co-expression
Psma2	Npm1	Co-expression
Psma2	O54962	Co-expression
Psma2	P08228	Co-expression
Psma2	P19157	Co-expression
Psma2	P48758	Co-expression
Psma2	P48771	Co-expression
Psma2	P62869	Co-expression
Psma2	P63001	Co-expression
Psma2	Ptplad1	Co-expression
Psma2	Q99JY0	Co-expression
Psma2	Q9D1M0	Co-expression
Psma2	Q9DB20	Co-expression
Psma3	P17918	Co-expression
Psma3	Q05D44	Co-expression
Psma3	Q8CGF7	Co-expression
Psma4	P05064	Co-expression
Psma4	P08228	Co-expression
Psma4	Q6PE01	Co-expression
Psma4	Q9QZM0	Co-expression
Psma4	Snca	Co-expression
Psmb6	Atp5c1	Co-expression
Psmb6	P08249	Co-expression
Psmb6	P19157	Co-expression
Psmb6	P62869	Co-expression
Psmb6	Sdhb	Co-expression
Psmb6	Uqcrq	Co-expression
Psmd7	Ndufs1	Co-expression
Psmd7	P17918	Co-expression
Psmd7	P97450	Co-expression
Psmd7	P99028	Co-expression
Psmd7	Q923D4	Co-expression
Psmd7	Q9Z2U0	Co-expression
Ptplad1	P48758	Co-expression
Ptplad1	P63001	Co-expression
Ptplad1	Q99JY0	Co-expression
Ptplad1	Q9DB20	Co-expression
Q00915	P16045	Co-expression
Q00915	Q61398	Co-expression
Q00915	Q9D1D4	Co-expression
Q01853	Q921M3	Co-expression
Q03265	P97450	Co-expression
Q03265	Q99JY0	Co-expression
Q03265	Q9DBJ1	Co-expression
Q03265	Q9DCS9	Co-expression
Q03265	Q9QUM9	Co-expression
Q03963	P52927	Co-expression
Q3B7Z2	P48771	Co-expression
Q3B7Z2	Q9DB20	Co-expression
Q3UEB3	Q9Z1N5	Co-expression
Q60749	Q8BIJ6	Co-expression
Q60749	Q9D1D4	Co-expression
Q60854	P58021	Co-expression
Q60972	Q9CQC6	Co-expression
Q60972	Q9QZM0	Co-expression
Q60973	O88569	Co-expression
Q60973	Q921F4	Co-expression
Q61171	P99028	Co-expression
Q61191	P48722	Co-expression
Q61696	Q9QYS9	Co-expression
Q62048	P48771	Co-expression
Q62048	P62869	Co-expression
Q62048	Q62418	Co-expression
Q62418	Q99JY0	Co-expression
Q62418	Q9R1Q6	Co-expression
Q62426	P19157	Co-expression
Q62426	Q03265	Co-expression
Q63844	Q80WQ2	Co-expression
Q640N1	Q60597	Co-expression
Q6GQT9	P48722	Co-expression
Q6GQT9	Q8CHP8	Co-expression
Q76MZ3	P97315	Co-expression
Q76MZ3	Q6GQT9	Co-expression
Q76MZ3	Q6ZQ38	Co-expression
Q8BH95	O88696	Co-expression
Q8BH95	Q9QUM9	Co-expression
Q8BH97	Q8BFR5	Co-expression
Q8BH97	Q8K0C4	Co-expression
Q8BIJ6	P99028	Co-expression
Q8BIJ6	Q8K297	Co-expression
Q91ZX7	Q9R0Y5	Co-expression
Q921M3	Q9CVB6	Co-expression
Q923D4	P99028	Co-expression
Q93092	Q6PE01	Co-expression
Q99JX7	Q3UEB3	Co-expression
Q99JX7	Q61263	Co-expression
Q99JX7	Q9CVB6	Co-expression
Q99JY0	Q9CRB9	Co-expression
Q99LD8	P28667	Co-expression
Q99LD8	Q6GQT9	Co-expression
Q99LD8	Q9CPP0	Co-expression
Q99LD8	Q9WUM3	Co-expression
Q9CR09	P99028	Co-expression
Q9CR09	Q923D4	Co-expression
Q9CVB6	O88569	Co-expression
Q9CVB6	P05064	Co-expression
Q9CVB6	Q9DAW9	Co-expression
Q9CVB6	Q9JJU8	Co-expression
Q9CVB6	Q9R0Q7	Co-expression
Q9D051	P56812	Co-expression
Q9D051	Q99JY0	Co-expression
Q9D051	Q9QUM9	Co-expression
Q9D1D4	O35887	Co-expression
Q9D1D4	P99028	Co-expression
Q9D1D4	Q8BIJ6	Co-expression
Q9D1M0	P97450	Co-expression
Q9D1M0	Q03265	Co-expression
Q9D1M0	Q99JY0	Co-expression
Q9D1M0	Q9DBJ1	Co-expression
Q9D1M0	Q9DCJ5	Co-expression
Q9DAW9	Q99JY0	Co-expression
Q9DAW9	Q9QYS9	Co-expression
Q9DB15	P99028	Co-expression
Q9DB15	Q923D4	Co-expression
Q9DB15	Q9DB77	Co-expression
Q9DB20	O88696	Co-expression
Q9DB20	P48758	Co-expression
Q9DB20	P99028	Co-expression
Q9DB20	Q9WTP6	Co-expression
Q9DB77	P58044	Co-expression
Q9DB77	P99028	Co-expression
Q9DB77	Q923D4	Co-expression
Q9DBG3	P97825	Co-expression
Q9DBG3	Q61696	Co-expression
Q9DBG9	P45377	Co-expression
Q9DBJ1	P97450	Co-expression
Q9DBJ1	Q3UEB3	Co-expression
Q9DBJ1	Q99JY0	Co-expression
Q9DCJ5	P48758	Co-expression
Q9DCJ5	P56812	Co-expression
Q9DCJ5	P70670	Co-expression
Q9DCJ5	P97450	Co-expression
Q9DCJ5	P99028	Co-expression
Q9DCJ5	Q923D4	Co-expression
Q9DCJ5	Q9CPY7	Co-expression
Q9DCJ5	Q9Z2U0	Co-expression
Q9DCN2	Q8K297	Co-expression
Q9DCS9	P99028	Co-expression
Q9DCS9	Q923D4	Co-expression
Q9ES97	P53994	Co-expression
Q9ES97	P97450	Co-expression
Q9ES97	P99028	Co-expression
Q9JIF7	Q920A5	Co-expression
Q9JIF7	Q9QZM0	Co-expression
Q9JJU8	Q9DAW9	Co-expression
Q9JJU8	Q9QYS9	Co-expression
Q9QZE5	P97315	Co-expression
Q9QZM0	Q9ERE7	Co-expression
Q9QZM0	Q9R0Q7	Co-expression
Q9R1P4	P42125	Co-expression
Q9R1P4	Q9CVB6	Co-expression
Q9R1P4	Q9ERE7	Co-expression
Q9R1Q6	Q9CPP0	Co-expression
Q9WUM3	P28667	Co-expression
Q9WUM3	Q8CHP8	Co-expression
Q9Z0J0	P16045	Co-expression
Q9Z0J0	P19157	Co-expression
Q9Z0J0	Q03265	Co-expression
Q9Z0J0	Q62418	Co-expression
Q9Z0J0	Q99JY0	Co-expression
Q9Z0J0	Q9DBG9	Co-expression
Q9Z0X1	P08249	Co-expression
Q9Z0X1	P19157	Co-expression
Q9Z0X1	Q9CVB6	Co-expression
Q9Z0X1	Q9DBJ1	Co-expression
Q9Z1F9	Q60973	Co-expression
Q9Z1N5	Q923D4	Co-expression
Q9Z1Z0	Q60973	Co-expression
Q9Z1Z0	Q9Z1F9	Co-expression
Q9Z2U0	P48758	Co-expression
Q9Z2U0	P56812	Co-expression
Q9Z2U0	P70670	Co-expression
Q9Z2U0	P97450	Co-expression
Q9Z2U0	P99028	Co-expression
Q9Z2U0	Q03265	Co-expression
Q9Z2U0	Q923D4	Co-expression
Q9Z2U0	Q9CR09	Co-expression
Q9Z2U0	Q9DB20	Co-expression
Q9Z2U0	Q9DCS9	Co-expression
Q9Z2U0	Q9QUM9	Co-expression
Rtn4	Marcks	Co-expression
Rtn4	O08807	Co-expression
Rtn4	P48036	Co-expression
Rtn4	Q9CQC6	Co-expression
Rtn4	Q9CRA4	Co-expression
Sdhb	P19157	Co-expression
Sdhb	P62311	Co-expression
Sdhb	P62869	Co-expression
Sdhb	Uqcrc1	Co-expression
Sdhb	Uqcrq	Co-expression
Slc2a4	O08583	Co-expression
Slc2a4	P08003	Co-expression
Snca	Q93092	Co-expression
Snca	Q9CPW4	Co-expression
Snca	Q9CVB6	Co-expression
Snca	Q9R1P4	Co-expression
Suclg1	P05064	Co-expression
Suclg1	P08228	Co-expression
Suclg1	P35486	Co-expression
Suclg1	Psma4	Co-expression
Suclg1	Q3UEB3	Co-expression
Suclg1	Q60854	Co-expression
Suclg1	Q62418	Co-expression
Suclg1	Q99JY0	Co-expression
Suclg1	Q9D1M0	Co-expression
Suclg1	Q9ERE7	Co-expression
Ufd1l	P63158	Co-expression
Uqcrb	Npm1	Co-expression
Uqcrb	P56812	Co-expression
Uqcrb	P58044	Co-expression
Uqcrb	P70670	Co-expression
Uqcrb	P97450	Co-expression
Uqcrb	P99028	Co-expression
Uqcrb	Q62418	Co-expression
Uqcrb	Q8BIJ6	Co-expression
Uqcrb	Q923D4	Co-expression
Uqcrb	Q9D051	Co-expression
Uqcrb	Q9D1D4	Co-expression
Uqcrb	Q9DB77	Co-expression
Uqcrb	Q9DCJ5	Co-expression
Uqcrb	Q9Z2U0	Co-expression
Uqcrc1	P28667	Co-expression
Uqcrc1	P56391	Co-expression
Uqcrc1	P68037	Co-expression
Uqcrc1	Q6GQT9	Co-expression
Uqcrc1	Q76MZ3	Co-expression
Uqcrc1	Q8CHP8	Co-expression
Uqcrc1	Q99LD8	Co-expression
Uqcrc1	Q9WTP6	Co-expression
Uqcrc1	Q9WUM3	Co-expression
Uqcrq	O08997	Co-expression
Uqcrq	O54962	Co-expression
Uqcrq	P08249	Co-expression
Uqcrq	P19157	Co-expression
Uqcrq	P48771	Co-expression
Uqcrq	P62311	Co-expression
Uqcrq	P62869	Co-expression
Uqcrq	Psma2	Co-expression
Uqcrq	Q9WTP6	Co-expression
Uqcrq	Q9Z0J0	Co-expression
Uqcrq	Uqcrc1	Co-expression
Arcn1	Q60749	Co-expression
Arcn1	Q99JI6	Co-expression
Arcn1	Q9JIF7	Co-expression
Atp5c1	P08249	Co-expression
Atp5c1	P42125	Co-expression
Atp5c1	P48771	Co-expression
Atp5c1	P62814	Co-expression
Atp5c1	Q03265	Co-expression
Atp5c1	Q99LP6	Co-expression
Atp5c1	Q9CPY7	Co-expression
Atp5c1	Q9D051	Co-expression
Atp5c1	Q9DB20	Co-expression
Atp5c1	Q9Z0X1	Co-expression
Atp5d	Dld	Co-expression
Atp5d	Q9CRB9	Co-expression
Cap1	P62737	Co-expression
Cap1	Q9DAW9	Co-expression
Cox5b	Cs	Co-expression
Cox5b	Fh1	Co-expression
Cox5b	Ndufa9	Co-expression
Cox5b	Ndufb5	Co-expression
Cox5b	Ndufs1	Co-expression
Cox5b	P08249	Co-expression
Cox5b	P20108	Co-expression
Cox5b	P48771	Co-expression
Cox5b	Q03265	Co-expression
Cox5b	Q60597	Co-expression
Cox5b	Q99LP6	Co-expression
Cox5b	Q9CRB9	Co-expression
Cox5b	Q9D051	Co-expression
Cox5b	Q9DB20	Co-expression
Cox5b	Q9DB77	Co-expression
Cox5b	Q9DCJ5	Co-expression
Cox5b	Sdhb	Co-expression
Cox5b	Uqcrb	Co-expression
Cox5b	Uqcrc1	Co-expression
Cox5b	Uqcrq	Co-expression
Cs	Atp5c1	Co-expression
Cs	Dld	Co-expression
Cs	P05064	Co-expression
Cs	P05132	Co-expression
Cs	P08249	Co-expression
Cs	P20108	Co-expression
Cs	P42125	Co-expression
Cs	Q03265	Co-expression
Cs	Q60597	Co-expression
Cs	Q8BH95	Co-expression
Cs	Q8BIJ6	Co-expression
Cs	Q93092	Co-expression
Cs	Q99LP6	Co-expression
Cs	Q9CRB9	Co-expression
Cs	Q9D051	Co-expression
Cs	Q9DB20	Co-expression
Cs	Q9DB77	Co-expression
Cs	Q9WTP6	Co-expression
Cs	Q9Z0X1	Co-expression
Cs	Uqcrc1	Co-expression
Cs	Uqcrq	Co-expression
Ctnnb1	O35887	Co-expression
Ctnnb1	Q99LD8	Co-expression
Cyc1	P14152	Co-expression
Dld	Atp5c1	Co-expression
Dld	P05132	Co-expression
Dld	P08249	Co-expression
Dld	P42125	Co-expression
Dld	Q8BFR5	Co-expression
Dld	Q93092	Co-expression
Dld	Q99LP6	Co-expression
Dld	Q9CPY7	Co-expression
Dld	Q9D051	Co-expression
Dld	Q9DCS9	Co-expression
Dld	Q9JHI5	Co-expression
Dld	Q9R1P4	Co-expression
Dld	Q9Z0X1	Co-expression
Dlst	Cs	Co-expression
Dlst	Dld	Co-expression
Dlst	Ndufa9	Co-expression
Dlst	P05132	Co-expression
Dlst	P08249	Co-expression
Dlst	P20108	Co-expression
Dlst	P35486	Co-expression
Dlst	P42125	Co-expression
Dlst	Q03265	Co-expression
Dlst	Q8BH95	Co-expression
Dlst	Q8BIJ6	Co-expression
Dlst	Q93092	Co-expression
Dlst	Q99LP6	Co-expression
Dlst	Q9CRB9	Co-expression
Dlst	Q9D051	Co-expression
Dlst	Q9DB15	Co-expression
Dlst	Q9DB77	Co-expression
Dlst	Q9DCJ5	Co-expression
Dlst	Q9JHI5	Co-expression
Dlst	Q9WTP6	Co-expression
Dlst	Q9Z0J0	Co-expression
Dlst	Q9Z0X1	Co-expression
Dlst	Uqcrc1	Co-expression
Dlst	Uqcrq	Co-expression
Fam114a2	Q91ZX7	Co-expression
Fam114a2	Q921F4	Co-expression
Fh1	P05064	Co-expression
Fh1	P20108	Co-expression
Fh1	P63038	Co-expression
Fh1	Q03265	Co-expression
Fh1	Q8BH95	Co-expression
Fh1	Q99LP6	Co-expression
Fh1	Q9CRB9	Co-expression
Fh1	Q9D051	Co-expression
Fh1	Q9DB15	Co-expression
Fh1	Q9DB20	Co-expression
Fh1	Q9DB77	Co-expression
Fh1	Q9DBJ1	Co-expression
Fh1	Q9DCJ5	Co-expression
Fh1	Q9DCS9	Co-expression
Fh1	Uqcrc1	Co-expression
Fh1	Uqcrq	Co-expression
Hspa5	P63158	Co-expression
Hspa9	Atp5c1	Co-expression
Hspa9	Cs	Co-expression
Hspa9	Dlst	Co-expression
Hspa9	P06745	Co-expression
Hspa9	P08249	Co-expression
Hspa9	Q03265	Co-expression
Hspa9	Q93092	Co-expression
Hspa9	Q99LP6	Co-expression
Hspa9	Q9CRB9	Co-expression
Hspa9	Q9D051	Co-expression
Hspa9	Q9R0Q7	Co-expression
Hspa9	Q9Z0X1	Co-expression
Hspa9	Uqcrb	Co-expression
Hspa9	Uqcrc1	Co-expression
Ldha	P05064	Co-expression
Ldha	P11983	Co-expression
Ldha	P80316	Co-expression
Ldha	Q9DBJ1	Co-expression
Lrrfip2	P62748	Co-expression
Magoh	P56812	Co-expression
Magoh	P57784	Co-expression
Magoh	Q60972	Co-expression
Magoh	Q6PDM2	Co-expression
Magoh	Q9Z2U0	Co-expression
Marcks	P62737	Co-expression
Marcks	Q03963	Co-expression
Marcks	Q9DAW9	Co-expression
Ndufa9	Atp5c1	Co-expression
Ndufa9	P05132	Co-expression
Ndufa9	P08249	Co-expression
Ndufa9	P42125	Co-expression
Ndufa9	P48771	Co-expression
Ndufa9	P62814	Co-expression
Ndufa9	P99028	Co-expression
Ndufa9	Q03265	Co-expression
Ndufa9	Q60597	Co-expression
Ndufa9	Q80WQ2	Co-expression
Ndufa9	Q8BH95	Co-expression
Ndufa9	Q99JY0	Co-expression
Ndufa9	Q9D051	Co-expression
Ndufa9	Q9DB20	Co-expression
Ndufa9	Q9DB77	Co-expression
Ndufa9	Q9ES97	Co-expression
Ndufa9	Uqcrc1	Co-expression
Ndufa9	Uqcrq	Co-expression
Ndufaf1	Ndufa9	Co-expression
Ndufaf1	Ndufs1	Co-expression
Ndufaf1	P24668	Co-expression
Ndufaf1	P42125	Co-expression
Ndufaf1	P99028	Co-expression
Ndufaf1	Q8BH95	Co-expression
Ndufaf1	Q9ES97	Co-expression
Ndufaf1	Q9Z0X1	Co-expression
Ndufaf1	Sdhb	Co-expression
Ndufaf1	Suclg1	Co-expression
Ndufaf1	Ufd1l	Co-expression
Ndufb5	Atp5c1	Co-expression
Ndufb5	Cs	Co-expression
Ndufb5	Dld	Co-expression
Ndufb5	Dlst	Co-expression
Ndufb5	Fh1	Co-expression
Ndufb5	Hspa9	Co-expression
Ndufb5	Ndufa9	Co-expression
Ndufb5	Ndufs1	Co-expression
Ndufb5	P05132	Co-expression
Ndufb5	P08249	Co-expression
Ndufb5	P20108	Co-expression
Ndufb5	P42125	Co-expression
Ndufb5	P48771	Co-expression
Ndufb5	P99028	Co-expression
Ndufb5	Q03265	Co-expression
Ndufb5	Q80WQ2	Co-expression
Ndufb5	Q8BH95	Co-expression
Ndufb5	Q99LP6	Co-expression
Ndufb5	Q9CRB9	Co-expression
Ndufb5	Q9D051	Co-expression
Ndufb5	Q9DB15	Co-expression
Ndufb5	Q9DB20	Co-expression
Ndufb5	Q9DB77	Co-expression
Ndufb5	Q9DCJ5	Co-expression
Ndufb5	Q9ES97	Co-expression
Ndufb5	Q9JHI5	Co-expression
Ndufb5	Q9Z0J0	Co-expression
Ndufb5	Q9Z0X1	Co-expression
Ndufb5	Suclg1	Co-expression
Ndufb5	Uqcrb	Co-expression
Ndufb5	Uqcrc1	Co-expression
Ndufb5	Uqcrq	Co-expression
Ndufs1	Atp5c1	Co-expression
Ndufs1	Cs	Co-expression
Ndufs1	Dld	Co-expression
Ndufs1	Dlst	Co-expression
Ndufs1	Hspa9	Co-expression
Ndufs1	Ndufa9	Co-expression
Ndufs1	P05132	Co-expression
Ndufs1	P08249	Co-expression
Ndufs1	P20108	Co-expression
Ndufs1	P35486	Co-expression
Ndufs1	P42125	Co-expression
Ndufs1	Q03265	Co-expression
Ndufs1	Q8BH95	Co-expression
Ndufs1	Q8BIJ6	Co-expression
Ndufs1	Q93092	Co-expression
Ndufs1	Q99LP6	Co-expression
Ndufs1	Q9CRB9	Co-expression
Ndufs1	Q9D051	Co-expression
Ndufs1	Q9DB15	Co-expression
Ndufs1	Q9DB20	Co-expression
Ndufs1	Q9DB77	Co-expression
Ndufs1	Q9DBP5	Co-expression
Ndufs1	Q9DCJ5	Co-expression
Ndufs1	Q9ES97	Co-expression
Ndufs1	Q9JHI5	Co-expression
Ndufs1	Q9R1P4	Co-expression
Ndufs1	Q9Z0X1	Co-expression
Ndufs1	Suclg1	Co-expression
Ndufs1	Uqcrb	Co-expression
Ndufs1	Uqcrc1	Co-expression
Ndufs1	Uqcrq	Co-expression
Ndufv2	Atp5c1	Co-expression
Ndufv2	Cox5b	Co-expression
Ndufv2	Cs	Co-expression
Ndufv2	Dld	Co-expression
Ndufv2	Ndufb5	Co-expression
Ndufv2	Ndufs1	Co-expression
Ndufv2	P08249	Co-expression
Ndufv2	P20108	Co-expression
Ndufv2	Q03265	Co-expression
Ndufv2	Q99LP6	Co-expression
Ndufv2	Q9CRB9	Co-expression
Ndufv2	Q9D051	Co-expression
Ndufv2	Q9DB15	Co-expression
Ndufv2	Q9DB20	Co-expression
Ndufv2	Q9DB77	Co-expression
Ndufv2	Q9DCJ5	Co-expression
Ndufv2	Q9DCS9	Co-expression
Ndufv2	Uqcrb	Co-expression
Ndufv2	Uqcrc1	Co-expression
Ndufv2	Uqcrq	Co-expression
Npm1	P58021	Co-expression
Npm1	P70670	Co-expression
Nxt1	P52927	Co-expression
O08553	P56391	Co-expression
O08583	P97825	Co-expression
O08583	Q61686	Co-expression
O09131	Q9D1D4	Co-expression
O09131	Q9DCN2	Co-expression
O35887	Q920A5	Co-expression
O35887	Q9R0Y5	Co-expression
O54962	O08583	Co-expression
O54962	O09131	Co-expression
O54962	P57784	Co-expression
O54962	P97825	Co-expression
O54962	Q61686	Co-expression
O70475	O35887	Co-expression
O70475	Q9CVB6	Co-expression
O70475	Q9QZM0	Co-expression
P05132	P08249	Co-expression
P05132	P42125	Co-expression
P05132	P48771	Co-expression
P05132	Q03265	Co-expression
P05132	Q60597	Co-expression
P05132	Q80WQ2	Co-expression
P05132	Q9D051	Co-expression
P05132	Q9DB20	Co-expression
P06745	Q9WTP6	Co-expression
P08228	P42125	Co-expression
P08228	Q9DBP5	Co-expression
P08249	P05064	Co-expression
P08249	P42125	Co-expression
P08249	P48771	Co-expression
P08249	P62814	Co-expression
P08249	Q03265	Co-expression
P08249	Q60597	Co-expression
P08249	Q80WQ2	Co-expression
P08249	Q8BH95	Co-expression
P08249	Q99JY0	Co-expression
P08249	Q99LP6	Co-expression
P08249	Q9D051	Co-expression
P08249	Q9DB20	Co-expression
P08249	Q9DB77	Co-expression
P08249	Q9ES97	Co-expression
P08249	Q9JHI5	Co-expression
P08249	Q9R1P4	Co-expression
P09055	O35887	Co-expression
P11087	O08807	Co-expression
P11087	O35887	Co-expression
P11087	P16045	Co-expression
P11087	Q99LD8	Co-expression
P11087	Q9DAW9	Co-expression
P16045	P99024	Co-expression
P16045	Q61398	Co-expression
P16045	Q920A5	Co-expression
P16045	Q99LD8	Co-expression
P16045	Q9DCN2	Co-expression
P16045	Q9R0X4	Co-expression
P16045	Q9R0Y5	Co-expression
P16125	Q8CHP8	Co-expression
P17439	Q9R0Y5	Co-expression
P17918	P63158	Co-expression
P17918	Q60973	Co-expression
P17918	Q9QZM0	Co-expression
P19157	O08915	Co-expression
P19157	O54962	Co-expression
P19157	P56812	Co-expression
P19157	P62869	Co-expression
P20108	P05064	Co-expression
P20108	P99028	Co-expression
P20108	Q8BIJ6	Co-expression
P20108	Q93092	Co-expression
P20108	Q9CRB9	Co-expression
P20108	Q9D051	Co-expression
P20108	Q9DB20	Co-expression
P20108	Q9DB77	Co-expression
P20108	Q9DBJ1	Co-expression
P20108	Q9QUM9	Co-expression
P20108	Q9WTP6	Co-expression
P24369	P27773	Co-expression
P28667	Q61191	Co-expression
P28667	Q8BMK4	Co-expression
P28667	Q9R0Y5	Co-expression
P35486	P20108	Co-expression
P37040	O08553	Co-expression
P39053	O35887	Co-expression
P39053	Q8BMK4	Co-expression
P39053	Q9R0Y5	Co-expression
P42125	P48771	Co-expression
P42125	Q60597	Co-expression
P42125	Q99JY0	Co-expression
P42125	Q9D051	Co-expression
P42125	Q9DB20	Co-expression
P42125	Q9DBP5	Co-expression
P42125	Q9ES97	Co-expression
P42125	Q9JHI5	Co-expression
P45878	P97450	Co-expression
P45878	Q8CAY6	Co-expression
P45878	Q9CR09	Co-expression
P45878	Q9JJU8	Co-expression
P48036	P16045	Co-expression
P48036	P99024	Co-expression
P48036	Q920A5	Co-expression
P48036	Q99LD8	Co-expression
P48036	Q9R0X4	Co-expression
P48678	P50543	Co-expression
P48678	P97825	Co-expression
P48678	P99024	Co-expression
P48678	Q61398	Co-expression
P48678	Q9CVB6	Co-expression
P48678	Q9DCN2	Co-expression
P48771	Q60597	Co-expression
P48771	Q99JY0	Co-expression
P48771	Q9DB20	Co-expression
P48771	Q9DB77	Co-expression
P48771	Q9ES97	Co-expression
P50543	P16045	Co-expression
P50543	P97825	Co-expression
P50543	P99024	Co-expression
P50543	Q3UEB3	Co-expression
P50543	Q61398	Co-expression
P50543	Q9CVB6	Co-expression
P50543	Q9DCN2	Co-expression
P50543	Q9R0Y5	Co-expression
P51863	P08228	Co-expression
P51863	P63330	Co-expression
P51863	Q8BIJ6	Co-expression
P51863	Q9ES97	Co-expression
P51863	Q9WUM3	Co-expression
P52927	O09131	Co-expression
P52927	Q05D44	Co-expression
P56812	P70296	Co-expression
P56812	Q9R0Q7	Co-expression
P57784	O08583	Co-expression
P57784	P97825	Co-expression
P58021	Q61263	Co-expression
P62259	P62869	Co-expression
P62259	P63158	Co-expression
P62259	Q60973	Co-expression
P62259	Q9Z1F9	Co-expression
P62259	Q9Z1Z0	Co-expression
P62311	P56812	Co-expression
P62311	P97450	Co-expression
P62311	Q9Z2U0	Co-expression
P62748	Q9DBG9	Co-expression
P62869	O54962	Co-expression
P62869	Q60973	Co-expression
P63001	P24369	Co-expression
P63038	P05064	Co-expression
P63038	Q9CRB9	Co-expression
P63038	Q9DBJ1	Co-expression
P63038	Q9DCC4	Co-expression
P63038	Q9WTP6	Co-expression
P63330	P08003	Co-expression
P63330	P08228	Co-expression
P63330	Q9DBP5	Co-expression
P68037	P08003	Co-expression
P68037	P62311	Co-expression
P70372	P70670	Co-expression
P70372	Q921M3	Co-expression
P70677	P48036	Co-expression
P70677	P58044	Co-expression
P70677	Q8CAY6	Co-expression
P70677	Q9CRA4	Co-expression
P70677	Q9JJU8	Co-expression
P80316	P57784	Co-expression
P80316	P70296	Co-expression
P97315	Q9R0X4	Co-expression
P97855	Q9CQC6	Co-expression
P99024	O35887	Co-expression
P99024	Q9R0Y5	Co-expression
Psma2	O88696	Co-expression
Psma2	P19157	Co-expression
Psma2	P56812	Co-expression
Psma2	P57784	Co-expression
Psma2	P62311	Co-expression
Psma2	P97450	Co-expression
Psma2	Q9Z2U0	Co-expression
Psma3	O88696	Co-expression
Psma3	P19157	Co-expression
Psma3	P56812	Co-expression
Psma3	Psma2	Co-expression
Psma3	Psma4	Co-expression
Psma3	Q01853	Co-expression
Psma3	Q9QUM9	Co-expression
Psma3	Q9R0Q7	Co-expression
Psma4	P56812	Co-expression
Psma4	P62311	Co-expression
Psma4	P97450	Co-expression
Psma4	Psma2	Co-expression
Psma4	Q9Z2U0	Co-expression
Psmb6	O54962	Co-expression
Psmb6	O88696	Co-expression
Psmb6	P19157	Co-expression
Psmb6	P57784	Co-expression
Psmb6	P97825	Co-expression
Psmb6	Psma2	Co-expression
Psmb6	Psma3	Co-expression
Psmb6	Psma4	Co-expression
Psmb6	Q9Z1Z0	Co-expression
Psmd7	P56812	Co-expression
Psmd7	P57784	Co-expression
Psmd7	P62311	Co-expression
Psmd7	P80316	Co-expression
Psmd7	Psma2	Co-expression
Psmd7	Psma4	Co-expression
Psmd7	Psmb6	Co-expression
Psmd7	Q8BIJ6	Co-expression
Psmd7	Q9QUM9	Co-expression
Psmd7	Q9R0Q7	Co-expression
Psmd7	Q9Z1F9	Co-expression
Psmd7	Q9Z2U0	Co-expression
Q00915	O70475	Co-expression
Q00915	Q8BJS4	Co-expression
Q01853	Q9CR09	Co-expression
Q01853	Q9JIF7	Co-expression
Q03265	P05064	Co-expression
Q03265	P20108	Co-expression
Q03265	P42125	Co-expression
Q03265	P48771	Co-expression
Q03265	Q60597	Co-expression
Q03265	Q80WQ2	Co-expression
Q03265	Q8BH95	Co-expression
Q03265	Q99LP6	Co-expression
Q03265	Q9CRB9	Co-expression
Q03265	Q9D051	Co-expression
Q03265	Q9DB20	Co-expression
Q03265	Q9DB77	Co-expression
Q03963	Q9JJU8	Co-expression
Q3B7Z2	Q9CR09	Co-expression
Q3UEB3	Q00PI9	Co-expression
Q3UEB3	Q9DCN2	Co-expression
Q3UEB3	Q9R0Y5	Co-expression
Q60597	Q99JY0	Co-expression
Q60597	Q9DB20	Co-expression
Q60749	O08915	Co-expression
Q60749	Q91VW3	Co-expression
Q60749	Q9D1D4	Co-expression
Q60854	Q61398	Co-expression
Q60854	Q9CVB6	Co-expression
Q60932	Q61171	Co-expression
Q60972	O88569	Co-expression
Q60972	P70296	Co-expression
Q61206	Q8K297	Co-expression
Q61206	Q9Z1F9	Co-expression
Q61398	Q9R0Y5	Co-expression
Q61696	Q9CPW4	Co-expression
Q62048	P28667	Co-expression
Q62418	Q9CVB6	Co-expression
Q62426	P17439	Co-expression
Q62426	Q61398	Co-expression
Q62426	Q9CVB6	Co-expression
Q62426	Q9R0X4	Co-expression
Q62426	Q9R0Y5	Co-expression
Q63844	P48678	Co-expression
Q63844	P50543	Co-expression
Q63844	P63001	Co-expression
Q63844	Q3UEB3	Co-expression
Q63844	Q60854	Co-expression
Q63844	Q61398	Co-expression
Q63844	Q62426	Co-expression
Q63844	Q76MZ3	Co-expression
Q63844	Q9CVB6	Co-expression
Q63844	Q9JIF7	Co-expression
Q6GQT9	Q8BMF4	Co-expression
Q6PE01	Q9CPP0	Co-expression
Q76MZ3	Q8CGF7	Co-expression
Q76MZ3	Q9D1M0	Co-expression
Q76MZ3	Q9JIF7	Co-expression
Q80WQ2	Q60597	Co-expression
Q80WQ2	Q99JY0	Co-expression
Q80WQ2	Q9DB20	Co-expression
Q80WQ2	Q9DB77	Co-expression
Q8BH95	P20108	Co-expression
Q8BH95	P42125	Co-expression
Q8BH95	P99028	Co-expression
Q8BH95	Q8BIJ6	Co-expression
Q8BH95	Q9D051	Co-expression
Q8BH95	Q9DB20	Co-expression
Q8BH95	Q9DB77	Co-expression
Q8BH95	Q9WUM3	Co-expression
Q8BH97	Q9CPW4	Co-expression
Q8BIJ6	Q9R0Q7	Co-expression
Q8BMF4	Q8CHP8	Co-expression
Q8CAY6	P58044	Co-expression
Q8CAY6	Q8K0C4	Co-expression
Q8CAY6	Q9CRA4	Co-expression
Q8CAY6	Q9QYS9	Co-expression
Q8CAY6	Q9R0X4	Co-expression
Q8K0C4	P58044	Co-expression
Q8K297	Q9CY50	Co-expression
Q91ZX7	P58021	Co-expression
Q91ZX7	Q640N1	Co-expression
Q921F4	Q9CQC6	Co-expression
Q921M3	Q9Z1N5	Co-expression
Q93092	Q9D051	Co-expression
Q93092	Q9QUM9	Co-expression
Q93092	Q9WTP6	Co-expression
Q99JI6	P48758	Co-expression
Q99LD8	O08807	Co-expression
Q99LD8	O35887	Co-expression
Q99LD8	Q920A5	Co-expression
Q99LD8	Q9DAW9	Co-expression
Q99LP6	P05064	Co-expression
Q99LP6	P20108	Co-expression
Q99LP6	Q93092	Co-expression
Q99LP6	Q9CRB9	Co-expression
Q99LP6	Q9D051	Co-expression
Q99LP6	Q9DB20	Co-expression
Q99LP6	Q9DB77	Co-expression
Q99LP6	Q9DBJ1	Co-expression
Q99LP6	Q9DCS9	Co-expression
Q99LP6	Q9WTP6	Co-expression
Q9CPY7	Q9DBP5	Co-expression
Q9CRA4	P58044	Co-expression
Q9CRA4	Q8K0C4	Co-expression
Q9CRA4	Q9R0X4	Co-expression
Q9CVB6	P97825	Co-expression
Q9D051	P05064	Co-expression
Q9D051	Q9CRB9	Co-expression
Q9D051	Q9DB77	Co-expression
Q9D051	Q9DCS9	Co-expression
Q9D051	Q9JHI5	Co-expression
Q9D051	Q9WTP6	Co-expression
Q9D1D4	Q9DCN2	Co-expression
Q9D1D4	Q9R0Y5	Co-expression
Q9D1M0	O08583	Co-expression
Q9D1M0	O09131	Co-expression
Q9D1M0	O54962	Co-expression
Q9D1M0	P70372	Co-expression
Q9D1M0	Q3UEB3	Co-expression
Q9D1M0	Q9D1D4	Co-expression
Q9D1M0	Q9DCN2	Co-expression
Q9D1M0	Q9JIF7	Co-expression
Q9DAW9	P62737	Co-expression
Q9DAW9	Q920A5	Co-expression
Q9DB15	P05064	Co-expression
Q9DB15	P20108	Co-expression
Q9DB15	P63038	Co-expression
Q9DB15	P99028	Co-expression
Q9DB15	Q03265	Co-expression
Q9DB15	Q8BH95	Co-expression
Q9DB15	Q8BIJ6	Co-expression
Q9DB15	Q99LP6	Co-expression
Q9DB15	Q9CRB9	Co-expression
Q9DB15	Q9D051	Co-expression
Q9DB15	Q9DB20	Co-expression
Q9DB15	Q9DB77	Co-expression
Q9DB15	Q9DBJ1	Co-expression
Q9DB15	Q9DCC4	Co-expression
Q9DB15	Q9R1P4	Co-expression
Q9DB15	Q9WUM3	Co-expression
Q9DB20	P99028	Co-expression
Q9DB20	Q9CRB9	Co-expression
Q9DB20	Q9D051	Co-expression
Q9DB20	Q9DB77	Co-expression
Q9DB20	Q9DCS9	Co-expression
Q9DB77	P05064	Co-expression
Q9DB77	P99028	Co-expression
Q9DB77	Q9CRB9	Co-expression
Q9DBG3	P45377	Co-expression
Q9DBJ1	P05064	Co-expression
Q9DBJ1	Q9WTP6	Co-expression
Q9DBP5	P62814	Co-expression
Q9DCC4	P05064	Co-expression
Q9DCJ5	P05064	Co-expression
Q9DCJ5	P20108	Co-expression
Q9DCJ5	P63038	Co-expression
Q9DCJ5	P99028	Co-expression
Q9DCJ5	Q03265	Co-expression
Q9DCJ5	Q8BH95	Co-expression
Q9DCJ5	Q99LP6	Co-expression
Q9DCJ5	Q9CRB9	Co-expression
Q9DCJ5	Q9D051	Co-expression
Q9DCJ5	Q9DB15	Co-expression
Q9DCJ5	Q9DB20	Co-expression
Q9DCJ5	Q9DB77	Co-expression
Q9DCJ5	Q9DBJ1	Co-expression
Q9DCJ5	Q9DCS9	Co-expression
Q9DCJ5	Q9WTP6	Co-expression
Q9DCS9	P05064	Co-expression
Q9DCS9	Q9CRB9	Co-expression
Q9ES97	Q9DBP5	Co-expression
Q9ES97	Q9JHI5	Co-expression
Q9JIF7	Q3UEB3	Co-expression
Q9JIF7	Q60749	Co-expression
Q9JIF7	Q8CGF7	Co-expression
Q9JIH2	P45878	Co-expression
Q9JJU8	Q8CAY6	Co-expression
Q9JJU8	Q9QYS9	Co-expression
Q9QUM9	P56812	Co-expression
Q9QUM9	Q8BIJ6	Co-expression
Q9QUM9	Q9R0Q7	Co-expression
Q9QZE5	Q9DAW9	Co-expression
Q9QZM0	P58021	Co-expression
Q9R0Y5	Q3UZ39	Co-expression
Q9R0Y5	Q8BMK4	Co-expression
Q9R0Y5	Q920A5	Co-expression
Q9R0Y5	Q9DCN2	Co-expression
Q9R1P4	Q93092	Co-expression
Q9R1P4	Q99LP6	Co-expression
Q9R1P4	Q9D051	Co-expression
Q9R1P4	Q9DCS9	Co-expression
Q9WTP6	Q9CRB9	Co-expression
Q9WTP6	Q9DCS9	Co-expression
Q9WUM3	Q8BIJ6	Co-expression
Q9Z0J0	P20108	Co-expression
Q9Z0J0	P99028	Co-expression
Q9Z0J0	Q8BH95	Co-expression
Q9Z0J0	Q9DB15	Co-expression
Q9Z0X1	P08249	Co-expression
Q9Z0X1	P35486	Co-expression
Q9Z0X1	P42125	Co-expression
Q9Z0X1	P62814	Co-expression
Q9Z0X1	Q03265	Co-expression
Q9Z0X1	Q8BIJ6	Co-expression
Q9Z0X1	Q93092	Co-expression
Q9Z0X1	Q99LP6	Co-expression
Q9Z0X1	Q9CPY7	Co-expression
Q9Z0X1	Q9D051	Co-expression
Q9Z0X1	Q9DBP5	Co-expression
Q9Z0X1	Q9R1P4	Co-expression
Q9Z0X1	Q9WTP6	Co-expression
Q9Z1F9	P57784	Co-expression
Q9Z1F9	Q923D4	Co-expression
Q9Z1F9	Q9CY50	Co-expression
Q9Z1Z0	Q3B7Z2	Co-expression
Q9Z1Z0	Q9CR09	Co-expression
Q9Z2U0	P56812	Co-expression
Q9Z2U0	P97450	Co-expression
Q9Z2U0	Q9QUM9	Co-expression
Q9Z2U0	Q9R0Q7	Co-expression
Rtn4	O08915	Co-expression
Rtn4	O35887	Co-expression
Rtn4	O70475	Co-expression
Rtn4	P11087	Co-expression
Rtn4	P16045	Co-expression
Rtn4	P48036	Co-expression
Rtn4	P50543	Co-expression
Rtn4	Q62426	Co-expression
Rtn4	Q920A5	Co-expression
Rtn4	Q9QZE5	Co-expression
Rtn4	Q9R0X4	Co-expression
Sae1	O08583	Co-expression
Sae1	O08915	Co-expression
Sae1	O54962	Co-expression
Sae1	P62869	Co-expression
Sae1	P97825	Co-expression
Sae1	P99024	Co-expression
Sae1	Q3UEB3	Co-expression
Sae1	Q61686	Co-expression
Sae1	Q9D1M0	Co-expression
Sdhb	Atp5c1	Co-expression
Sdhb	Ndufa9	Co-expression
Sdhb	Ndufb5	Co-expression
Sdhb	Ndufs1	Co-expression
Sdhb	P05132	Co-expression
Sdhb	P08249	Co-expression
Sdhb	P42125	Co-expression
Sdhb	P48771	Co-expression
Sdhb	P62814	Co-expression
Sdhb	P99028	Co-expression
Sdhb	Q03265	Co-expression
Sdhb	Q80WQ2	Co-expression
Sdhb	Q8BH95	Co-expression
Sdhb	Q99JY0	Co-expression
Sdhb	Q9D051	Co-expression
Sdhb	Q9DB20	Co-expression
Sdhb	Q9DB77	Co-expression
Sdhb	Q9ES97	Co-expression
Sdhb	Suclg1	Co-expression
Sdhb	Uqcrb	Co-expression
Sdhb	Uqcrc1	Co-expression
Sdhb	Uqcrq	Co-expression
Suclg1	Atp5c1	Co-expression
Suclg1	Cs	Co-expression
Suclg1	Dld	Co-expression
Suclg1	Dlst	Co-expression
Suclg1	Ndufa9	Co-expression
Suclg1	P05132	Co-expression
Suclg1	P08228	Co-expression
Suclg1	P08249	Co-expression
Suclg1	P42125	Co-expression
Suclg1	P48771	Co-expression
Suclg1	Q03265	Co-expression
Suclg1	Q8BH95	Co-expression
Suclg1	Q9D051	Co-expression
Suclg1	Q9DB20	Co-expression
Suclg1	Q9DBP5	Co-expression
Suclg1	Q9ES97	Co-expression
Suclg1	Q9JHI5	Co-expression
Suclg1	Q9Z0X1	Co-expression
Suclg1	Uqcrc1	Co-expression
Suclg1	Uqcrq	Co-expression
Ufd1l	P08228	Co-expression
Ufd1l	P63330	Co-expression
Ufd1l	Q8BJS4	Co-expression
Ufd1l	Q93092	Co-expression
Ufd1l	Q9DBP5	Co-expression
Ufd1l	Q9JHI5	Co-expression
Uqcrb	Atp5c1	Co-expression
Uqcrb	Cs	Co-expression
Uqcrb	Dld	Co-expression
Uqcrb	Dlst	Co-expression
Uqcrb	Ndufa9	Co-expression
Uqcrb	P08249	Co-expression
Uqcrb	P42125	Co-expression
Uqcrb	P48771	Co-expression
Uqcrb	Q03265	Co-expression
Uqcrb	Q60597	Co-expression
Uqcrb	Q99LP6	Co-expression
Uqcrb	Q9CRB9	Co-expression
Uqcrb	Q9D051	Co-expression
Uqcrb	Q9DB20	Co-expression
Uqcrb	Q9DCJ5	Co-expression
Uqcrb	Q9DCS9	Co-expression
Uqcrb	Uqcrc1	Co-expression
Uqcrb	Uqcrq	Co-expression
Uqcrc1	Atp5c1	Co-expression
Uqcrc1	P05132	Co-expression
Uqcrc1	P08249	Co-expression
Uqcrc1	P20108	Co-expression
Uqcrc1	P42125	Co-expression
Uqcrc1	P48771	Co-expression
Uqcrc1	P62814	Co-expression
Uqcrc1	Q03265	Co-expression
Uqcrc1	Q60597	Co-expression
Uqcrc1	Q80WQ2	Co-expression
Uqcrc1	Q8BH95	Co-expression
Uqcrc1	Q99JY0	Co-expression
Uqcrc1	Q99LP6	Co-expression
Uqcrc1	Q9CRB9	Co-expression
Uqcrc1	Q9D051	Co-expression
Uqcrc1	Q9DB20	Co-expression
Uqcrc1	Q9DB77	Co-expression
Uqcrc1	Q9DCJ5	Co-expression
Uqcrc1	Q9ES97	Co-expression
Uqcrc1	Q9Z0J0	Co-expression
Uqcrc1	Q9Z0X1	Co-expression
Uqcrq	Atp5c1	Co-expression
Uqcrq	P05064	Co-expression
Uqcrq	P08249	Co-expression
Uqcrq	P20108	Co-expression
Uqcrq	P42125	Co-expression
Uqcrq	P48771	Co-expression
Uqcrq	P99028	Co-expression
Uqcrq	Q03265	Co-expression
Uqcrq	Q60597	Co-expression
Uqcrq	Q8BH95	Co-expression
Uqcrq	Q99LP6	Co-expression
Uqcrq	Q9CRB9	Co-expression
Uqcrq	Q9D051	Co-expression
Uqcrq	Q9DB15	Co-expression
Uqcrq	Q9DB20	Co-expression
Uqcrq	Q9DB77	Co-expression
Uqcrq	Q9DCJ5	Co-expression
Uqcrq	Uqcrc1	Co-expression
Arcn1	P48771	Co-expression
Arcn1	Q9D1M7	Co-expression
Atp5c1	P35486	Co-expression
Atp5c1	P97450	Co-expression
Atp5c1	Q03265	Co-expression
Atp5c1	Q9CRB9	Co-expression
Atp5c1	Q9QZE5	Co-expression
Atp5c1	Q9Z0X1	Co-expression
Cap1	P48678	Co-expression
Cap1	Q63844	Co-expression
Cox5b	Fh1	Co-expression
Cox5b	Hspa9	Co-expression
Cox5b	Ndufa9	Co-expression
Cox5b	Ndufs1	Co-expression
Cox5b	O35887	Co-expression
Cox5b	P06745	Co-expression
Cox5b	P08249	Co-expression
Cox5b	P42125	Co-expression
Cox5b	P97450	Co-expression
Cox5b	Q03265	Co-expression
Cox5b	Q93092	Co-expression
Cox5b	Q9CRB9	Co-expression
Cox5b	Q9DCJ5	Co-expression
Cox5b	Q9QZE5	Co-expression
Cox5b	Suclg1	Co-expression
Cox5b	Uqcrb	Co-expression
Cox5b	Uqcrc1	Co-expression
Cs	Q9DCS9	Co-expression
Ctnnb1	P28667	Co-expression
Ctnnb1	P56812	Co-expression
Ctnnb1	Q9CVB6	Co-expression
Ctnnb1	Q9DAW9	Co-expression
Cyb5	Atp5c1	Co-expression
Cyb5	Dld	Co-expression
Cyb5	Q03265	Co-expression
Cyb5	Q99LP6	Co-expression
Cyb5	Q9ERE7	Co-expression
Cyb5	Q9Z0X1	Co-expression
Cyc1	Cox5b	Co-expression
Cyc1	Ldha	Co-expression
Cyc1	P58044	Co-expression
Cyc1	Q9D051	Co-expression
Cyc1	Q9DB20	Co-expression
Cyc1	Q9DBJ1	Co-expression
Cyc1	Q9JHI5	Co-expression
Cyc1	Uqcrc1	Co-expression
Dld	Atp5c1	Co-expression
Dld	O88569	Co-expression
Dld	P27773	Co-expression
Dld	Q03265	Co-expression
Dld	Q9CRB9	Co-expression
Dld	Q9QZM0	Co-expression
Dld	Q9Z0X1	Co-expression
Dlst	Ndufa9	Co-expression
Dlst	P08249	Co-expression
Dlst	Q60597	Co-expression
Dlst	Q8BH95	Co-expression
Dlst	Q8BIJ6	Co-expression
Dlst	Q99JY0	Co-expression
Dlst	Q9DCC4	Co-expression
Dlst	Q9DCJ5	Co-expression
Dlst	Uqcrc1	Co-expression
Fam114a2	Q9CR09	Co-expression
Fam114a2	Q9WUM3	Co-expression
Fh1	Atp5c1	Co-expression
Fh1	Dlst	Co-expression
Fh1	Ndufa9	Co-expression
Fh1	P08249	Co-expression
Fh1	P35486	Co-expression
Fh1	P42125	Co-expression
Fh1	P97450	Co-expression
Fh1	Q60597	Co-expression
Fh1	Q8BH95	Co-expression
Fh1	Q8BIJ6	Co-expression
Fh1	Q9DCJ5	Co-expression
Fh1	Uqcrc1	Co-expression
Hspa5	P08003	Co-expression
Hspa5	P27773	Co-expression
Hspa5	Q9CRA4	Co-expression
Hspa5	Q9CY50	Co-expression
Hspa5	Q9JIF7	Co-expression
Hspa5	Q9Z1Z0	Co-expression
Hspa9	P70372	Co-expression
Hspa9	P80316	Co-expression
Hspa9	Q03265	Co-expression
Hspa9	Q93092	Co-expression
Hspa9	Q99KP6	Co-expression
Hspa9	Q9CRB9	Co-expression
Hspa9	Q9DB15	Co-expression
Hspa9	Q9QZE5	Co-expression
Htt	Q9WTP6	Co-expression
Ldha	P58044	Co-expression
Ldha	Q6GQT9	Co-expression
Ldha	Q8K0C4	Co-expression
Ldha	Q9D1M0	Co-expression
Ldha	Q9DB20	Co-expression
Ldha	Q9DBJ1	Co-expression
Ldha	Uqcrq	Co-expression
Lrrfip2	P48758	Co-expression
Magoh	P62311	Co-expression
Magoh	P62869	Co-expression
Magoh	Q00915	Co-expression
Magoh	Q8BIJ6	Co-expression
Marcks	O35887	Co-expression
Marcks	O70475	Co-expression
Marcks	P11087	Co-expression
Marcks	P62748	Co-expression
Marcks	Q62048	Co-expression
Marcks	Q9JJU8	Co-expression
Ndufa9	Atp5c1	Co-expression
Ndufa9	P06745	Co-expression
Ndufa9	P08249	Co-expression
Ndufa9	P35486	Co-expression
Ndufa9	P63158	Co-expression
Ndufa9	P97450	Co-expression
Ndufa9	Psma4	Co-expression
Ndufa9	Q60597	Co-expression
Ndufa9	Q8BIJ6	Co-expression
Ndufa9	Q93092	Co-expression
Ndufa9	Q99JY0	Co-expression
Ndufa9	Q9CRB9	Co-expression
Ndufa9	Q9DCJ5	Co-expression
Ndufa9	Q9Z0X1	Co-expression
Ndufa9	Uqcrc1	Co-expression
Ndufb5	Dlst	Co-expression
Ndufb5	O88696	Co-expression
Ndufb5	P05064	Co-expression
Ndufb5	P06745	Co-expression
Ndufb5	P08249	Co-expression
Ndufb5	P99028	Co-expression
Ndufb5	Q60597	Co-expression
Ndufb5	Q99JY0	Co-expression
Ndufs1	Atp5c1	Co-expression
Ndufs1	Dlst	Co-expression
Ndufs1	Fh1	Co-expression
Ndufs1	Ndufa9	Co-expression
Ndufs1	O35887	Co-expression
Ndufs1	O88696	Co-expression
Ndufs1	P06745	Co-expression
Ndufs1	P08249	Co-expression
Ndufs1	P42125	Co-expression
Ndufs1	P97450	Co-expression
Ndufs1	Q60597	Co-expression
Ndufs1	Q8BH95	Co-expression
Ndufs1	Q99JY0	Co-expression
Ndufs1	Q9CRB9	Co-expression
Ndufs1	Q9DCJ5	Co-expression
Ndufs1	Q9JHI5	Co-expression
Ndufs1	Suclg1	Co-expression
Ndufs1	Uqcrb	Co-expression
Ndufs1	Uqcrc1	Co-expression
Ndufv2	Cox5b	Co-expression
Ndufv2	Hspa9	Co-expression
Ndufv2	P48771	Co-expression
Ndufv2	P58044	Co-expression
Ndufv2	Q03265	Co-expression
Ndufv2	Q9D051	Co-expression
Ndufv2	Q9D1M0	Co-expression
Ndufv2	Q9DB15	Co-expression
Ndufv2	Q9DB20	Co-expression
Ndufv2	Q9DB77	Co-expression
Ndufv2	Q9DBJ1	Co-expression
Ndufv2	Q9DCS9	Co-expression
Npm1	O54962	Co-expression
Npm1	Q00915	Co-expression
Npm1	Q6PE01	Co-expression
Npm1	Q8CGF7	Co-expression
Npm1	Q921F4	Co-expression
Npm1	Q921M3	Co-expression
Npm1	Q923D4	Co-expression
Npm1	Q9QUM9	Co-expression
Nxt1	P17918	Co-expression
Nxt1	Q8R2Y8	Co-expression
O08583	P97825	Co-expression
O08583	Q6PE01	Co-expression
O08807	P48722	Co-expression
O08807	Q8CAY6	Co-expression
O08915	Q61398	Co-expression
O08915	Q8BMK4	Co-expression
O08997	P28667	Co-expression
O08997	Q62418	Co-expression
O09131	Q9ERE7	Co-expression
O35887	P97450	Co-expression
O35887	Q9CRB9	Co-expression
O54962	P57784	Co-expression
O54962	Q6PE01	Co-expression
O54962	Q921M3	Co-expression
O54962	Q923D4	Co-expression
O70475	P16045	Co-expression
O70475	P62748	Co-expression
O70475	P63158	Co-expression
O70475	P97825	Co-expression
O70475	Q60854	Co-expression
O70475	Q8BMK4	Co-expression
O70475	Q8K297	Co-expression
O70475	Q99LD8	Co-expression
O70475	Q9DAW9	Co-expression
O70475	Q9JJU8	Co-expression
O70475	Q9QYS9	Co-expression
O88569	O35887	Co-expression
O88569	Q9R0Q7	Co-expression
O88696	Q99JY0	Co-expression
P05132	O08915	Co-expression
P05132	P48036	Co-expression
P05132	P50543	Co-expression
P06745	O88696	Co-expression
P06745	P05064	Co-expression
P06745	P08249	Co-expression
P06745	P35486	Co-expression
P06745	P42125	Co-expression
P06745	P99028	Co-expression
P06745	Q93092	Co-expression
P06745	Q99JY0	Co-expression
P06745	Q9CRB9	Co-expression
P06745	Q9QUM9	Co-expression
P08003	P45878	Co-expression
P08249	P05064	Co-expression
P08249	P42125	Co-expression
P08249	Q03265	Co-expression
P08249	Q60597	Co-expression
P08249	Q8BH95	Co-expression
P08249	Q93092	Co-expression
P08249	Q99JY0	Co-expression
P08249	Q9CRB9	Co-expression
P09055	Q9CVB6	Co-expression
P11087	P97825	Co-expression
P11087	Q8K297	Co-expression
P11087	Q9DAW9	Co-expression
P14152	P99026	Co-expression
P16045	Q61398	Co-expression
P16045	Q9JJU8	Co-expression
P17439	P48722	Co-expression
P17439	Q9DCN2	Co-expression
P17918	P57784	Co-expression
P17918	Q60973	Co-expression
P17918	Q80WQ2	Co-expression
P17918	Q8CGF7	Co-expression
P17918	Q9Z1F9	Co-expression
P20108	P45878	Co-expression
P20108	Q9CPP0	Co-expression
P20108	Q9DB77	Co-expression
P20108	Q9R1Q6	Co-expression
P24369	P58044	Co-expression
P24369	Q9DB15	Co-expression
P27773	Q9CRB9	Co-expression
P27773	Q9QZE5	Co-expression
P27773	Q9R0Q7	Co-expression
P35486	P42125	Co-expression
P35486	Q93092	Co-expression
P35486	Q99JY0	Co-expression
P35486	Q9CRB9	Co-expression
P35486	Q9DBP5	Co-expression
P37040	P48036	Co-expression
P39053	P16045	Co-expression
P39053	Q61398	Co-expression
P39053	Q8BMK4	Co-expression
P42125	O88696	Co-expression
P42125	P97450	Co-expression
P42125	Q60597	Co-expression
P42125	Q99JY0	Co-expression
P45377	Q9R0Y5	Co-expression
P48036	O08915	Co-expression
P48036	P45377	Co-expression
P48036	Q61398	Co-expression
P48036	Q61696	Co-expression
P48036	Q9R0Y5	Co-expression
P48771	Q9CY50	Co-expression
P48771	Q9DB20	Co-expression
P48771	Q9DB77	Co-expression
P50543	P56812	Co-expression
P50543	Q61696	Co-expression
P50543	Q920A5	Co-expression
P50543	Q9R0X4	Co-expression
P51863	Q9CR09	Co-expression
P51863	Q9DCN2	Co-expression
P56812	Q9R0X4	Co-expression
P57784	O08583	Co-expression
P57784	Q03265	Co-expression
P57784	Q60973	Co-expression
P57784	Q61686	Co-expression
P57784	Q8CGF7	Co-expression
P58021	P53994	Co-expression
P58044	Q8R2Y8	Co-expression
P62259	P24369	Co-expression
P62311	P97825	Co-expression
P62311	Q9Z1N5	Co-expression
P62748	P99028	Co-expression
P62869	Q8K297	Co-expression
P62869	Q9R1P4	Co-expression
P63001	O70475	Co-expression
P63038	P57784	Co-expression
P63038	P58044	Co-expression
P63038	Q9DBJ1	Co-expression
P63158	O08583	Co-expression
P63158	P62311	Co-expression
P63158	P97825	Co-expression
P63158	P99024	Co-expression
P63158	Q60973	Co-expression
P63158	Q61686	Co-expression
P63158	Q8BIJ6	Co-expression
P63158	Q8CGF7	Co-expression
P63158	Q9CQC6	Co-expression
P63158	Q9DAW9	Co-expression
P63158	Q9R1P4	Co-expression
P63330	Q60972	Co-expression
P63330	Q9QZM0	Co-expression
P68037	O88696	Co-expression
P68037	P56812	Co-expression
P68037	Q8K297	Co-expression
P70372	O08583	Co-expression
P70372	Q60973	Co-expression
P70372	Q93092	Co-expression
P70372	Q9CQC6	Co-expression
P70372	Q9R0Q7	Co-expression
P70677	O08807	Co-expression
P70677	Q8CAY6	Co-expression
P97315	P62737	Co-expression
P97450	Q9CRB9	Co-expression
P97825	Q8K297	Co-expression
P97855	Q3UEB3	Co-expression
P97855	Q60972	Co-expression
P97855	Q60973	Co-expression
P97855	Q9CQC6	Co-expression
P99024	O08583	Co-expression
P99024	P97825	Co-expression
P99024	Q61686	Co-expression
P99024	Q6PE01	Co-expression
P99024	Q923D4	Co-expression
P99024	Q9Z1N5	Co-expression
P99028	P05064	Co-expression
Psma2	O54962	Co-expression
Psma2	Q76MZ3	Co-expression
Psma2	Q9Z2U0	Co-expression
Psma3	P09055	Co-expression
Psma3	P56812	Co-expression
Psma3	Ptplad1	Co-expression
Psma3	Q9CVB6	Co-expression
Psma3	Q9Z2U0	Co-expression
Psma4	Magoh	Co-expression
Psma4	P62869	Co-expression
Psma4	P97450	Co-expression
Psma4	Q3UEB3	Co-expression
Psma4	Q61206	Co-expression
Psma4	Q8BIJ6	Co-expression
Psma4	Q8K297	Co-expression
Psma4	Q9R1P4	Co-expression
Psmb6	Psma2	Co-expression
Psmb6	Ptplad1	Co-expression
Psmb6	Q76MZ3	Co-expression
Psmb6	Q9Z2U0	Co-expression
Psmd7	P56812	Co-expression
Psmd7	Psmb6	Co-expression
Psmd7	Ptplad1	Co-expression
Psmd7	Q62418	Co-expression
Psmd7	Q76MZ3	Co-expression
Psmd7	Q9Z2U0	Co-expression
Ptplad1	Q9Z2U0	Co-expression
Q00915	Q9Z1N5	Co-expression
Q01853	P58021	Co-expression
Q01853	Q3B7Z2	Co-expression
Q01853	Q9CPY7	Co-expression
Q03265	P70372	Co-expression
Q03265	Q9CRB9	Co-expression
Q03265	Q9QZE5	Co-expression
Q07076	P56391	Co-expression
Q3B7Z2	P70296	Co-expression
Q60597	P05064	Co-expression
Q60597	P97450	Co-expression
Q60597	Q99JY0	Co-expression
Q60749	P63038	Co-expression
Q60749	Q640N1	Co-expression
Q60854	P45377	Co-expression
Q60854	Q61398	Co-expression
Q60854	Q8BMK4	Co-expression
Q60854	Q99LD8	Co-expression
Q60854	Q9R0Y5	Co-expression
Q60972	O88569	Co-expression
Q60972	Q60973	Co-expression
Q60972	Q9CQC6	Co-expression
Q60972	Q9QZM0	Co-expression
Q60972	Q9R0Q7	Co-expression
Q60973	O08583	Co-expression
Q60973	O35887	Co-expression
Q60973	P97825	Co-expression
Q60973	Q61686	Co-expression
Q60973	Q9CQC6	Co-expression
Q60973	Q9R0Q7	Co-expression
Q61171	P08228	Co-expression
Q61191	Q8CHP8	Co-expression
Q61206	Q8K297	Co-expression
Q61206	Q921F4	Co-expression
Q61398	Q8BMK4	Co-expression
Q61686	P97825	Co-expression
Q62048	Q61398	Co-expression
Q62418	P28667	Co-expression
Q62426	O08997	Co-expression
Q62426	P62814	Co-expression
Q62426	Q9Z2U0	Co-expression
Q63844	P19157	Co-expression
Q63844	Q9DBG9	Co-expression
Q6GQT9	Q9DB20	Co-expression
Q6PE01	Q923D4	Co-expression
Q8BH95	P42125	Co-expression
Q8BH95	Q60597	Co-expression
Q8BH95	Q99JY0	Co-expression
Q8BH95	Q9DCC4	Co-expression
Q8BH95	Q9JHI5	Co-expression
Q8BIJ6	Q8K297	Co-expression
Q8CGF7	O08583	Co-expression
Q8CGF7	P97825	Co-expression
Q8CGF7	Q60973	Co-expression
Q8CGK3	Q8R2Y8	Co-expression
Q8K0C4	P58044	Co-expression
Q8K297	P99028	Co-expression
Q91ZX7	O70475	Co-expression
Q91ZX7	P16045	Co-expression
Q91ZX7	P39053	Co-expression
Q91ZX7	Q60854	Co-expression
Q91ZX7	Q61398	Co-expression
Q91ZX7	Q8BMK4	Co-expression
Q91ZX7	Q99LD8	Co-expression
Q921M3	O08583	Co-expression
Q921M3	Q6PE01	Co-expression
Q921M3	Q9QUM9	Co-expression
Q921M3	Q9Z1N5	Co-expression
Q93092	O88696	Co-expression
Q93092	Q9CRB9	Co-expression
Q93092	Q9QUM9	Co-expression
Q99JI6	P53994	Co-expression
Q99JX7	P62748	Co-expression
Q99JY0	P05064	Co-expression
Q99KP6	Q9CY50	Co-expression
Q99LD8	Q61398	Co-expression
Q99LD8	Q8BMK4	Co-expression
Q99LD8	Q9R0X4	Co-expression
Q99LP6	P05064	Co-expression
Q99LP6	P97450	Co-expression
Q99LP6	Q99JY0	Co-expression
Q9CPY7	P53994	Co-expression
Q9CRA4	P58044	Co-expression
Q9CRA4	Q8K0C4	Co-expression
Q9CRB9	Q9R0Q7	Co-expression
Q9CVB6	P56812	Co-expression
Q9D051	Q8BFR5	Co-expression
Q9D051	Q9DCS9	Co-expression
Q9D1D4	Q8CHP8	Co-expression
Q9D1M0	P24369	Co-expression
Q9D1M0	P48771	Co-expression
Q9D1M0	Q6GQT9	Co-expression
Q9D1M0	Q9D1M7	Co-expression
Q9D1M0	Q9DB15	Co-expression
Q9D1M0	Q9DB20	Co-expression
Q9D1M0	Q9DCS9	Co-expression
Q9D1M7	P48771	Co-expression
Q9D1M7	Q6GQT9	Co-expression
Q9D1M7	Q8K0C4	Co-expression
Q9D1M7	Q9CY50	Co-expression
Q9D1M7	Q9DB20	Co-expression
Q9D1M7	Q9DBJ1	Co-expression
Q9DAW9	P97825	Co-expression
Q9DAW9	Q9R0Q7	Co-expression
Q9DB15	P20108	Co-expression
Q9DB15	P58044	Co-expression
Q9DB15	Q9CPP0	Co-expression
Q9DB15	Q9DB20	Co-expression
Q9DB15	Q9DB77	Co-expression
Q9DB20	P58044	Co-expression
Q9DB77	Q99KP6	Co-expression
Q9DBJ1	P58044	Co-expression
Q9DBJ1	Q8K0C4	Co-expression
Q9DBJ1	Q8R2Y8	Co-expression
Q9DBJ1	Q9D051	Co-expression
Q9DBJ1	Q9DB20	Co-expression
Q9DCC4	Q9WTP6	Co-expression
Q9DCJ5	P08249	Co-expression
Q9DCJ5	Q8BH95	Co-expression
Q9DCJ5	Q9QZE5	Co-expression
Q9JIF7	P97315	Co-expression
Q9JIF7	Q9QZE5	Co-expression
Q9JJU8	P99028	Co-expression
Q9JJU8	Q9QYS9	Co-expression
Q9QZE5	O35887	Co-expression
Q9QZE5	P97450	Co-expression
Q9QZE5	Q9JHI5	Co-expression
Q9QZM0	O88569	Co-expression
Q9R1P4	Q60973	Co-expression
Q9R1P4	Q8K297	Co-expression
Q9R1P4	Q9CQC6	Co-expression
Q9R1P4	Q9DAW9	Co-expression
Q9WTP6	Q9JHI5	Co-expression
Q9WUM3	Q9CR09	Co-expression
Q9Z0J0	P20108	Co-expression
Q9Z0X1	O88569	Co-expression
Q9Z0X1	P08249	Co-expression
Q9Z0X1	P27773	Co-expression
Q9Z0X1	P97450	Co-expression
Q9Z0X1	Q03265	Co-expression
Q9Z0X1	Q9CRB9	Co-expression
Q9Z1F9	O54962	Co-expression
Q9Z1F9	P57784	Co-expression
Q9Z1F9	P62311	Co-expression
Q9Z1F9	P63158	Co-expression
Q9Z1F9	P97825	Co-expression
Q9Z1F9	Q60973	Co-expression
Q9Z1F9	Q6PE01	Co-expression
Q9Z1F9	Q8CGF7	Co-expression
Q9Z1F9	Q923D4	Co-expression
Q9Z1N5	P97825	Co-expression
Q9Z1N5	Q6PE01	Co-expression
Q9Z1N5	Q923D4	Co-expression
Q9Z1Z0	Q99KP6	Co-expression
Q9Z1Z0	Q9CY50	Co-expression
Rtn4	Ctnnb1	Co-expression
Rtn4	P09055	Co-expression
Rtn4	P50543	Co-expression
Rtn4	P56812	Co-expression
Rtn4	Q920A5	Co-expression
Rtn4	Q9CVB6	Co-expression
Rtn4	Q9DAW9	Co-expression
Rtn4	Q9R0X4	Co-expression
Sae1	O08583	Co-expression
Sae1	P57784	Co-expression
Sae1	P63158	Co-expression
Sae1	P97825	Co-expression
Sae1	P99024	Co-expression
Sae1	Q60973	Co-expression
Sae1	Q61686	Co-expression
Sae1	Q8CGF7	Co-expression
Sdhb	Dlst	Co-expression
Sdhb	Fh1	Co-expression
Sdhb	Ndufs1	Co-expression
Sdhb	P42125	Co-expression
Sdhb	Q8BH95	Co-expression
Sdhb	Q99JY0	Co-expression
Sdhb	Q9DCC4	Co-expression
Sdhb	Q9DCJ5	Co-expression
Sdhb	Uqcrc1	Co-expression
Slc2a4	Q9D051	Co-expression
Suclg1	Atp5c1	Co-expression
Suclg1	Fh1	Co-expression
Suclg1	Ndufa9	Co-expression
Suclg1	O88569	Co-expression
Suclg1	P05064	Co-expression
Suclg1	P08249	Co-expression
Suclg1	P42125	Co-expression
Suclg1	P97450	Co-expression
Suclg1	Q60597	Co-expression
Suclg1	Q8BH95	Co-expression
Suclg1	Q99JY0	Co-expression
Suclg1	Q9CRB9	Co-expression
Suclg1	Q9DCJ5	Co-expression
Suclg1	Q9Z0X1	Co-expression
Suclg1	Uqcrb	Co-expression
Suclg1	Uqcrc1	Co-expression
Ufd1l	O88696	Co-expression
Ufd1l	Q99JY0	Co-expression
Uqcrb	Atp5c1	Co-expression
Uqcrb	Dld	Co-expression
Uqcrb	Ndufa9	Co-expression
Uqcrb	O88569	Co-expression
Uqcrb	O88696	Co-expression
Uqcrb	P08249	Co-expression
Uqcrb	P42125	Co-expression
Uqcrb	P97450	Co-expression
Uqcrb	Q03265	Co-expression
Uqcrb	Q8BH95	Co-expression
Uqcrb	Q99JY0	Co-expression
Uqcrb	Q9CRB9	Co-expression
Uqcrb	Q9Z0X1	Co-expression
Uqcrc1	P08249	Co-expression
Uqcrc1	P42125	Co-expression
Uqcrc1	Q60597	Co-expression
Uqcrc1	Q8BH95	Co-expression
Uqcrc1	Q99JY0	Co-expression
Uqcrc1	Q9DCC4	Co-expression
Uqcrc1	Q9DCJ5	Co-expression
Uqcrq	P20108	Co-expression
Uqcrq	P58044	Co-expression
Uqcrq	Q9DB20	Co-expression
Uqcrq	Q9DB77	Co-expression
Uqcrq	Q9Z0J0	Co-expression
Als2	P08003	Co-expression
Arcn1	P35486	Co-expression
Arcn1	P48771	Co-expression
Arcn1	Q9JIF7	Co-expression
Arcn1	Q9Z0X1	Co-expression
Atp5c1	P06745	Co-expression
Atp5d	Cs	Co-expression
Atp5d	P08249	Co-expression
Atp5d	P48771	Co-expression
Atp5d	P56391	Co-expression
Atp5d	P56480	Co-expression
Atp5d	P99028	Co-expression
Atp5d	Q03265	Co-expression
Atp5d	Q9DB77	Co-expression
Atp5d	Q9DCS9	Co-expression
Atp5d	Uqcrc1	Co-expression
Cap1	P16045	Co-expression
Cap1	P48036	Co-expression
Cap1	P52927	Co-expression
Cap1	Q60854	Co-expression
Cap1	Q61206	Co-expression
Cap1	Q8CI51	Co-expression
Cap1	Q91VW3	Co-expression
Cap1	Q9CPW4	Co-expression
Cap1	Q9CQC6	Co-expression
Cap1	Q9CVB6	Co-expression
Ccs	Q9DCC4	Co-expression
Clpx	Arcn1	Co-expression
Clpx	Q8BIJ6	Co-expression
Clpx	Q8QZT1	Co-expression
Clpx	Q99JY0	Co-expression
Cox5b	Atp5d	Co-expression
Cox5b	Fh1	Co-expression
Cox5b	Ndufa9	Co-expression
Cox5b	Ndufb5	Co-expression
Cox5b	P20108	Co-expression
Cox5b	P48771	Co-expression
Cox5b	P56391	Co-expression
Cox5b	P56480	Co-expression
Cox5b	Q03265	Co-expression
Cox5b	Q9DB20	Co-expression
Cox5b	Q9DB77	Co-expression
Cox5b	Q9DCS9	Co-expression
Cox5b	Uqcrc1	Co-expression
Cs	Magoh	Co-expression
Cs	P11983	Co-expression
Cs	P99028	Co-expression
Cyb5	P42125	Co-expression
Cyb5	P48758	Co-expression
Cyc1	Hspa9	Co-expression
Cyc1	Ndufs1	Co-expression
Cyc1	O88696	Co-expression
Cyc1	P20108	Co-expression
Cyc1	P42125	Co-expression
Cyc1	P70296	Co-expression
Cyc1	P80316	Co-expression
Cyc1	Q3UEB3	Co-expression
Cyc1	Q8CGK3	Co-expression
Cyc1	Q93092	Co-expression
Cyc1	Q99LP6	Co-expression
Cyc1	Q9CQN1	Co-expression
Cyc1	Q9D1M7	Co-expression
Cyc1	Q9DB15	Co-expression
Cyc1	Q9DCC4	Co-expression
Cyc1	Q9DCS9	Co-expression
Cyc1	Q9WTP6	Co-expression
Cyc1	Uqcrc1	Co-expression
Dld	P56480	Co-expression
Dld	P58044	Co-expression
Dld	Q8BIJ6	Co-expression
Dld	Q99LP6	Co-expression
Dld	Q9QUM9	Co-expression
Dld	Q9Z0X1	Co-expression
Dld	Uqcrc1	Co-expression
Dlst	Dld	Co-expression
Dlst	P11983	Co-expression
Dlst	P63038	Co-expression
Dlst	Q9QUM9	Co-expression
Dlst	Uqcrc1	Co-expression
Drg2	P60670	Co-expression
Drg2	Q8CGK3	Co-expression
Drg2	Q8R2Y8	Co-expression
Drg2	Q9DB15	Co-expression
[truncated: 16,106 more rows]
