# Supplementary material for: Functional and Proteomic Investigations Reveal Major Royal Jelly Protein 1 Associated with Anti-hypertension Activity in Mouse Vascular Smooth Muscle Cells
Source: Sci Rep. 2016 Jul 22;6:30230. doi: 10.1038/srep30230 (PMC4957218; doi:10.1038/srep30230)
Supplement: Supplementary Dataset 7 [file srep30230-s8.xls]

## Sheet: Sheet1
Table S7. Networkanalyst enrichment of down-regulated proteins by the expression of MRJP1. "Pathway" shows the pathway that the identified proteins enriched in; "Total" indicates the number of proteins related to specific pathway; "Hits" means the number of the identified proteins enriched in specific pathway; "P.Value" indicates the significance of pathway that the identified proteins enriched i…
Pathway	Total	Hits	P.Value
protein folding(biological process)	141	9	3.29e-06
catabolic process(biological process)	2130	36	3.01e-05
cellular catabolic process(biological process)	1790	31	7.81e-05
macromolecular complex assembly(biological process)	989	21	9.22e-05
RNA splicing(biological process)	333	11	0.000132
nucleobase-containing compound transport(biological process)	138	7	0.00018
generation of precursor metabolites and energy(biological process)	348	11	0.000194
cellular membrane organization(biological process)	410	12	0.000203
protein complex assembly(biological process)	826	18	0.000225
mRNA processing(biological process)	421	12	0.000258
intracellular transport(biological process)	1120	21	0.000504
cellular nitrogen compound catabolic process(biological process)	810	17	0.000524
carbohydrate catabolic process(biological process)	119	6	0.000544
RNA export from nucleus(biological process)	46	4	0.000627
glucose catabolic process(biological process)	82	5	0.000677
cellular component assembly(biological process)	1570	26	0.00068
energy derivation by oxidation of organic compounds(biological process)	184	7	0.00102
spliceosomal complex assembly(biological process)	24	3	0.00108
mRNA metabolic process(biological process)	500	12	0.00118
nuclear export(biological process)	98	5	0.00151
response to heat(biological process)	61	4	0.00182
RNA splicing, via transesterification reactions(biological process)	108	5	0.00232
glucose metabolic process(biological process)	219	7	0.00274
purine nucleotide metabolic process(biological process)	867	16	0.0029
base-excision repair(biological process)	35	3	0.00326
vesicle-mediated transport(biological process)	1050	18	0.00357
nucleotide metabolic process(biological process)	1050	18	0.00364
Golgi vesicle transport(biological process)	121	5	0.00379
purine ribonucleotide metabolic process(biological process)	823	15	0.0044
ribonucleotide metabolic process(biological process)	833	15	0.00492
macromolecule catabolic process(biological process)	762	14	0.00552
macromolecule catabolic process(biological process)	762	14	0.00552
intracellular protein transport(biological process)	625	12	0.00719
cellular respiration(biological process)	91	4	0.00765
response to temperature stimulus(biological process)	94	4	0.00856
positive regulation of translation(biological process)	50	3	0.00889
nucleocytoplasmic transport(biological process)	344	8	0.00936
response to nutrient(biological process)	51	3	0.00939
cellular localization(biological process)	2200	29	0.0101
nuclear transport(biological process)	349	8	0.0102
RNA processing(biological process)	740	13	0.0106
protein catabolic process(biological process)	579	11	0.0107
cellular macromolecule catabolic process(biological process)	581	11	0.011
peptide metabolic process(biological process)	103	4	0.0117
apoptotic DNA fragmentation(biological process)	20	2	0.0124
cellular protein catabolic process(biological process)	439	9	0.013
neuron apoptotic process(biological process)	227	6	0.0133
establishment of localization in cell(biological process)	1870	25	0.0142
positive regulation of cysteine-type endopeptidase activity involved in apoptotic process(biological process)	112	4	0.0155
cellular protein complex assembly(biological process)	313	7	0.0179
mesoderm development(biological process)	118	4	0.0184
response to nutrient levels(biological process)	182	5	0.0199
nucleus organization(biological process)	69	3	0.0212
receptor-mediated endocytosis(biological process)	127	4	0.0234
protein oligomerization(biological process)	410	8	0.0244
carbohydrate metabolic process(biological process)	747	12	0.026
apoptotic nuclear changes(biological process)	30	2	0.0269
nucleotide biosynthetic process(biological process)	344	7	0.0282
interaction with host(biological process)	79	3	0.03
chromatin remodeling(biological process)	81	3	0.032
cellular component disassembly involved in execution phase of apoptosis(biological process)	33	2	0.0321
response to extracellular stimulus(biological process)	207	5	0.0324
regulation of neuron apoptotic process(biological process)	208	5	0.0329
activation of cysteine-type endopeptidase activity involved in apoptotic process(biological process)	82	3	0.033
viral reproductive process(biological process)	142	4	0.0334
aerobic respiration(biological process)	35	2	0.0358
DNA catabolic process(biological process)	36	2	0.0377
response to wounding(biological process)	792	12	0.0382
mitochondrial transport(biological process)	87	3	0.0384
ribonucleoprotein complex assembly(biological process)	88	3	0.0395
xenobiotic metabolic process(biological process)	37	2	0.0397
positive regulation of DNA binding(biological process)	37	2	0.0397
epithelial to mesenchymal transition(biological process)	90	3	0.0418
membrane fusion(biological process)	90	3	0.0418
monocarboxylic acid metabolic process(biological process)	543	9	0.043
ER to Golgi vesicle-mediated transport(biological process)	39	2	0.0436
energy reserve metabolic process(biological process)	93	3	0.0453
coenzyme metabolic process(biological process)	228	5	0.0459
regulation of cell adhesion(biological process)	304	6	0.0462
Protein processing in endoplasmic reticulum(KEGG)	136	8	0.000128
Glycolysis / Gluconeogenesis(KEGG)	63	5	0.000668
Pyruvate metabolism(KEGG)	42	4	0.00121
Prion diseases(KEGG)	20	3	0.00137
Parkinson's disease(KEGG)	21	3	0.00159
mRNA surveillance pathway(KEGG)	90	5	0.00331
Fc gamma R-mediated phagocytosis(KEGG)	92	5	0.00364
Bacterial invasion of epithelial cells(KEGG)	57	4	0.00375
Citrate cycle (TCA cycle)(KEGG)	31	3	0.00495
Oocyte meiosis(KEGG)	109	5	0.00747
Vascular smooth muscle contraction(KEGG)	109	5	0.00747
Long-term depression(KEGG)	72	4	0.00861
Amyotrophic lateral sclerosis (ALS)(KEGG)	40	3	0.0101
Gap junction(KEGG)	88	4	0.0171
Colorectal cancer(KEGG)	49	3	0.0176
Chagas disease (American trypanosomiasis)(KEGG)	89	4	0.0177
Serotonergic synapse(KEGG)	90	4	0.0184
Toxoplasmosis(KEGG)	92	4	0.0198
Vasopressin-regulated water reabsorption(KEGG)	21	2	0.023
Hepatitis C(KEGG)	100	4	0.026
Influenza A(KEGG)	103	4	0.0286
Herpes simplex infection(KEGG)	105	4	0.0304
Renal cell carcinoma(KEGG)	61	3	0.0312
Pentose phosphate pathway(KEGG)	28	2	0.0394
Huntington's disease(KEGG)	28	2	0.0394
Salmonella infection(KEGG)	68	3	0.0411
Viral myocarditis(KEGG)	29	2	0.042
Long-term potentiation(KEGG)	69	3	0.0426
Bile secretion(KEGG)	30	2	0.0447
Axon guidance(KEGG)	119	4	0.045
